# Supplementary material for: Insight the C-Site Pocket Conformational Changes Responsible for Sirtuin 2 Activity Using Molecular Dynamics Simulations
Source: PLoS One. 2013 Mar 20;8(3):e59278. doi: 10.1371/journal.pone.0059278 (PMC3603925; doi:10.1371/journal.pone.0059278)
Supplement: File S1 — An archive containing the initial docking strucutre of WT and NAD, WT and Inhibitor, Q167A and NAD, Q167A and Inhibitor, H187A and NAD, and H187A and Inhibitor. (ZIP) [file pone.0059278.s001.zip › S2.pdb]

REMARK   Accelrys Discovery Studio PDB file
REMARK   Created:  Wed Feb 06 11:58:55 Korea Standard Time 2013
CRYST1   87.365   87.365   87.365  90.00  90.00  90.00 P1
ATOM      1  N   ARG A  57      58.030  67.820  47.440  1.00  0.00           N1+
ATOM      2  HT1 ARG A  57      57.670  68.460  48.110  1.00  0.00           H  
ATOM      3  HT2 ARG A  57      58.980  67.590  47.670  1.00  0.00           H  
ATOM      4  HT3 ARG A  57      57.990  68.230  46.530  1.00  0.00           H  
ATOM      5  CA  ARG A  57      57.210  66.570  47.450  1.00  0.00           C  
ATOM      6  CB  ARG A  57      55.760  66.860  47.060  1.00  0.00           C  
ATOM      7  CG  ARG A  57      55.040  67.870  47.950  1.00  0.00           C  
ATOM      8  CD  ARG A  57      54.890  67.350  49.370  1.00  0.00           C  
ATOM      9  NE  ARG A  57      54.230  68.330  50.230  1.00  0.00           N  
ATOM     10  HE  ARG A  57      53.940  69.190  49.830  1.00  0.00           H  
ATOM     11  CZ  ARG A  57      53.990  68.120  51.520  1.00  0.00           C  
ATOM     12  NH1 ARG A  57      54.360  66.980  52.080  1.00  0.00           N  
ATOM     13 1HH1 ARG A  57      54.820  66.280  51.530  1.00  0.00           H  
ATOM     14 2HH1 ARG A  57      54.180  66.820  53.050  1.00  0.00           H  
ATOM     15  NH2 ARG A  57      53.380  69.060  52.250  1.00  0.00           N  
ATOM     16 1HH2 ARG A  57      53.110  69.920  51.830  1.00  0.00           H  
ATOM     17 2HH2 ARG A  57      53.210  68.890  53.220  1.00  0.00           H  
ATOM     18  C   ARG A  57      57.800  65.640  46.420  1.00  0.00           C  
ATOM     19  O   ARG A  57      57.110  64.770  45.900  1.00  0.00           O  
ATOM     20  HA  ARG A  57      57.246  66.107  48.436  1.00  0.00           H  
ATOM     21  HB1 ARG A  57      55.755  67.245  46.040  1.00  0.00           H  
ATOM     22  HB2 ARG A  57      55.206  65.922  47.097  1.00  0.00           H  
ATOM     23  HG1 ARG A  57      55.614  68.797  47.971  1.00  0.00           H  
ATOM     24  HG2 ARG A  57      54.050  68.064  47.537  1.00  0.00           H  
ATOM     25  HD1 ARG A  57      54.295  66.437  49.352  1.00  0.00           H  
ATOM     26  HD2 ARG A  57      55.879  67.133  49.774  1.00  0.00           H  
ATOM     27  N   LEU A  58      59.080  65.830  46.130  1.00  0.00           N  
ATOM     28  HN  LEU A  58      59.590  66.550  46.610  1.00  0.00           H  
ATOM     29  CA  LEU A  58      59.740  65.020  45.140  1.00  0.00           C  
ATOM     30  CB  LEU A  58      60.030  65.860  43.890  1.00  0.00           C  
ATOM     31  CG  LEU A  58      60.570  67.290  43.920  1.00  0.00           C  
ATOM     32  CD1 LEU A  58      61.900  67.370  44.610  1.00  0.00           C  
ATOM     33  CD2 LEU A  58      60.670  67.760  42.470  1.00  0.00           C  
ATOM     34  C   LEU A  58      60.970  64.230  45.540  1.00  0.00           C  
ATOM     35  O   LEU A  58      61.530  64.390  46.620  1.00  0.00           O  
ATOM     36  HA  LEU A  58      59.004  64.278  44.830  1.00  0.00           H  
ATOM     37  HB1 LEU A  58      60.752  65.285  43.310  1.00  0.00           H  
ATOM     38  HB2 LEU A  58      59.087  65.913  43.346  1.00  0.00           H  
ATOM     39  HG  LEU A  58      59.859  67.925  44.449  1.00  0.00           H  
ATOM     40 1HD1 LEU A  58      62.249  68.403  44.610  1.00  0.00           H  
ATOM     41 2HD1 LEU A  58      62.621  66.744  44.084  1.00  0.00           H  
ATOM     42 3HD1 LEU A  58      61.798  67.022  45.638  1.00  0.00           H  
ATOM     43 1HD2 LEU A  58      61.053  68.780  42.444  1.00  0.00           H  
ATOM     44 2HD2 LEU A  58      59.683  67.731  42.009  1.00  0.00           H  
ATOM     45 3HD2 LEU A  58      61.346  67.105  41.921  1.00  0.00           H  
ATOM     46  N   LEU A  59      61.350  63.360  44.630  1.00  0.00           N  
ATOM     47  HN  LEU A  59      60.850  63.330  43.760  1.00  0.00           H  
ATOM     48  CA  LEU A  59      62.470  62.440  44.800  1.00  0.00           C  
ATOM     49  CB  LEU A  59      62.270  61.280  43.830  1.00  0.00           C  
ATOM     50  CG  LEU A  59      60.910  60.590  43.930  1.00  0.00           C  
ATOM     51  CD1 LEU A  59      60.810  59.540  42.830  1.00  0.00           C  
ATOM     52  CD2 LEU A  59      60.710  59.980  45.320  1.00  0.00           C  
ATOM     53  C   LEU A  59      63.830  63.060  44.550  1.00  0.00           C  
ATOM     54  O   LEU A  59      64.010  63.840  43.610  1.00  0.00           O  
ATOM     55  HA  LEU A  59      62.448  62.050  45.818  1.00  0.00           H  
ATOM     56  HB1 LEU A  59      62.382  61.663  42.816  1.00  0.00           H  
ATOM     57  HB2 LEU A  59      63.043  60.537  44.026  1.00  0.00           H  
ATOM     58  HG  LEU A  59      60.132  61.336  43.766  1.00  0.00           H  
ATOM     59 1HD1 LEU A  59      59.843  59.040  42.891  1.00  0.00           H  
ATOM     60 2HD1 LEU A  59      61.606  58.806  42.954  1.00  0.00           H  
ATOM     61 3HD1 LEU A  59      60.909  60.022  41.857  1.00  0.00           H  
ATOM     62 1HD2 LEU A  59      59.735  59.494  45.367  1.00  0.00           H  
ATOM     63 2HD2 LEU A  59      60.761  60.766  46.073  1.00  0.00           H  
ATOM     64 3HD2 LEU A  59      61.491  59.244  45.510  1.00  0.00           H  
ATOM     65  N   ASP A  60      64.800  62.680  45.390  1.00  0.00           N  
ATOM     66  HN  ASP A  60      64.580  62.050  46.130  1.00  0.00           H  
ATOM     67  CA  ASP A  60      66.180  63.170  45.270  1.00  0.00           C  
ATOM     68  CB  ASP A  60      67.080  62.680  46.410  1.00  0.00           C  
ATOM     69  CG  ASP A  60      66.440  62.830  47.780  1.00  0.00           C  
ATOM     70  OD1 ASP A  60      65.970  63.940  48.130  1.00  0.00           O  
ATOM     71  OD2 ASP A  60      66.450  61.820  48.520  1.00  0.00           O  
ATOM     72  C   ASP A  60      66.710  62.560  43.980  1.00  0.00           C  
ATOM     73  O   ASP A  60      67.460  63.200  43.240  1.00  0.00           O  
ATOM     74  HA  ASP A  60      66.195  64.258  45.212  1.00  0.00           H  
ATOM     75  HB1 ASP A  60      67.305  61.626  46.246  1.00  0.00           H  
ATOM     76  HB2 ASP A  60      68.005  63.257  46.394  1.00  0.00           H  
ATOM     77  N   GLU A  61      66.350  61.300  43.750  1.00  0.00           N  
ATOM     78  HN  GLU A  61      65.780  60.820  44.410  1.00  0.00           H  
ATOM     79  CA  GLU A  61      66.770  60.610  42.540  1.00  0.00           C  
ATOM     80  CB  GLU A  61      68.110  59.870  42.760  1.00  0.00           C  
ATOM     81  CG  GLU A  61      68.080  58.740  43.780  1.00  0.00           C  
ATOM     82  CD  GLU A  61      69.400  57.970  43.860  1.00  0.00           C  
ATOM     83  OE1 GLU A  61      69.450  56.960  44.600  1.00  0.00           O  
ATOM     84  OE2 GLU A  61      70.390  58.380  43.180  1.00  0.00           O  
ATOM     85  C   GLU A  61      65.680  59.640  42.080  1.00  0.00           C  
ATOM     86  O   GLU A  61      64.900  59.130  42.880  1.00  0.00           O  
ATOM     87  HA  GLU A  61      66.916  61.354  41.757  1.00  0.00           H  
ATOM     88  HB1 GLU A  61      68.421  59.450  41.804  1.00  0.00           H  
ATOM     89  HB2 GLU A  61      68.846  60.602  43.093  1.00  0.00           H  
ATOM     90  HG1 GLU A  61      67.865  59.164  44.761  1.00  0.00           H  
ATOM     91  HG2 GLU A  61      67.288  58.044  43.503  1.00  0.00           H  
ATOM     92  N   LEU A  62      65.620  59.390  40.770  1.00  0.00           N  
ATOM     93  HN  LEU A  62      66.280  59.830  40.160  1.00  0.00           H  
ATOM     94  CA  LEU A  62      64.600  58.500  40.230  1.00  0.00           C  
ATOM     95  CB  LEU A  62      64.300  58.870  38.780  1.00  0.00           C  
ATOM     96  CG  LEU A  62      63.780  60.300  38.580  1.00  0.00           C  
ATOM     97  CD1 LEU A  62      63.320  60.480  37.140  1.00  0.00           C  
ATOM     98  CD2 LEU A  62      62.620  60.550  39.520  1.00  0.00           C  
ATOM     99  C   LEU A  62      65.030  57.050  40.330  1.00  0.00           C  
ATOM    100  O   LEU A  62      65.250  56.390  39.320  1.00  0.00           O  
ATOM    101  HA  LEU A  62      63.688  58.629  40.813  1.00  0.00           H  
ATOM    102  HB1 LEU A  62      65.219  58.759  38.204  1.00  0.00           H  
ATOM    103  HB2 LEU A  62      63.547  58.179  38.402  1.00  0.00           H  
ATOM    104  HG  LEU A  62      64.579  61.009  38.796  1.00  0.00           H  
ATOM    105 1HD1 LEU A  62      62.951  61.496  37.000  1.00  0.00           H  
ATOM    106 2HD1 LEU A  62      62.521  59.771  36.922  1.00  0.00           H  
ATOM    107 3HD1 LEU A  62      64.158  60.302  36.466  1.00  0.00           H  
ATOM    108 1HD2 LEU A  62      62.250  61.565  39.379  1.00  0.00           H  
ATOM    109 2HD2 LEU A  62      62.953  60.425  40.550  1.00  0.00           H  
ATOM    110 3HD2 LEU A  62      61.821  59.840  39.308  1.00  0.00           H  
ATOM    111  N   THR A  63      65.140  56.570  41.560  1.00  0.00           N  
ATOM    112  HN  THR A  63      64.940  57.170  42.330  1.00  0.00           H  
ATOM    113  CA  THR A  63      65.550  55.190  41.810  1.00  0.00           C  
ATOM    114  CB  THR A  63      67.020  55.130  42.220  1.00  0.00           C  
ATOM    115  OG1 THR A  63      67.190  55.820  43.470  1.00  0.00           O  
ATOM    116  HG1 THR A  63      68.150  55.780  43.740  1.00  0.00           H  
ATOM    117  CG2 THR A  63      67.910  55.780  41.150  1.00  0.00           C  
ATOM    118  C   THR A  63      64.740  54.650  42.970  1.00  0.00           C  
ATOM    119  O   THR A  63      64.060  55.390  43.690  1.00  0.00           O  
ATOM    120  HA  THR A  63      65.383  54.582  40.921  1.00  0.00           H  
ATOM    121  HB  THR A  63      67.314  54.088  42.344  1.00  0.00           H  
ATOM    122 1HG2 THR A  63      68.953  55.726  41.462  1.00  0.00           H  
ATOM    123 2HG2 THR A  63      67.623  56.824  41.023  1.00  0.00           H  
ATOM    124 3HG2 THR A  63      67.787  55.252  40.204  1.00  0.00           H  
ATOM    125  N   LEU A  64      64.810  53.330  43.170  1.00  0.00           N  
ATOM    126  HN  LEU A  64      65.360  52.760  42.550  1.00  0.00           H  
ATOM    127  CA  LEU A  64      64.110  52.730  44.270  1.00  0.00           C  
ATOM    128  CB  LEU A  64      64.340  51.210  44.300  1.00  0.00           C  
ATOM    129  CG  LEU A  64      63.530  50.470  45.350  1.00  0.00           C  
ATOM    130  CD1 LEU A  64      62.060  50.510  44.940  1.00  0.00           C  
ATOM    131  CD2 LEU A  64      64.000  49.030  45.460  1.00  0.00           C  
ATOM    132  C   LEU A  64      64.640  53.360  45.550  1.00  0.00           C  
ATOM    133  O   LEU A  64      63.880  53.580  46.490  1.00  0.00           O  
ATOM    134  HA  LEU A  64      63.043  52.935  44.178  1.00  0.00           H  
ATOM    135  HB1 LEU A  64      64.078  50.807  43.322  1.00  0.00           H  
ATOM    136  HB2 LEU A  64      65.397  51.030  44.496  1.00  0.00           H  
ATOM    137  HG  LEU A  64      63.650  50.964  46.314  1.00  0.00           H  
ATOM    138 1HD1 LEU A  64      61.461  49.983  45.682  1.00  0.00           H  
ATOM    139 2HD1 LEU A  64      61.940  50.029  43.969  1.00  0.00           H  
ATOM    140 3HD1 LEU A  64      61.728  51.546  44.875  1.00  0.00           H  
ATOM    141 1HD2 LEU A  64      63.411  48.512  46.216  1.00  0.00           H  
ATOM    142 2HD2 LEU A  64      65.052  49.011  45.744  1.00  0.00           H  
ATOM    143 3HD2 LEU A  64      63.875  48.532  44.498  1.00  0.00           H  
ATOM    144  N   GLU A  65      65.940  53.630  45.590  1.00  0.00           N  
ATOM    145  HN  GLU A  65      66.510  53.410  44.800  1.00  0.00           H  
ATOM    146  CA  GLU A  65      66.550  54.250  46.770  1.00  0.00           C  
ATOM    147  CB  GLU A  65      68.070  54.430  46.590  1.00  0.00           C  
ATOM    148  CG  GLU A  65      68.930  53.180  46.680  1.00  0.00           C  
ATOM    149  CD  GLU A  65      68.630  52.130  45.630  1.00  0.00           C  
ATOM    150  OE1 GLU A  65      68.280  52.490  44.490  1.00  0.00           O  
ATOM    151  OE2 GLU A  65      68.770  50.930  45.960  1.00  0.00           O  
ATOM    152  C   GLU A  65      65.930  55.620  47.010  1.00  0.00           C  
ATOM    153  O   GLU A  65      65.640  55.980  48.140  1.00  0.00           O  
ATOM    154  HA  GLU A  65      66.366  53.619  47.639  1.00  0.00           H  
ATOM    155  HB1 GLU A  65      68.234  54.872  45.607  1.00  0.00           H  
ATOM    156  HB2 GLU A  65      68.412  55.120  47.361  1.00  0.00           H  
ATOM    157  HG1 GLU A  65      69.973  53.477  46.575  1.00  0.00           H  
ATOM    158  HG2 GLU A  65      68.777  52.732  47.662  1.00  0.00           H  
ATOM    159  N   GLY A  66      65.750  56.370  45.930  1.00  0.00           N  
ATOM    160  HN  GLY A  66      66.020  56.030  45.040  1.00  0.00           H  
ATOM    161  CA  GLY A  66      65.140  57.700  46.050  1.00  0.00           C  
ATOM    162  C   GLY A  66      63.750  57.620  46.650  1.00  0.00           C  
ATOM    163  O   GLY A  66      63.340  58.450  47.470  1.00  0.00           O  
ATOM    164  HA1 GLY A  66      65.767  58.321  46.690  1.00  0.00           H  
ATOM    165  HA2 GLY A  66      65.073  58.150  45.059  1.00  0.00           H  
ATOM    166  N   VAL A  67      62.990  56.630  46.210  1.00  0.00           N  
ATOM    167  HN  VAL A  67      63.350  56.000  45.520  1.00  0.00           H  
ATOM    168  CA  VAL A  67      61.640  56.430  46.710  1.00  0.00           C  
ATOM    169  CB  VAL A  67      60.930  55.300  45.920  1.00  0.00           C  
ATOM    170  CG1 VAL A  67      59.560  54.990  46.550  1.00  0.00           C  
ATOM    171  CG2 VAL A  67      60.780  55.740  44.470  1.00  0.00           C  
ATOM    172  C   VAL A  67      61.680  56.070  48.190  1.00  0.00           C  
ATOM    173  O   VAL A  67      60.890  56.560  48.970  1.00  0.00           O  
ATOM    174  HA  VAL A  67      61.077  57.355  46.587  1.00  0.00           H  
ATOM    175  HB  VAL A  67      61.547  54.402  45.955  1.00  0.00           H  
ATOM    176 1HG1 VAL A  67      59.072  54.195  45.986  1.00  0.00           H  
ATOM    177 2HG1 VAL A  67      58.938  55.885  46.528  1.00  0.00           H  
ATOM    178 3HG1 VAL A  67      59.698  54.670  47.583  1.00  0.00           H  
ATOM    179 1HG2 VAL A  67      60.282  54.955  43.901  1.00  0.00           H  
ATOM    180 2HG2 VAL A  67      61.765  55.928  44.043  1.00  0.00           H  
ATOM    181 3HG2 VAL A  67      60.185  56.653  44.426  1.00  0.00           H  
ATOM    182  N   ALA A  68      62.620  55.210  48.590  1.00  0.00           N  
ATOM    183  HN  ALA A  68      63.260  54.830  47.920  1.00  0.00           H  
ATOM    184  CA  ALA A  68      62.720  54.830  49.980  1.00  0.00           C  
ATOM    185  CB  ALA A  68      63.830  53.770  50.170  1.00  0.00           C  
ATOM    186  C   ALA A  68      62.990  56.060  50.870  1.00  0.00           C  
ATOM    187  O   ALA A  68      62.360  56.220  51.920  1.00  0.00           O  
ATOM    188  HA  ALA A  68      61.770  54.389  50.284  1.00  0.00           H  
ATOM    189  HB1 ALA A  68      63.893  53.494  51.223  1.00  0.00           H  
ATOM    190  HB2 ALA A  68      64.786  54.182  49.845  1.00  0.00           H  
ATOM    191  HB3 ALA A  68      63.595  52.886  49.577  1.00  0.00           H  
ATOM    192  N   ARG A  69      63.890  56.930  50.440  1.00  0.00           N  
ATOM    193  HN  ARG A  69      64.370  56.780  49.570  1.00  0.00           H  
ATOM    194  CA  ARG A  69      64.170  58.120  51.240  1.00  0.00           C  
ATOM    195  CB  ARG A  69      65.370  58.880  50.670  1.00  0.00           C  
ATOM    196  CG  ARG A  69      66.690  58.170  50.900  1.00  0.00           C  
ATOM    197  CD  ARG A  69      67.840  59.110  50.590  1.00  0.00           C  
ATOM    198  NE  ARG A  69      67.950  59.410  49.180  1.00  0.00           N  
ATOM    199  HE  ARG A  69      67.610  60.290  48.850  1.00  0.00           H  
ATOM    200  CZ  ARG A  69      68.480  58.570  48.290  1.00  0.00           C  
ATOM    201  NH1 ARG A  69      68.940  57.390  48.690  1.00  0.00           N  
ATOM    202 1HH1 ARG A  69      68.890  57.130  49.660  1.00  0.00           H  
ATOM    203 2HH1 ARG A  69      69.340  56.760  48.030  1.00  0.00           H  
ATOM    204  NH2 ARG A  69      68.540  58.910  47.020  1.00  0.00           N  
ATOM    205 1HH2 ARG A  69      68.180  59.790  46.720  1.00  0.00           H  
ATOM    206 2HH2 ARG A  69      68.930  58.280  46.350  1.00  0.00           H  
ATOM    207  C   ARG A  69      62.950  59.020  51.310  1.00  0.00           C  
ATOM    208  O   ARG A  69      62.630  59.600  52.370  1.00  0.00           O  
ATOM    209  HA  ARG A  69      64.417  57.801  52.252  1.00  0.00           H  
ATOM    210  HB1 ARG A  69      65.225  59.002  49.597  1.00  0.00           H  
ATOM    211  HB2 ARG A  69      65.417  59.860  51.145  1.00  0.00           H  
ATOM    212  HG1 ARG A  69      66.753  57.852  51.941  1.00  0.00           H  
ATOM    213  HG2 ARG A  69      66.750  57.298  50.249  1.00  0.00           H  
ATOM    214  HD1 ARG A  69      67.685  60.042  51.134  1.00  0.00           H  
ATOM    215  HD2 ARG A  69      68.769  58.646  50.921  1.00  0.00           H  
ATOM    216  N   TYR A  70      62.240  59.150  50.200  1.00  0.00           N  
ATOM    217  HN  TYR A  70      62.540  58.680  49.360  1.00  0.00           H  
ATOM    218  CA  TYR A  70      61.040  59.950  50.180  1.00  0.00           C  
ATOM    219  CB  TYR A  70      60.470  59.990  48.770  1.00  0.00           C  
ATOM    220  CG  TYR A  70      59.140  60.670  48.680  1.00  0.00           C  
ATOM    221  CD1 TYR A  70      59.010  62.040  48.930  1.00  0.00           C  
ATOM    222  HD1 TYR A  70      59.820  62.580  49.160  1.00  0.00           H  
ATOM    223  CD2 TYR A  70      57.990  59.940  48.370  1.00  0.00           C  
ATOM    224  HD2 TYR A  70      58.070  58.960  48.190  1.00  0.00           H  
ATOM    225  CE1 TYR A  70      57.760  62.670  48.870  1.00  0.00           C  
ATOM    226  HE1 TYR A  70      57.680  63.650  49.050  1.00  0.00           H  
ATOM    227  CE2 TYR A  70      56.750  60.540  48.300  1.00  0.00           C  
ATOM    228  HE2 TYR A  70      55.940  60.000  48.080  1.00  0.00           H  
ATOM    229  CZ  TYR A  70      56.640  61.900  48.550  1.00  0.00           C  
ATOM    230  OH  TYR A  70      55.400  62.490  48.500  1.00  0.00           O  
ATOM    231  HH  TYR A  70      54.710  61.800  48.260  1.00  0.00           H  
ATOM    232  C   TYR A  70      60.020  59.380  51.180  1.00  0.00           C  
ATOM    233  O   TYR A  70      59.380  60.120  51.910  1.00  0.00           O  
ATOM    234  HA  TYR A  70      61.294  60.966  50.482  1.00  0.00           H  
ATOM    235  HB1 TYR A  70      61.173  60.522  48.129  1.00  0.00           H  
ATOM    236  HB2 TYR A  70      60.358  58.966  48.415  1.00  0.00           H  
ATOM    237  N   MET A  71      59.880  58.050  51.200  1.00  0.00           N  
ATOM    238  HN  MET A  71      60.440  57.490  50.590  1.00  0.00           H  
ATOM    239  CA  MET A  71      58.950  57.400  52.110  1.00  0.00           C  
ATOM    240  CB  MET A  71      58.920  55.880  51.850  1.00  0.00           C  
ATOM    241  CG  MET A  71      58.330  55.520  50.500  1.00  0.00           C  
ATOM    242  SD  MET A  71      58.240  53.740  50.200  1.00  0.00           S  
ATOM    243  CE  MET A  71      57.240  53.220  51.520  1.00  0.00           C  
ATOM    244  C   MET A  71      59.260  57.650  53.560  1.00  0.00           C  
ATOM    245  O   MET A  71      58.380  57.570  54.410  1.00  0.00           O  
ATOM    246  HA  MET A  71      57.954  57.794  51.908  1.00  0.00           H  
ATOM    247  HB1 MET A  71      59.941  55.500  51.895  1.00  0.00           H  
ATOM    248  HB2 MET A  71      58.321  55.407  52.628  1.00  0.00           H  
ATOM    249  HG1 MET A  71      57.322  55.930  50.445  1.00  0.00           H  
ATOM    250  HG2 MET A  71      58.949  55.969  49.723  1.00  0.00           H  
ATOM    251  HE1 MET A  71      57.097  52.141  51.465  1.00  0.00           H  
ATOM    252  HE2 MET A  71      56.272  53.717  51.461  1.00  0.00           H  
ATOM    253  HE3 MET A  71      57.722  53.475  52.464  1.00  0.00           H  
ATOM    254  N   GLN A  72      60.510  57.990  53.860  1.00  0.00           N  
ATOM    255  HN  GLN A  72      61.190  58.050  53.130  1.00  0.00           H  
ATOM    256  CA  GLN A  72      60.900  58.250  55.230  1.00  0.00           C  
ATOM    257  CB  GLN A  72      62.290  57.710  55.500  1.00  0.00           C  
ATOM    258  CG  GLN A  72      62.380  56.230  55.190  1.00  0.00           C  
ATOM    259  CD  GLN A  72      63.780  55.680  55.340  1.00  0.00           C  
ATOM    260  OE1 GLN A  72      64.720  56.170  54.720  1.00  0.00           O  
ATOM    261  NE2 GLN A  72      63.920  54.640  56.160  1.00  0.00           N  
ATOM    262 1HE2 GLN A  72      63.120  54.270  56.630  1.00  0.00           H  
ATOM    263 2HE2 GLN A  72      64.820  54.230  56.300  1.00  0.00           H  
ATOM    264  C   GLN A  72      60.830  59.730  55.560  1.00  0.00           C  
ATOM    265  O   GLN A  72      61.030  60.120  56.720  1.00  0.00           O  
ATOM    266  HA  GLN A  72      60.203  57.726  55.884  1.00  0.00           H  
ATOM    267  HB1 GLN A  72      63.006  58.246  54.877  1.00  0.00           H  
ATOM    268  HB2 GLN A  72      62.533  57.867  56.551  1.00  0.00           H  
ATOM    269  HG1 GLN A  72      61.721  55.692  55.871  1.00  0.00           H  
ATOM    270  HG2 GLN A  72      62.052  56.070  54.163  1.00  0.00           H  
ATOM    271  N   SER A  73      60.540  60.560  54.560  1.00  0.00           N  
ATOM    272  HN  SER A  73      60.400  60.180  53.640  1.00  0.00           H  
ATOM    273  CA  SER A  73      60.410  62.000  54.770  1.00  0.00           C  
ATOM    274  CB  SER A  73      60.550  62.770  53.460  1.00  0.00           C  
ATOM    275  OG  SER A  73      59.380  62.650  52.660  1.00  0.00           O  
ATOM    276  HG  SER A  73      59.500  63.170  51.810  1.00  0.00           H  
ATOM    277  C   SER A  73      59.030  62.240  55.360  1.00  0.00           C  
ATOM    278  O   SER A  73      58.150  61.390  55.250  1.00  0.00           O  
ATOM    279  HA  SER A  73      61.171  62.336  55.474  1.00  0.00           H  
ATOM    280  HB1 SER A  73      60.720  63.823  53.684  1.00  0.00           H  
ATOM    281  HB2 SER A  73      61.401  62.374  52.905  1.00  0.00           H  
ATOM    282  N   GLU A  74      58.830  63.390  55.990  1.00  0.00           N  
ATOM    283  HN  GLU A  74      59.560  64.070  56.040  1.00  0.00           H  
ATOM    284  CA  GLU A  74      57.530  63.680  56.590  1.00  0.00           C  
ATOM    285  CB  GLU A  74      57.650  64.830  57.590  1.00  0.00           C  
ATOM    286  CG  GLU A  74      58.020  66.180  57.020  1.00  0.00           C  
ATOM    287  CD  GLU A  74      56.920  66.780  56.140  1.00  0.00           C  
ATOM    288  OE1 GLU A  74      55.760  66.840  56.600  1.00  0.00           O  
ATOM    289  OE2 GLU A  74      57.230  67.200  55.010  1.00  0.00           O  
ATOM    290  C   GLU A  74      56.460  64.000  55.550  1.00  0.00           C  
ATOM    291  O   GLU A  74      55.260  64.010  55.860  1.00  0.00           O  
ATOM    292  HA  GLU A  74      57.209  62.794  57.137  1.00  0.00           H  
ATOM    293  HB1 GLU A  74      56.688  64.934  58.092  1.00  0.00           H  
ATOM    294  HB2 GLU A  74      58.413  64.557  58.319  1.00  0.00           H  
ATOM    295  HG1 GLU A  74      58.215  66.864  57.846  1.00  0.00           H  
ATOM    296  HG2 GLU A  74      58.923  66.068  56.419  1.00  0.00           H  
ATOM    297  N   ARG A  75      56.890  64.250  54.320  1.00  0.00           N  
ATOM    298  HN  ARG A  75      57.870  64.190  54.140  1.00  0.00           H  
ATOM    299  CA  ARG A  75      55.990  64.600  53.230  1.00  0.00           C  
ATOM    300  CB  ARG A  75      56.800  65.210  52.090  1.00  0.00           C  
ATOM    301  CG  ARG A  75      57.940  66.090  52.600  1.00  0.00           C  
ATOM    302  CD  ARG A  75      58.570  66.940  51.530  1.00  0.00           C  
ATOM    303  NE  ARG A  75      57.600  67.850  50.930  1.00  0.00           N  
ATOM    304  HE  ARG A  75      56.640  67.730  51.160  1.00  0.00           H  
ATOM    305  CZ  ARG A  75      57.920  68.840  50.100  1.00  0.00           C  
ATOM    306  NH1 ARG A  75      59.190  69.040  49.780  1.00  0.00           N  
ATOM    307 1HH1 ARG A  75      59.910  68.450  50.150  1.00  0.00           H  
ATOM    308 2HH1 ARG A  75      59.440  69.790  49.150  1.00  0.00           H  
ATOM    309  NH2 ARG A  75      56.980  69.610  49.590  1.00  0.00           N  
ATOM    310 1HH2 ARG A  75      56.020  69.450  49.830  1.00  0.00           H  
ATOM    311 2HH2 ARG A  75      57.220  70.350  48.970  1.00  0.00           H  
ATOM    312  C   ARG A  75      55.200  63.380  52.710  1.00  0.00           C  
ATOM    313  O   ARG A  75      54.120  63.520  52.140  1.00  0.00           O  
ATOM    314  HA  ARG A  75      55.281  65.345  53.590  1.00  0.00           H  
ATOM    315  HB1 ARG A  75      57.221  64.405  51.488  1.00  0.00           H  
ATOM    316  HB2 ARG A  75      56.137  65.817  51.474  1.00  0.00           H  
ATOM    317  HG1 ARG A  75      57.547  66.748  53.375  1.00  0.00           H  
ATOM    318  HG2 ARG A  75      58.709  65.445  53.025  1.00  0.00           H  
ATOM    319  HD1 ARG A  75      59.378  67.524  51.971  1.00  0.00           H  
ATOM    320  HD2 ARG A  75      58.973  66.290  50.753  1.00  0.00           H  
ATOM    321  N   CYS A  76      55.740  62.190  52.940  1.00  0.00           N  
ATOM    322  HN  CYS A  76      56.610  62.130  53.430  1.00  0.00           H  
ATOM    323  CA  CYS A  76      55.090  60.960  52.480  1.00  0.00           C  
ATOM    324  CB  CYS A  76      56.160  59.950  52.040  1.00  0.00           C  
ATOM    325  SG  CYS A  76      55.530  58.450  51.220  1.00  0.00           S  
ATOM    326  HG  CYS A  76      56.290  57.860  50.970  1.00  0.00           H  
ATOM    327  C   CYS A  76      54.220  60.370  53.580  1.00  0.00           C  
ATOM    328  O   CYS A  76      54.680  59.560  54.390  1.00  0.00           O  
ATOM    329  HA  CYS A  76      54.459  61.197  51.623  1.00  0.00           H  
ATOM    330  HB1 CYS A  76      56.833  60.454  51.347  1.00  0.00           H  
ATOM    331  HB2 CYS A  76      56.715  59.641  52.926  1.00  0.00           H  
ATOM    332  N   ARG A  77      52.960  60.780  53.610  1.00  0.00           N  
ATOM    333  HN  ARG A  77      52.640  61.420  52.910  1.00  0.00           H  
ATOM    334  CA  ARG A  77      52.030  60.340  54.640  1.00  0.00           C  
ATOM    335  CB  ARG A  77      51.360  61.550  55.300  1.00  0.00           C  
ATOM    336  CG  ARG A  77      52.330  62.510  55.980  1.00  0.00           C  
ATOM    337  CD  ARG A  77      51.600  63.660  56.670  1.00  0.00           C  
ATOM    338  NE  ARG A  77      52.510  64.650  57.250  1.00  0.00           N  
ATOM    339  HE  ARG A  77      52.490  65.580  56.880  1.00  0.00           H  
ATOM    340  CZ  ARG A  77      53.380  64.390  58.230  1.00  0.00           C  
ATOM    341  NH1 ARG A  77      53.470  63.180  58.760  1.00  0.00           N  
ATOM    342 1HH1 ARG A  77      52.880  62.440  58.420  1.00  0.00           H  
ATOM    343 2HH1 ARG A  77      54.120  63.000  59.490  1.00  0.00           H  
ATOM    344  NH2 ARG A  77      54.170  65.360  58.680  1.00  0.00           N  
ATOM    345 1HH2 ARG A  77      54.110  66.280  58.280  1.00  0.00           H  
ATOM    346 2HH2 ARG A  77      54.820  65.180  59.410  1.00  0.00           H  
ATOM    347  C   ARG A  77      50.950  59.400  54.110  1.00  0.00           C  
ATOM    348  O   ARG A  77      50.450  58.570  54.860  1.00  0.00           O  
ATOM    349  HA  ARG A  77      52.597  59.808  55.404  1.00  0.00           H  
ATOM    350  HB1 ARG A  77      50.817  62.101  54.532  1.00  0.00           H  
ATOM    351  HB2 ARG A  77      50.659  61.185  56.050  1.00  0.00           H  
ATOM    352  HG1 ARG A  77      52.906  61.961  56.725  1.00  0.00           H  
ATOM    353  HG2 ARG A  77      53.005  62.921  55.229  1.00  0.00           H  
ATOM    354  HD1 ARG A  77      50.966  64.159  55.937  1.00  0.00           H  
ATOM    355  HD2 ARG A  77      50.980  63.249  57.467  1.00  0.00           H  
ATOM    356  N   ARG A  78      50.590  59.560  52.840  1.00  0.00           N  
ATOM    357  HN  ARG A  78      51.070  60.240  52.290  1.00  0.00           H  
ATOM    358  CA  ARG A  78      49.530  58.770  52.210  1.00  0.00           C  
ATOM    359  CB  ARG A  78      48.400  59.700  51.790  1.00  0.00           C  
ATOM    360  CG  ARG A  78      47.800  60.520  52.940  1.00  0.00           C  
ATOM    361  CD  ARG A  78      46.690  61.430  52.410  1.00  0.00           C  
ATOM    362  NE  ARG A  78      46.080  62.240  53.460  1.00  0.00           N  
ATOM    363  HE  ARG A  78      45.130  62.050  53.700  1.00  0.00           H  
ATOM    364  CZ  ARG A  78      46.710  63.220  54.110  1.00  0.00           C  
ATOM    365  NH1 ARG A  78      47.970  63.520  53.820  1.00  0.00           N  
ATOM    366 1HH1 ARG A  78      48.460  63.000  53.120  1.00  0.00           H  
ATOM    367 2HH1 ARG A  78      48.440  64.260  54.310  1.00  0.00           H  
ATOM    368  NH2 ARG A  78      46.060  63.910  55.040  1.00  0.00           N  
ATOM    369 1HH2 ARG A  78      45.110  63.690  55.260  1.00  0.00           H  
ATOM    370 2HH2 ARG A  78      46.530  64.650  55.530  1.00  0.00           H  
ATOM    371  C   ARG A  78      50.050  58.020  50.990  1.00  0.00           C  
ATOM    372  O   ARG A  78      50.530  58.620  50.020  1.00  0.00           O  
ATOM    373  HA  ARG A  78      49.147  58.050  52.933  1.00  0.00           H  
ATOM    374  HB1 ARG A  78      48.787  60.392  51.042  1.00  0.00           H  
ATOM    375  HB2 ARG A  78      47.606  59.096  51.350  1.00  0.00           H  
ATOM    376  HG1 ARG A  78      47.386  59.844  53.688  1.00  0.00           H  
ATOM    377  HG2 ARG A  78      48.581  61.130  53.394  1.00  0.00           H  
ATOM    378  HD1 ARG A  78      47.113  62.095  51.657  1.00  0.00           H  
ATOM    379  HD2 ARG A  78      45.918  60.810  51.954  1.00  0.00           H  
ATOM    380  N   VAL A  79      49.950  56.690  51.050  1.00  0.00           N  
ATOM    381  HN  VAL A  79      49.550  56.270  51.860  1.00  0.00           H  
ATOM    382  CA  VAL A  79      50.410  55.840  49.970  1.00  0.00           C  
ATOM    383  CB  VAL A  79      51.440  54.800  50.500  1.00  0.00           C  
ATOM    384  CG1 VAL A  79      51.970  53.930  49.350  1.00  0.00           C  
ATOM    385  CG2 VAL A  79      52.580  55.530  51.230  1.00  0.00           C  
ATOM    386  C   VAL A  79      49.230  55.070  49.410  1.00  0.00           C  
ATOM    387  O   VAL A  79      48.380  54.590  50.160  1.00  0.00           O  
ATOM    388  HA  VAL A  79      50.864  56.447  49.186  1.00  0.00           H  
ATOM    389  HB  VAL A  79      50.935  54.151  51.216  1.00  0.00           H  
ATOM    390 1HG1 VAL A  79      52.689  53.209  49.740  1.00  0.00           H  
ATOM    391 2HG1 VAL A  79      52.458  54.564  48.609  1.00  0.00           H  
ATOM    392 3HG1 VAL A  79      51.140  53.399  48.883  1.00  0.00           H  
ATOM    393 1HG2 VAL A  79      53.300  54.801  51.601  1.00  0.00           H  
ATOM    394 2HG2 VAL A  79      52.172  56.095  52.068  1.00  0.00           H  
ATOM    395 3HG2 VAL A  79      53.076  56.212  50.539  1.00  0.00           H  
ATOM    396  N   ILE A  80      49.180  54.980  48.080  1.00  0.00           N  
ATOM    397  HN  ILE A  80      49.870  55.460  47.540  1.00  0.00           H  
ATOM    398  CA  ILE A  80      48.150  54.200  47.410  1.00  0.00           C  
ATOM    399  CB  ILE A  80      47.270  55.070  46.470  1.00  0.00           C  
ATOM    400  CG1 ILE A  80      46.370  55.990  47.310  1.00  0.00           C  
ATOM    401  CG2 ILE A  80      46.420  54.160  45.580  1.00  0.00           C  
ATOM    402  CD  ILE A  80      45.420  56.830  46.460  1.00  0.00           C  
ATOM    403  C   ILE A  80      48.880  53.140  46.570  1.00  0.00           C  
ATOM    404  O   ILE A  80      49.840  53.440  45.840  1.00  0.00           O  
ATOM    405  HA  ILE A  80      47.520  53.710  48.152  1.00  0.00           H  
ATOM    406  HB  ILE A  80      47.917  55.681  45.841  1.00  0.00           H  
ATOM    407 1HG1 ILE A  80      45.778  55.374  47.987  1.00  0.00           H  
ATOM    408 2HG1 ILE A  80      47.004  56.661  47.890  1.00  0.00           H  
ATOM    409 1HG2 ILE A  80      45.803  54.770  44.920  1.00  0.00           H  
ATOM    410 2HG2 ILE A  80      45.779  53.537  46.204  1.00  0.00           H  
ATOM    411 3HG2 ILE A  80      47.072  53.524  44.981  1.00  0.00           H  
ATOM    412  HD1 ILE A  80      44.811  57.459  47.109  1.00  0.00           H  
ATOM    413  HD2 ILE A  80      44.772  56.172  45.880  1.00  0.00           H  
ATOM    414  HD3 ILE A  80      45.998  57.459  45.783  1.00  0.00           H  
ATOM    415  N   CYS A  81      48.440  51.900  46.700  1.00  0.00           N  
ATOM    416  HN  CYS A  81      47.710  51.700  47.360  1.00  0.00           H  
ATOM    417  CA  CYS A  81      49.000  50.810  45.920  1.00  0.00           C  
ATOM    418  CB  CYS A  81      49.240  49.570  46.750  1.00  0.00           C  
ATOM    419  SG  CYS A  81      50.450  49.780  48.060  1.00  0.00           S  
ATOM    420  HG  CYS A  81      50.550  48.920  48.560  1.00  0.00           H  
ATOM    421  C   CYS A  81      47.940  50.430  44.880  1.00  0.00           C  
ATOM    422  O   CYS A  81      46.770  50.410  45.220  1.00  0.00           O  
ATOM    423  HA  CYS A  81      49.921  51.125  45.429  1.00  0.00           H  
ATOM    424  HB1 CYS A  81      48.294  49.275  47.204  1.00  0.00           H  
ATOM    425  HB2 CYS A  81      49.589  48.778  46.087  1.00  0.00           H  
ATOM    426  N   LEU A  82      48.380  50.180  43.650  1.00  0.00           N  
ATOM    427  HN  LEU A  82      49.350  50.290  43.470  1.00  0.00           H  
ATOM    428  CA  LEU A  82      47.520  49.750  42.540  1.00  0.00           C  
ATOM    429  CB  LEU A  82      47.590  50.740  41.360  1.00  0.00           C  
ATOM    430  CG  LEU A  82      47.250  52.220  41.540  1.00  0.00           C  
ATOM    431  CD1 LEU A  82      47.320  52.890  40.170  1.00  0.00           C  
ATOM    432  CD2 LEU A  82      45.880  52.380  42.120  1.00  0.00           C  
ATOM    433  C   LEU A  82      48.200  48.440  42.160  1.00  0.00           C  
ATOM    434  O   LEU A  82      49.350  48.430  41.740  1.00  0.00           O  
ATOM    435  HA  LEU A  82      46.493  49.588  42.868  1.00  0.00           H  
ATOM    436  HB1 LEU A  82      48.614  50.702  40.987  1.00  0.00           H  
ATOM    437  HB2 LEU A  82      46.911  50.359  40.598  1.00  0.00           H  
ATOM    438  HG  LEU A  82      47.980  52.680  42.205  1.00  0.00           H  
ATOM    439 1HD1 LEU A  82      47.081  53.949  40.270  1.00  0.00           H  
ATOM    440 2HD1 LEU A  82      46.603  52.419  39.497  1.00  0.00           H  
ATOM    441 3HD1 LEU A  82      48.325  52.782  39.763  1.00  0.00           H  
ATOM    442 1HD2 LEU A  82      45.657  53.440  42.240  1.00  0.00           H  
ATOM    443 2HD2 LEU A  82      45.836  51.888  43.092  1.00  0.00           H  
ATOM    444 3HD2 LEU A  82      45.147  51.929  41.451  1.00  0.00           H  
ATOM    445  N   VAL A  83      47.480  47.340  42.340  1.00  0.00           N  
ATOM    446  HN  VAL A  83      46.530  47.430  42.650  1.00  0.00           H  
ATOM    447  CA  VAL A  83      48.030  46.020  42.100  1.00  0.00           C  
ATOM    448  CB  VAL A  83      48.210  45.280  43.450  1.00  0.00           C  
ATOM    449  CG1 VAL A  83      49.100  46.140  44.350  1.00  0.00           C  
ATOM    450  CG2 VAL A  83      46.850  45.040  44.120  1.00  0.00           C  
ATOM    451  C   VAL A  83      47.240  45.150  41.160  1.00  0.00           C  
ATOM    452  O   VAL A  83      46.010  45.260  41.060  1.00  0.00           O  
ATOM    453  HA  VAL A  83      49.021  46.153  41.666  1.00  0.00           H  
ATOM    454  HB  VAL A  83      48.698  44.321  43.272  1.00  0.00           H  
ATOM    455 1HG1 VAL A  83      49.241  45.639  45.308  1.00  0.00           H  
ATOM    456 2HG1 VAL A  83      48.625  47.108  44.513  1.00  0.00           H  
ATOM    457 3HG1 VAL A  83      50.068  46.287  43.871  1.00  0.00           H  
ATOM    458 1HG2 VAL A  83      46.997  44.519  45.066  1.00  0.00           H  
ATOM    459 2HG2 VAL A  83      46.224  44.433  43.466  1.00  0.00           H  
ATOM    460 3HG2 VAL A  83      46.361  45.997  44.305  1.00  0.00           H  
ATOM    461  N   GLY A  84      47.980  44.280  40.470  1.00  0.00           N  
ATOM    462  HN  GLY A  84      48.970  44.270  40.610  1.00  0.00           H  
ATOM    463  CA  GLY A  84      47.410  43.350  39.500  1.00  0.00           C  
ATOM    464  C   GLY A  84      47.870  41.920  39.740  1.00  0.00           C  
ATOM    465  O   GLY A  84      48.510  41.610  40.760  1.00  0.00           O  
ATOM    466  HA1 GLY A  84      46.323  43.387  39.575  1.00  0.00           H  
ATOM    467  HA2 GLY A  84      47.716  43.654  38.499  1.00  0.00           H  
ATOM    468  N   ALA A  85      47.570  41.050  38.790  1.00  0.00           N  
ATOM    469  HN  ALA A  85      47.090  41.390  37.980  1.00  0.00           H  
ATOM    470  CA  ALA A  85      47.900  39.630  38.840  1.00  0.00           C  
ATOM    471  CB  ALA A  85      47.480  38.950  37.510  1.00  0.00           C  
ATOM    472  C   ALA A  85      49.350  39.290  39.160  1.00  0.00           C  
ATOM    473  O   ALA A  85      49.620  38.240  39.730  1.00  0.00           O  
ATOM    474  HA  ALA A  85      47.289  39.190  39.628  1.00  0.00           H  
ATOM    475  HB1 ALA A  85      47.728  37.889  37.550  1.00  0.00           H  
ATOM    476  HB2 ALA A  85      48.011  39.416  36.680  1.00  0.00           H  
ATOM    477  HB3 ALA A  85      46.406  39.067  37.365  1.00  0.00           H  
ATOM    478  N   GLY A  86      50.280  40.170  38.780  1.00  0.00           N  
ATOM    479  HN  GLY A  86      49.990  41.010  38.320  1.00  0.00           H  
ATOM    480  CA  GLY A  86      51.690  39.930  39.030  1.00  0.00           C  
ATOM    481  C   GLY A  86      52.030  39.830  40.500  1.00  0.00           C  
ATOM    482  O   GLY A  86      53.080  39.280  40.840  1.00  0.00           O  
ATOM    483  HA1 GLY A  86      51.973  38.995  38.546  1.00  0.00           H  
ATOM    484  HA2 GLY A  86      52.262  40.751  38.598  1.00  0.00           H  
ATOM    485  N   ILE A  87      51.190  40.340  41.400  1.00  0.00           N  
ATOM    486  HN  ILE A  87      50.330  40.770  41.120  1.00  0.00           H  
ATOM    487  CA  ILE A  87      51.590  40.230  42.810  1.00  0.00           C  
ATOM    488  CB  ILE A  87      51.010  41.360  43.700  1.00  0.00           C  
ATOM    489  CG1 ILE A  87      49.510  41.160  43.950  1.00  0.00           C  
ATOM    490  CG2 ILE A  87      51.270  42.730  43.060  1.00  0.00           C  
ATOM    491  CD  ILE A  87      48.990  42.070  45.070  1.00  0.00           C  
ATOM    492  C   ILE A  87      51.200  38.890  43.430  1.00  0.00           C  
ATOM    493  O   ILE A  87      51.560  38.600  44.570  1.00  0.00           O  
ATOM    494  HA  ILE A  87      52.677  40.306  42.850  1.00  0.00           H  
ATOM    495  HB  ILE A  87      51.522  41.332  44.662  1.00  0.00           H  
ATOM    496 1HG1 ILE A  87      48.967  41.386  43.032  1.00  0.00           H  
ATOM    497 2HG1 ILE A  87      49.335  40.121  44.230  1.00  0.00           H  
ATOM    498 1HG2 ILE A  87      50.857  43.513  43.696  1.00  0.00           H  
ATOM    499 2HG2 ILE A  87      50.794  42.770  42.080  1.00  0.00           H  
ATOM    500 3HG2 ILE A  87      52.344  42.882  42.948  1.00  0.00           H  
ATOM    501  HD1 ILE A  87      47.924  41.896  45.214  1.00  0.00           H  
ATOM    502  HD2 ILE A  87      49.154  43.113  44.797  1.00  0.00           H  
ATOM    503  HD3 ILE A  87      49.522  41.849  45.995  1.00  0.00           H  
ATOM    504  N   SER A  88      50.470  38.070  42.680  1.00  0.00           N  
ATOM    505  HN  SER A  88      50.200  38.340  41.750  1.00  0.00           H  
ATOM    506  CA  SER A  88      50.040  36.760  43.180  1.00  0.00           C  
ATOM    507  CB  SER A  88      48.510  36.670  43.150  1.00  0.00           C  
ATOM    508  OG  SER A  88      47.950  37.690  43.970  1.00  0.00           O  
ATOM    509  HG  SER A  88      46.950  37.630  43.950  1.00  0.00           H  
ATOM    510  C   SER A  88      50.650  35.580  42.450  1.00  0.00           C  
ATOM    511  O   SER A  88      50.450  34.430  42.840  1.00  0.00           O  
ATOM    512  HA  SER A  88      50.349  36.692  44.223  1.00  0.00           H  
ATOM    513  HB1 SER A  88      48.160  36.797  42.125  1.00  0.00           H  
ATOM    514  HB2 SER A  88      48.198  35.694  43.523  1.00  0.00           H  
ATOM    515  N   THR A  89      51.400  35.850  41.390  1.00  0.00           N  
ATOM    516  HN  THR A  89      51.540  36.790  41.090  1.00  0.00           H  
ATOM    517  CA  THR A  89      52.000  34.760  40.660  1.00  0.00           C  
ATOM    518  CB  THR A  89      52.760  35.260  39.410  1.00  0.00           C  
ATOM    519  OG1 THR A  89      53.710  36.260  39.800  1.00  0.00           O  
ATOM    520  HG1 THR A  89      54.200  36.580  38.990  1.00  0.00           H  
ATOM    521  CG2 THR A  89      51.810  35.890  38.430  1.00  0.00           C  
ATOM    522  C   THR A  89      52.920  33.900  41.530  1.00  0.00           C  
ATOM    523  O   THR A  89      52.950  32.680  41.380  1.00  0.00           O  
ATOM    524  HA  THR A  89      51.190  34.119  40.312  1.00  0.00           H  
ATOM    525  HB  THR A  89      53.278  34.426  38.936  1.00  0.00           H  
ATOM    526 1HG2 THR A  89      52.364  36.236  37.557  1.00  0.00           H  
ATOM    527 2HG2 THR A  89      51.310  36.736  38.901  1.00  0.00           H  
ATOM    528 3HG2 THR A  89      51.066  35.155  38.120  1.00  0.00           H  
ATOM    529  N   SER A  90      53.640  34.510  42.480  1.00  0.00           N  
ATOM    530  HN  SER A  90      53.570  35.490  42.610  1.00  0.00           H  
ATOM    531  CA  SER A  90      54.550  33.710  43.310  1.00  0.00           C  
ATOM    532  CB  SER A  90      55.570  34.600  44.040  1.00  0.00           C  
ATOM    533  OG  SER A  90      54.950  35.360  45.060  1.00  0.00           O  
ATOM    534  HG  SER A  90      55.640  35.930  45.520  1.00  0.00           H  
ATOM    535  C   SER A  90      53.800  32.850  44.340  1.00  0.00           C  
ATOM    536  O   SER A  90      54.380  31.950  44.940  1.00  0.00           O  
ATOM    537  HA  SER A  90      55.102  33.039  42.651  1.00  0.00           H  
ATOM    538  HB1 SER A  90      56.338  33.968  44.485  1.00  0.00           H  
ATOM    539  HB2 SER A  90      56.029  35.278  43.321  1.00  0.00           H  
ATOM    540  N   ALA A  91      52.510  33.120  44.540  1.00  0.00           N  
ATOM    541  HN  ALA A  91      52.080  33.880  44.050  1.00  0.00           H  
ATOM    542  CA  ALA A  91      51.720  32.320  45.460  1.00  0.00           C  
ATOM    543  CB  ALA A  91      50.470  33.090  45.930  1.00  0.00           C  
ATOM    544  C   ALA A  91      51.290  31.040  44.750  1.00  0.00           C  
ATOM    545  O   ALA A  91      50.860  30.110  45.390  1.00  0.00           O  
ATOM    546  HA  ALA A  91      52.330  32.062  46.326  1.00  0.00           H  
ATOM    547  HB1 ALA A  91      49.897  32.468  46.618  1.00  0.00           H  
ATOM    548  HB2 ALA A  91      49.852  33.342  45.068  1.00  0.00           H  
ATOM    549  HB3 ALA A  91      50.776  34.005  46.437  1.00  0.00           H  
ATOM    550  N   GLY A  92      51.400  31.020  43.430  1.00  0.00           N  
ATOM    551  HN  GLY A  92      51.760  31.820  42.950  1.00  0.00           H  
ATOM    552  CA  GLY A  92      50.990  29.860  42.680  1.00  0.00           C  
ATOM    553  C   GLY A  92      49.700  30.070  41.920  1.00  0.00           C  
ATOM    554  O   GLY A  92      49.210  29.150  41.270  1.00  0.00           O  
ATOM    555  HA1 GLY A  92      51.776  29.613  41.967  1.00  0.00           H  
ATOM    556  HA2 GLY A  92      50.853  29.030  43.373  1.00  0.00           H  
ATOM    557  N   ILE A  93      49.150  31.280  41.970  1.00  0.00           N  
ATOM    558  HN  ILE A  93      49.590  32.000  42.510  1.00  0.00           H  
ATOM    559  CA  ILE A  93      47.910  31.580  41.250  1.00  0.00           C  
ATOM    560  CB  ILE A  93      47.470  33.050  41.460  1.00  0.00           C  
ATOM    561  CG1 ILE A  93      47.290  33.340  42.950  1.00  0.00           C  
ATOM    562  CG2 ILE A  93      46.150  33.330  40.730  1.00  0.00           C  
ATOM    563  CD  ILE A  93      46.120  32.710  43.590  1.00  0.00           C  
ATOM    564  C   ILE A  93      48.220  31.330  39.760  1.00  0.00           C  
ATOM    565  O   ILE A  93      49.180  31.870  39.210  1.00  0.00           O  
ATOM    566  HA  ILE A  93      47.119  30.907  41.581  1.00  0.00           H  
ATOM    567  HB  ILE A  93      48.241  33.710  41.062  1.00  0.00           H  
ATOM    568 1HG1 ILE A  93      48.183  32.991  43.469  1.00  0.00           H  
ATOM    569 2HG1 ILE A  93      47.197  34.419  43.072  1.00  0.00           H  
ATOM    570 1HG2 ILE A  93      45.859  34.368  40.890  1.00  0.00           H  
ATOM    571 2HG2 ILE A  93      45.373  32.671  41.118  1.00  0.00           H  
ATOM    572 3HG2 ILE A  93      46.279  33.150  39.663  1.00  0.00           H  
ATOM    573  HD1 ILE A  93      46.091  32.983  44.645  1.00  0.00           H  
ATOM    574  HD2 ILE A  93      46.194  31.626  43.498  1.00  0.00           H  
ATOM    575  HD3 ILE A  93      45.209  33.054  43.101  1.00  0.00           H  
ATOM    576  N   PRO A  94      47.420  30.510  39.090  1.00  0.00           N  
ATOM    577  CA  PRO A  94      47.710  30.240  37.680  1.00  0.00           C  
ATOM    578  CB  PRO A  94      46.850  29.010  37.400  1.00  0.00           C  
ATOM    579  CG  PRO A  94      45.620  29.320  38.180  1.00  0.00           C  
ATOM    580  CD  PRO A  94      46.240  29.730  39.530  1.00  0.00           C  
ATOM    581  C   PRO A  94      47.440  31.390  36.690  1.00  0.00           C  
ATOM    582  O   PRO A  94      46.820  32.390  37.040  1.00  0.00           O  
ATOM    583  HA  PRO A  94      48.758  29.953  37.594  1.00  0.00           H  
ATOM    584  HB1 PRO A  94      46.632  28.911  36.337  1.00  0.00           H  
ATOM    585  HB2 PRO A  94      47.330  28.099  37.759  1.00  0.00           H  
ATOM    586  HG1 PRO A  94      45.055  30.137  37.732  1.00  0.00           H  
ATOM    587  HG2 PRO A  94      44.977  28.446  38.282  1.00  0.00           H  
ATOM    588  HD1 PRO A  94      45.553  30.343  40.113  1.00  0.00           H  
ATOM    589  HD2 PRO A  94      46.535  28.858  40.114  1.00  0.00           H  
ATOM    590  N   ASP A  95      47.990  31.240  35.480  1.00  0.00           N  
ATOM    591  HN  ASP A  95      48.560  30.440  35.310  1.00  0.00           H  
ATOM    592  CA  ASP A  95      47.780  32.200  34.400  1.00  0.00           C  
ATOM    593  CB  ASP A  95      48.830  32.010  33.300  1.00  0.00           C  
ATOM    594  CG  ASP A  95      48.580  32.890  32.080  1.00  0.00           C  
ATOM    595  OD1 ASP A  95      47.580  33.640  32.040  1.00  0.00           O  
ATOM    596  OD2 ASP A  95      49.400  32.820  31.140  1.00  0.00           O  
ATOM    597  C   ASP A  95      46.420  31.790  33.870  1.00  0.00           C  
ATOM    598  O   ASP A  95      46.290  30.780  33.170  1.00  0.00           O  
ATOM    599  HA  ASP A  95      47.772  33.225  34.772  1.00  0.00           H  
ATOM    600  HB1 ASP A  95      49.810  32.254  33.710  1.00  0.00           H  
ATOM    601  HB2 ASP A  95      48.817  30.967  32.984  1.00  0.00           H  
ATOM    602  N   PHE A  96      45.400  32.560  34.200  1.00  0.00           N  
ATOM    603  HN  PHE A  96      45.560  33.390  34.740  1.00  0.00           H  
ATOM    604  CA  PHE A  96      44.050  32.220  33.790  1.00  0.00           C  
ATOM    605  CB  PHE A  96      43.060  33.140  34.490  1.00  0.00           C  
ATOM    606  CG  PHE A  96      43.080  33.020  35.990  1.00  0.00           C  
ATOM    607  CD1 PHE A  96      43.660  34.010  36.770  1.00  0.00           C  
ATOM    608  HD1 PHE A  96      44.050  34.820  36.320  1.00  0.00           H  
ATOM    609  CD2 PHE A  96      42.550  31.900  36.610  1.00  0.00           C  
ATOM    610  HD2 PHE A  96      42.130  31.180  36.060  1.00  0.00           H  
ATOM    611  CE1 PHE A  96      43.700  33.900  38.160  1.00  0.00           C  
ATOM    612  HE1 PHE A  96      44.120  34.620  38.700  1.00  0.00           H  
ATOM    613  CE2 PHE A  96      42.590  31.770  38.030  1.00  0.00           C  
ATOM    614  HE2 PHE A  96      42.210  30.960  38.470  1.00  0.00           H  
ATOM    615  CZ  PHE A  96      43.170  32.790  38.780  1.00  0.00           C  
ATOM    616  HZ  PHE A  96      43.200  32.710  39.780  1.00  0.00           H  
ATOM    617  C   PHE A  96      43.810  32.260  32.280  1.00  0.00           C  
ATOM    618  O   PHE A  96      42.810  31.760  31.810  1.00  0.00           O  
ATOM    619  HA  PHE A  96      43.850  31.203  34.128  1.00  0.00           H  
ATOM    620  HB1 PHE A  96      43.300  34.170  34.224  1.00  0.00           H  
ATOM    621  HB2 PHE A  96      42.057  32.897  34.139  1.00  0.00           H  
ATOM    622  N   ARG A  97      44.740  32.840  31.530  1.00  0.00           N  
ATOM    623  HN  ARG A  97      45.540  33.240  31.970  1.00  0.00           H  
ATOM    624  CA  ARG A  97      44.600  32.910  30.080  1.00  0.00           C  
ATOM    625  CB  ARG A  97      45.600  33.920  29.530  1.00  0.00           C  
ATOM    626  CG  ARG A  97      45.370  35.330  30.020  1.00  0.00           C  
ATOM    627  CD  ARG A  97      46.480  36.240  29.520  1.00  0.00           C  
ATOM    628  NE  ARG A  97      47.770  35.780  30.010  1.00  0.00           N  
ATOM    629  HE  ARG A  97      47.790  34.960  30.590  1.00  0.00           H  
ATOM    630  CZ  ARG A  97      48.930  36.370  29.750  1.00  0.00           C  
ATOM    631  NH1 ARG A  97      48.970  37.460  28.990  1.00  0.00           N  
ATOM    632 1HH1 ARG A  97      48.130  37.840  28.610  1.00  0.00           H  
ATOM    633 2HH1 ARG A  97      49.850  37.900  28.790  1.00  0.00           H  
ATOM    634  NH2 ARG A  97      50.060  35.860  30.240  1.00  0.00           N  
ATOM    635 1HH2 ARG A  97      50.020  35.030  30.800  1.00  0.00           H  
ATOM    636 2HH2 ARG A  97      50.930  36.300  30.050  1.00  0.00           H  
ATOM    637  C   ARG A  97      44.820  31.570  29.390  1.00  0.00           C  
ATOM    638  O   ARG A  97      44.380  31.360  28.250  1.00  0.00           O  
ATOM    639  HA  ARG A  97      43.594  33.258  29.846  1.00  0.00           H  
ATOM    640  HB1 ARG A  97      46.601  33.611  29.829  1.00  0.00           H  
ATOM    641  HB2 ARG A  97      45.528  33.918  28.442  1.00  0.00           H  
ATOM    642  HG1 ARG A  97      44.412  35.690  29.646  1.00  0.00           H  
ATOM    643  HG2 ARG A  97      45.361  35.337  31.110  1.00  0.00           H  
ATOM    644  HD1 ARG A  97      46.486  36.233  28.430  1.00  0.00           H  
ATOM    645  HD2 ARG A  97      46.301  37.254  29.877  1.00  0.00           H  
ATOM    646  N   SER A  98      45.510  30.660  30.050  1.00  0.00           N  
ATOM    647  HN  SER A  98      45.850  30.840  30.970  1.00  0.00           H  
ATOM    648  CA  SER A  98      45.770  29.370  29.410  1.00  0.00           C  
ATOM    649  CB  SER A  98      47.140  28.840  29.820  1.00  0.00           C  
ATOM    650  OG  SER A  98      47.190  28.620  31.210  1.00  0.00           O  
ATOM    651  HG  SER A  98      48.090  28.270  31.470  1.00  0.00           H  
ATOM    652  C   SER A  98      44.720  28.320  29.730  1.00  0.00           C  
ATOM    653  O   SER A  98      44.380  28.090  30.880  1.00  0.00           O  
ATOM    654  HA  SER A  98      45.776  29.523  28.331  1.00  0.00           H  
ATOM    655  HB1 SER A  98      47.330  27.900  29.302  1.00  0.00           H  
ATOM    656  HB2 SER A  98      47.903  29.568  29.545  1.00  0.00           H  
ATOM    657  N   PRO A  99      44.170  27.690  28.680  1.00  0.00           N  
ATOM    658  CA  PRO A  99      43.160  26.650  28.840  1.00  0.00           C  
ATOM    659  CB  PRO A  99      42.570  26.560  27.440  1.00  0.00           C  
ATOM    660  CG  PRO A  99      43.800  26.740  26.600  1.00  0.00           C  
ATOM    661  CD  PRO A  99      44.390  27.970  27.250  1.00  0.00           C  
ATOM    662  C   PRO A  99      43.910  25.370  29.250  1.00  0.00           C  
ATOM    663  O   PRO A  99      43.300  24.360  29.620  1.00  0.00           O  
ATOM    664  HA  PRO A  99      42.407  26.929  29.577  1.00  0.00           H  
ATOM    665  HB1 PRO A  99      42.103  25.591  27.264  1.00  0.00           H  
ATOM    666  HB2 PRO A  99      41.843  27.352  27.260  1.00  0.00           H  
ATOM    667  HG1 PRO A  99      44.469  25.883  26.676  1.00  0.00           H  
ATOM    668  HG2 PRO A  99      43.552  26.916  25.553  1.00  0.00           H  
ATOM    669  HD1 PRO A  99      45.452  28.068  27.024  1.00  0.00           H  
ATOM    670  HD2 PRO A  99      43.867  28.874  26.938  1.00  0.00           H  
ATOM    671  N   SER A 100      45.230  25.450  29.180  1.00  0.00           N  
ATOM    672  HN  SER A 100      45.640  26.320  28.890  1.00  0.00           H  
ATOM    673  CA  SER A 100      46.130  24.350  29.520  1.00  0.00           C  
ATOM    674  CB  SER A 100      47.560  24.870  29.660  1.00  0.00           C  
ATOM    675  OG  SER A 100      48.450  23.820  30.000  1.00  0.00           O  
ATOM    676  HG  SER A 100      49.380  24.180  30.080  1.00  0.00           H  
ATOM    677  C   SER A 100      45.730  23.620  30.790  1.00  0.00           C  
ATOM    678  O   SER A 100      45.450  22.410  30.760  1.00  0.00           O  
ATOM    679  HA  SER A 100      46.111  23.633  28.699  1.00  0.00           H  
ATOM    680  HB1 SER A 100      47.873  25.311  28.714  1.00  0.00           H  
ATOM    681  HB2 SER A 100      47.589  25.629  30.442  1.00  0.00           H  
ATOM    682  N   THR A 101      45.730  24.330  31.910  1.00  0.00           N  
ATOM    683  HN  THR A 101      46.000  25.290  31.870  1.00  0.00           H  
ATOM    684  CA  THR A 101      45.350  23.740  33.180  1.00  0.00           C  
ATOM    685  CB  THR A 101      45.380  24.760  34.310  1.00  0.00           C  
ATOM    686  OG1 THR A 101      44.770  24.190  35.480  1.00  0.00           O  
ATOM    687  HG1 THR A 101      44.790  24.860  36.220  1.00  0.00           H  
ATOM    688  CG2 THR A 101      44.630  26.020  33.910  1.00  0.00           C  
ATOM    689  C   THR A 101      43.940  23.170  33.100  1.00  0.00           C  
ATOM    690  O   THR A 101      43.190  23.450  32.140  1.00  0.00           O  
ATOM    691  HA  THR A 101      46.044  22.933  33.415  1.00  0.00           H  
ATOM    692  HB  THR A 101      46.416  25.016  34.534  1.00  0.00           H  
ATOM    693 1HG2 THR A 101      44.662  26.738  34.730  1.00  0.00           H  
ATOM    694 2HG2 THR A 101      43.593  25.770  33.686  1.00  0.00           H  
ATOM    695 3HG2 THR A 101      45.097  26.456  33.027  1.00  0.00           H  
ATOM    696  N   GLY A 102      43.560  22.390  34.090  1.00  0.00           N  
ATOM    697  HN  GLY A 102      44.200  22.190  34.840  1.00  0.00           H  
ATOM    698  CA  GLY A 102      42.230  21.820  34.090  1.00  0.00           C  
ATOM    699  C   GLY A 102      41.220  22.770  34.700  1.00  0.00           C  
ATOM    700  O   GLY A 102      40.170  22.340  35.150  1.00  0.00           O  
ATOM    701  HA1 GLY A 102      41.937  21.604  33.063  1.00  0.00           H  
ATOM    702  HA2 GLY A 102      42.241  20.896  34.668  1.00  0.00           H  
ATOM    703  N   LEU A 103      41.520  24.060  34.690  1.00  0.00           N  
ATOM    704  HN  LEU A 103      42.380  24.360  34.290  1.00  0.00           H  
ATOM    705  CA  LEU A 103      40.600  25.040  35.260  1.00  0.00           C  
ATOM    706  CB  LEU A 103      41.210  26.440  35.230  1.00  0.00           C  
ATOM    707  CG  LEU A 103      42.180  26.830  36.340  1.00  0.00           C  
ATOM    708  CD1 LEU A 103      42.690  28.240  36.090  1.00  0.00           C  
ATOM    709  CD2 LEU A 103      41.450  26.760  37.690  1.00  0.00           C  
ATOM    710  C   LEU A 103      39.220  25.120  34.650  1.00  0.00           C  
ATOM    711  O   LEU A 103      38.230  25.180  35.370  1.00  0.00           O  
ATOM    712  HA  LEU A 103      40.467  24.776  36.309  1.00  0.00           H  
ATOM    713  HB1 LEU A 103      41.744  26.539  34.285  1.00  0.00           H  
ATOM    714  HB2 LEU A 103      40.385  27.152  35.258  1.00  0.00           H  
ATOM    715  HG  LEU A 103      43.021  26.136  36.346  1.00  0.00           H  
ATOM    716 1HD1 LEU A 103      43.384  28.522  36.882  1.00  0.00           H  
ATOM    717 2HD1 LEU A 103      41.850  28.934  36.080  1.00  0.00           H  
ATOM    718 3HD1 LEU A 103      43.203  28.276  35.129  1.00  0.00           H  
ATOM    719 1HD2 LEU A 103      42.137  27.037  38.490  1.00  0.00           H  
ATOM    720 2HD2 LEU A 103      41.090  25.745  37.857  1.00  0.00           H  
ATOM    721 3HD2 LEU A 103      40.605  27.448  37.683  1.00  0.00           H  
ATOM    722  N   TYR A 104      39.150  25.120  33.320  1.00  0.00           N  
ATOM    723  HN  TYR A 104      39.990  25.030  32.780  1.00  0.00           H  
ATOM    724  CA  TYR A 104      37.870  25.250  32.630  1.00  0.00           C  
ATOM    725  CB  TYR A 104      38.030  26.260  31.490  1.00  0.00           C  
ATOM    726  CG  TYR A 104      38.760  27.510  31.910  1.00  0.00           C  
ATOM    727  CD1 TYR A 104      40.040  27.790  31.430  1.00  0.00           C  
ATOM    728  HD1 TYR A 104      40.460  27.170  30.770  1.00  0.00           H  
ATOM    729  CD2 TYR A 104      38.190  28.390  32.840  1.00  0.00           C  
ATOM    730  HD2 TYR A 104      37.280  28.210  33.190  1.00  0.00           H  
ATOM    731  CE1 TYR A 104      40.740  28.920  31.850  1.00  0.00           C  
ATOM    732  HE1 TYR A 104      41.660  29.110  31.500  1.00  0.00           H  
ATOM    733  CE2 TYR A 104      38.880  29.520  33.260  1.00  0.00           C  
ATOM    734  HE2 TYR A 104      38.460  30.150  33.920  1.00  0.00           H  
ATOM    735  CZ  TYR A 104      40.150  29.780  32.770  1.00  0.00           C  
ATOM    736  OH  TYR A 104      40.820  30.900  33.190  1.00  0.00           O  
ATOM    737  HH  TYR A 104      40.250  31.400  33.850  1.00  0.00           H  
ATOM    738  C   TYR A 104      37.270  23.960  32.090  1.00  0.00           C  
ATOM    739  O   TYR A 104      36.230  23.990  31.430  1.00  0.00           O  
ATOM    740  HA  TYR A 104      37.157  25.669  33.340  1.00  0.00           H  
ATOM    741  HB1 TYR A 104      38.588  25.787  30.682  1.00  0.00           H  
ATOM    742  HB2 TYR A 104      37.039  26.540  31.132  1.00  0.00           H  
ATOM    743  N   ASP A 105      37.930  22.840  32.370  1.00  0.00           N  
ATOM    744  HN  ASP A 105      38.760  22.890  32.920  1.00  0.00           H  
ATOM    745  CA  ASP A 105      37.460  21.530  31.930  1.00  0.00           C  
ATOM    746  CB  ASP A 105      38.360  20.410  32.490  1.00  0.00           C  
ATOM    747  CG  ASP A 105      39.720  20.340  31.810  1.00  0.00           C  
ATOM    748  OD1 ASP A 105      40.480  21.340  31.830  1.00  0.00           O  
ATOM    749  OD2 ASP A 105      40.040  19.270  31.250  1.00  0.00           O  
ATOM    750  C   ASP A 105      36.010  21.250  32.340  1.00  0.00           C  
ATOM    751  O   ASP A 105      35.210  20.780  31.530  1.00  0.00           O  
ATOM    752  HA  ASP A 105      37.517  21.498  30.842  1.00  0.00           H  
ATOM    753  HB1 ASP A 105      38.513  20.588  33.554  1.00  0.00           H  
ATOM    754  HB2 ASP A 105      37.853  19.455  32.350  1.00  0.00           H  
ATOM    755  N   ASN A 106      35.690  21.540  33.590  1.00  0.00           N  
ATOM    756  HN  ASN A 106      36.380  21.930  34.200  1.00  0.00           H  
ATOM    757  CA  ASN A 106      34.340  21.320  34.110  1.00  0.00           C  
ATOM    758  CB  ASN A 106      34.300  21.570  35.620  1.00  0.00           C  
ATOM    759  CG  ASN A 106      35.270  20.700  36.380  1.00  0.00           C  
ATOM    760  OD1 ASN A 106      35.180  19.470  36.370  1.00  0.00           O  
ATOM    761  ND2 ASN A 106      36.220  21.340  37.060  1.00  0.00           N  
ATOM    762 1HD2 ASN A 106      36.260  22.340  37.040  1.00  0.00           H  
ATOM    763 2HD2 ASN A 106      36.890  20.820  37.580  1.00  0.00           H  
ATOM    764  C   ASN A 106      33.300  22.210  33.450  1.00  0.00           C  
ATOM    765  O   ASN A 106      32.100  21.940  33.530  1.00  0.00           O  
ATOM    766  HA  ASN A 106      34.067  20.281  33.927  1.00  0.00           H  
ATOM    767  HB1 ASN A 106      34.548  22.615  35.807  1.00  0.00           H  
ATOM    768  HB2 ASN A 106      33.292  21.365  35.981  1.00  0.00           H  
ATOM    769  N   LEU A 107      33.760  23.270  32.790  1.00  0.00           N  
ATOM    770  HN  LEU A 107      34.750  23.410  32.730  1.00  0.00           H  
ATOM    771  CA  LEU A 107      32.860  24.220  32.150  1.00  0.00           C  
ATOM    772  CB  LEU A 107      33.510  25.610  32.150  1.00  0.00           C  
ATOM    773  CG  LEU A 107      33.920  26.080  33.550  1.00  0.00           C  
ATOM    774  CD1 LEU A 107      34.610  27.430  33.470  1.00  0.00           C  
ATOM    775  CD2 LEU A 107      32.690  26.150  34.450  1.00  0.00           C  
ATOM    776  C   LEU A 107      32.440  23.850  30.730  1.00  0.00           C  
ATOM    777  O   LEU A 107      31.330  24.160  30.310  1.00  0.00           O  
ATOM    778  HA  LEU A 107      31.956  24.278  32.757  1.00  0.00           H  
ATOM    779  HB1 LEU A 107      34.399  25.577  31.521  1.00  0.00           H  
ATOM    780  HB2 LEU A 107      32.799  26.326  31.738  1.00  0.00           H  
ATOM    781  HG  LEU A 107      34.618  25.356  33.970  1.00  0.00           H  
ATOM    782 1HD1 LEU A 107      34.896  27.752  34.471  1.00  0.00           H  
ATOM    783 2HD1 LEU A 107      33.929  28.161  33.034  1.00  0.00           H  
ATOM    784 3HD1 LEU A 107      35.501  27.347  32.847  1.00  0.00           H  
ATOM    785 1HD2 LEU A 107      32.985  26.484  35.444  1.00  0.00           H  
ATOM    786 2HD2 LEU A 107      32.234  25.163  34.520  1.00  0.00           H  
ATOM    787 3HD2 LEU A 107      31.971  26.853  34.029  1.00  0.00           H  
ATOM    788  N   GLU A 108      33.340  23.210  30.000  1.00  0.00           N  
ATOM    789  HN  GLU A 108      34.230  23.000  30.400  1.00  0.00           H  
ATOM    790  CA  GLU A 108      33.060  22.790  28.630  1.00  0.00           C  
ATOM    791  CB  GLU A 108      34.340  22.250  27.990  1.00  0.00           C  
ATOM    792  CG  GLU A 108      35.530  23.230  28.040  1.00  0.00           C  
ATOM    793  CD  GLU A 108      36.790  22.690  27.370  1.00  0.00           C  
ATOM    794  OE1 GLU A 108      36.740  22.410  26.150  1.00  0.00           O  
ATOM    795  OE2 GLU A 108      37.820  22.540  28.070  1.00  0.00           O  
ATOM    796  C   GLU A 108      31.980  21.700  28.680  1.00  0.00           C  
ATOM    797  O   GLU A 108      32.180  20.590  28.190  1.00  0.00           O  
ATOM    798  HA  GLU A 108      32.694  23.640  28.055  1.00  0.00           H  
ATOM    799  HB1 GLU A 108      34.626  21.338  28.513  1.00  0.00           H  
ATOM    800  HB2 GLU A 108      34.130  22.020  26.946  1.00  0.00           H  
ATOM    801  HG1 GLU A 108      35.239  24.152  27.536  1.00  0.00           H  
ATOM    802  HG2 GLU A 108      35.758  23.442  29.084  1.00  0.00           H  
ATOM    803  N   LYS A 109      30.840  22.050  29.280  1.00  0.00           N  
ATOM    804  HN  LYS A 109      30.760  22.990  29.630  1.00  0.00           H  
ATOM    805  CA  LYS A 109      29.720  21.140  29.470  1.00  0.00           C  
ATOM    806  CB  LYS A 109      29.960  20.320  30.740  1.00  0.00           C  
ATOM    807  CG  LYS A 109      31.400  19.810  30.860  1.00  0.00           C  
ATOM    808  CD  LYS A 109      31.680  19.150  32.190  1.00  0.00           C  
ATOM    809  CE  LYS A 109      33.140  18.720  32.290  1.00  0.00           C  
ATOM    810  NZ  LYS A 109      33.440  18.000  33.560  1.00  0.00           N1+
ATOM    811  HZ1 LYS A 109      34.410  17.740  33.570  1.00  0.00           H  
ATOM    812  HZ2 LYS A 109      33.240  18.590  34.340  1.00  0.00           H  
ATOM    813  HZ3 LYS A 109      32.880  17.170  33.610  1.00  0.00           H  
ATOM    814  C   LYS A 109      28.430  21.950  29.620  1.00  0.00           C  
ATOM    815  O   LYS A 109      27.320  21.420  29.470  1.00  0.00           O  
ATOM    816  HA  LYS A 109      29.638  20.473  28.612  1.00  0.00           H  
ATOM    817  HB1 LYS A 109      29.740  20.946  31.605  1.00  0.00           H  
ATOM    818  HB2 LYS A 109      29.287  19.462  30.732  1.00  0.00           H  
ATOM    819  HG1 LYS A 109      31.579  19.084  30.067  1.00  0.00           H  
ATOM    820  HG2 LYS A 109      32.079  20.654  30.741  1.00  0.00           H  
ATOM    821  HD1 LYS A 109      31.461  19.856  32.991  1.00  0.00           H  
ATOM    822  HD2 LYS A 109      31.042  18.272  32.294  1.00  0.00           H  
ATOM    823  HE1 LYS A 109      33.368  18.060  31.453  1.00  0.00           H  
ATOM    824  HE2 LYS A 109      33.770  19.608  32.235  1.00  0.00           H  
ATOM    825  N   TYR A 110      28.580  23.230  29.950  1.00  0.00           N  
ATOM    826  HN  TYR A 110      29.510  23.590  30.080  1.00  0.00           H  
ATOM    827  CA  TYR A 110      27.440  24.130  30.120  1.00  0.00           C  
ATOM    828  CB  TYR A 110      27.690  25.100  31.290  1.00  0.00           C  
ATOM    829  CG  TYR A 110      27.880  24.430  32.630  1.00  0.00           C  
ATOM    830  CD1 TYR A 110      29.150  24.050  33.080  1.00  0.00           C  
ATOM    831  HD1 TYR A 110      29.950  24.220  32.500  1.00  0.00           H  
ATOM    832  CD2 TYR A 110      26.790  24.180  33.450  1.00  0.00           C  
ATOM    833  HD2 TYR A 110      25.870  24.440  33.150  1.00  0.00           H  
ATOM    834  CE1 TYR A 110      29.320  23.430  34.320  1.00  0.00           C  
ATOM    835  HE1 TYR A 110      30.230  23.160  34.630  1.00  0.00           H  
ATOM    836  CE2 TYR A 110      26.940  23.560  34.690  1.00  0.00           C  
ATOM    837  HE2 TYR A 110      26.150  23.390  35.260  1.00  0.00           H  
ATOM    838  CZ  TYR A 110      28.200  23.190  35.110  1.00  0.00           C  
ATOM    839  OH  TYR A 110      28.340  22.590  36.330  1.00  0.00           O  
ATOM    840  HH  TYR A 110      27.440  22.500  36.760  1.00  0.00           H  
ATOM    841  C   TYR A 110      27.160  24.950  28.860  1.00  0.00           C  
ATOM    842  O   TYR A 110      26.110  25.610  28.770  1.00  0.00           O  
ATOM    843  HA  TYR A 110      26.557  23.532  30.348  1.00  0.00           H  
ATOM    844  HB1 TYR A 110      28.588  25.677  31.068  1.00  0.00           H  
ATOM    845  HB2 TYR A 110      26.835  25.772  31.364  1.00  0.00           H  
ATOM    846  N   HIS A 111      28.080  24.910  27.910  1.00  0.00           N  
ATOM    847  HN  HIS A 111      28.890  24.340  28.050  1.00  0.00           H  
ATOM    848  CA  HIS A 111      27.950  25.650  26.660  1.00  0.00           C  
ATOM    849  CB  HIS A 111      26.940  24.970  25.720  1.00  0.00           C  
ATOM    850  CG  HIS A 111      27.330  23.580  25.300  1.00  0.00           C  
ATOM    851  ND1 HIS A 111      27.140  22.480  26.110  1.00  0.00           N  
ATOM    852  CD2 HIS A 111      27.940  23.120  24.180  1.00  0.00           C  
ATOM    853  CE1 HIS A 111      27.610  21.400  25.500  1.00  0.00           C  
ATOM    854  NE2 HIS A 111      28.100  21.770  24.330  1.00  0.00           N  
ATOM    855  HE2 HIS A 111      28.520  21.160  23.660  1.00  0.00           H  
ATOM    856  C   HIS A 111      27.540  27.120  26.850  1.00  0.00           C  
ATOM    857  O   HIS A 111      26.390  27.480  26.610  1.00  0.00           O  
ATOM    858  HA  HIS A 111      28.922  25.639  26.166  1.00  0.00           H  
ATOM    859  HB1 HIS A 111      25.979  24.916  26.232  1.00  0.00           H  
ATOM    860  HB2 HIS A 111      26.841  25.583  24.824  1.00  0.00           H  
ATOM    861  HD2 HIS A 111      28.246  23.715  23.320  1.00  0.00           H  
ATOM    862  HE1 HIS A 111      27.595  20.384  25.895  1.00  0.00           H  
ATOM    863  N   LEU A 112      28.480  27.950  27.280  1.00  0.00           N  
ATOM    864  HN  LEU A 112      29.400  27.590  27.470  1.00  0.00           H  
ATOM    865  CA  LEU A 112      28.220  29.380  27.500  1.00  0.00           C  
ATOM    866  CB  LEU A 112      29.380  30.030  28.260  1.00  0.00           C  
ATOM    867  CG  LEU A 112      29.680  29.590  29.700  1.00  0.00           C  
ATOM    868  CD1 LEU A 112      28.540  30.000  30.610  1.00  0.00           C  
ATOM    869  CD2 LEU A 112      29.910  28.100  29.760  1.00  0.00           C  
ATOM    870  C   LEU A 112      28.040  30.090  26.160  1.00  0.00           C  
ATOM    871  O   LEU A 112      28.810  29.860  25.230  1.00  0.00           O  
ATOM    872  HA  LEU A 112      27.307  29.489  28.085  1.00  0.00           H  
ATOM    873  HB1 LEU A 112      30.283  29.847  27.678  1.00  0.00           H  
ATOM    874  HB2 LEU A 112      29.178  31.101  28.291  1.00  0.00           H  
ATOM    875  HG  LEU A 112      30.587  30.094  30.034  1.00  0.00           H  
ATOM    876 1HD1 LEU A 112      28.758  29.685  31.631  1.00  0.00           H  
ATOM    877 2HD1 LEU A 112      27.618  29.527  30.274  1.00  0.00           H  
ATOM    878 3HD1 LEU A 112      28.423  31.083  30.581  1.00  0.00           H  
ATOM    879 1HD2 LEU A 112      30.121  27.806  30.788  1.00  0.00           H  
ATOM    880 2HD2 LEU A 112      30.757  27.837  29.126  1.00  0.00           H  
ATOM    881 3HD2 LEU A 112      29.019  27.580  29.410  1.00  0.00           H  
ATOM    882  N   PRO A 113      27.040  30.980  26.040  1.00  0.00           N  
ATOM    883  CA  PRO A 113      26.810  31.700  24.780  1.00  0.00           C  
ATOM    884  CB  PRO A 113      25.540  32.500  25.080  1.00  0.00           C  
ATOM    885  CG  PRO A 113      25.680  32.780  26.550  1.00  0.00           C  
ATOM    886  CD  PRO A 113      26.030  31.380  27.030  1.00  0.00           C  
ATOM    887  C   PRO A 113      27.970  32.590  24.320  1.00  0.00           C  
ATOM    888  O   PRO A 113      28.130  32.830  23.130  1.00  0.00           O  
ATOM    889  HA  PRO A 113      26.591  30.975  23.996  1.00  0.00           H  
ATOM    890  HB1 PRO A 113      25.510  33.424  24.503  1.00  0.00           H  
ATOM    891  HB2 PRO A 113      24.645  31.913  24.873  1.00  0.00           H  
ATOM    892  HG1 PRO A 113      26.478  33.493  26.755  1.00  0.00           H  
ATOM    893  HG2 PRO A 113      24.749  33.140  26.987  1.00  0.00           H  
ATOM    894  HD1 PRO A 113      26.444  31.396  28.038  1.00  0.00           H  
ATOM    895  HD2 PRO A 113      25.162  30.721  27.003  1.00  0.00           H  
ATOM    896  N   TYR A 114      28.750  33.100  25.270  1.00  0.00           N  
ATOM    897  HN  TYR A 114      28.540  32.910  26.230  1.00  0.00           H  
ATOM    898  CA  TYR A 114      29.910  33.940  24.960  1.00  0.00           C  
ATOM    899  CB  TYR A 114      29.480  35.380  24.590  1.00  0.00           C  
ATOM    900  CG  TYR A 114      28.630  36.110  25.610  1.00  0.00           C  
ATOM    901  CD1 TYR A 114      29.200  36.980  26.540  1.00  0.00           C  
ATOM    902  HD1 TYR A 114      30.200  37.110  26.540  1.00  0.00           H  
ATOM    903  CD2 TYR A 114      27.240  35.940  25.640  1.00  0.00           C  
ATOM    904  HD2 TYR A 114      26.810  35.330  24.980  1.00  0.00           H  
ATOM    905  CE1 TYR A 114      28.420  37.660  27.470  1.00  0.00           C  
ATOM    906  HE1 TYR A 114      28.850  38.280  28.130  1.00  0.00           H  
ATOM    907  CE2 TYR A 114      26.450  36.620  26.570  1.00  0.00           C  
ATOM    908  HE2 TYR A 114      25.460  36.490  26.570  1.00  0.00           H  
ATOM    909  CZ  TYR A 114      27.040  37.470  27.480  1.00  0.00           C  
ATOM    910  OH  TYR A 114      26.250  38.110  28.400  1.00  0.00           O  
ATOM    911  HH  TYR A 114      25.290  37.860  28.250  1.00  0.00           H  
ATOM    912  C   TYR A 114      30.760  33.880  26.230  1.00  0.00           C  
ATOM    913  O   TYR A 114      30.220  33.700  27.320  1.00  0.00           O  
ATOM    914  HA  TYR A 114      30.465  33.502  24.130  1.00  0.00           H  
ATOM    915  HB1 TYR A 114      30.385  35.966  24.432  1.00  0.00           H  
ATOM    916  HB2 TYR A 114      28.912  35.329  23.661  1.00  0.00           H  
ATOM    917  N   PRO A 115      32.090  34.030  26.120  1.00  0.00           N  
ATOM    918  CA  PRO A 115      32.960  33.950  27.290  1.00  0.00           C  
ATOM    919  CB  PRO A 115      34.320  34.320  26.720  1.00  0.00           C  
ATOM    920  CG  PRO A 115      34.230  33.730  25.340  1.00  0.00           C  
ATOM    921  CD  PRO A 115      32.910  34.320  24.930  1.00  0.00           C  
ATOM    922  C   PRO A 115      32.590  34.780  28.510  1.00  0.00           C  
ATOM    923  O   PRO A 115      32.650  34.290  29.650  1.00  0.00           O  
ATOM    924  HA  PRO A 115      33.003  32.906  27.600  1.00  0.00           H  
ATOM    925  HB1 PRO A 115      34.457  35.401  26.684  1.00  0.00           H  
ATOM    926  HB2 PRO A 115      35.129  33.870  27.295  1.00  0.00           H  
ATOM    927  HG1 PRO A 115      35.045  34.062  24.698  1.00  0.00           H  
ATOM    928  HG2 PRO A 115      34.204  32.641  25.360  1.00  0.00           H  
ATOM    929  HD1 PRO A 115      32.989  35.392  24.751  1.00  0.00           H  
ATOM    930  HD2 PRO A 115      32.512  33.831  24.041  1.00  0.00           H  
ATOM    931  N   GLU A 116      32.190  36.030  28.300  1.00  0.00           N  
ATOM    932  HN  GLU A 116      32.130  36.380  27.370  1.00  0.00           H  
ATOM    933  CA  GLU A 116      31.850  36.890  29.420  1.00  0.00           C  
ATOM    934  CB  GLU A 116      31.740  38.340  28.970  1.00  0.00           C  
ATOM    935  CG  GLU A 116      32.990  38.980  28.400  1.00  0.00           C  
ATOM    936  CD  GLU A 116      33.270  38.630  26.940  1.00  0.00           C  
ATOM    937  OE1 GLU A 116      34.160  39.280  26.370  1.00  0.00           O  
ATOM    938  OE2 GLU A 116      32.630  37.710  26.370  1.00  0.00           O  
ATOM    939  C   GLU A 116      30.570  36.510  30.140  1.00  0.00           C  
ATOM    940  O   GLU A 116      30.320  37.020  31.240  1.00  0.00           O  
ATOM    941  HA  GLU A 116      32.665  36.829  30.142  1.00  0.00           H  
ATOM    942  HB1 GLU A 116      30.967  38.388  28.203  1.00  0.00           H  
ATOM    943  HB2 GLU A 116      31.433  38.930  29.834  1.00  0.00           H  
ATOM    944  HG1 GLU A 116      32.884  40.062  28.476  1.00  0.00           H  
ATOM    945  HG2 GLU A 116      33.842  38.655  28.997  1.00  0.00           H  
ATOM    946  N   ALA A 117      29.770  35.630  29.550  1.00  0.00           N  
ATOM    947  HN  ALA A 117      30.040  35.230  28.680  1.00  0.00           H  
ATOM    948  CA  ALA A 117      28.500  35.250  30.160  1.00  0.00           C  
ATOM    949  CB  ALA A 117      27.780  34.240  29.280  1.00  0.00           C  
ATOM    950  C   ALA A 117      28.640  34.700  31.570  1.00  0.00           C  
ATOM    951  O   ALA A 117      27.770  34.910  32.410  1.00  0.00           O  
ATOM    952  HA  ALA A 117      27.879  36.144  30.214  1.00  0.00           H  
ATOM    953  HB1 ALA A 117      26.833  33.963  29.744  1.00  0.00           H  
ATOM    954  HB2 ALA A 117      28.401  33.352  29.163  1.00  0.00           H  
ATOM    955  HB3 ALA A 117      27.589  34.681  28.301  1.00  0.00           H  
ATOM    956  N   ILE A 118      29.750  34.030  31.840  1.00  0.00           N  
ATOM    957  HN  ILE A 118      30.460  33.930  31.140  1.00  0.00           H  
ATOM    958  CA  ILE A 118      29.930  33.440  33.160  1.00  0.00           C  
ATOM    959  CB  ILE A 118      31.120  32.470  33.150  1.00  0.00           C  
ATOM    960  CG1 ILE A 118      31.040  31.550  34.370  1.00  0.00           C  
ATOM    961  CG2 ILE A 118      32.420  33.240  33.070  1.00  0.00           C  
ATOM    962  CD  ILE A 118      32.010  30.400  34.320  1.00  0.00           C  
ATOM    963  C   ILE A 118      30.040  34.510  34.240  1.00  0.00           C  
ATOM    964  O   ILE A 118      29.850  34.230  35.430  1.00  0.00           O  
ATOM    965  HA  ILE A 118      29.037  32.854  33.376  1.00  0.00           H  
ATOM    966  HB  ILE A 118      31.041  31.851  32.257  1.00  0.00           H  
ATOM    967 1HG1 ILE A 118      31.251  32.141  35.262  1.00  0.00           H  
ATOM    968 2HG1 ILE A 118      30.029  31.146  34.432  1.00  0.00           H  
ATOM    969 1HG2 ILE A 118      33.257  32.542  33.064  1.00  0.00           H  
ATOM    970 2HG2 ILE A 118      32.505  33.901  33.933  1.00  0.00           H  
ATOM    971 3HG2 ILE A 118      32.436  33.833  32.156  1.00  0.00           H  
ATOM    972  HD1 ILE A 118      31.898  29.790  35.216  1.00  0.00           H  
ATOM    973  HD2 ILE A 118      33.028  30.785  34.269  1.00  0.00           H  
ATOM    974  HD3 ILE A 118      31.807  29.791  33.439  1.00  0.00           H  
ATOM    975  N   PHE A 119      30.310  35.750  33.830  1.00  0.00           N  
ATOM    976  HN  PHE A 119      30.490  35.920  32.860  1.00  0.00           H  
ATOM    977  CA  PHE A 119      30.360  36.870  34.780  1.00  0.00           C  
ATOM    978  CB  PHE A 119      31.730  37.550  34.790  1.00  0.00           C  
ATOM    979  CG  PHE A 119      32.850  36.640  35.160  1.00  0.00           C  
ATOM    980  CD1 PHE A 119      34.020  36.630  34.410  1.00  0.00           C  
ATOM    981  HD1 PHE A 119      34.070  37.190  33.590  1.00  0.00           H  
ATOM    982  CD2 PHE A 119      32.790  35.850  36.320  1.00  0.00           C  
ATOM    983  HD2 PHE A 119      31.950  35.840  36.860  1.00  0.00           H  
ATOM    984  CE1 PHE A 119      35.110  35.860  34.800  1.00  0.00           C  
ATOM    985  HE1 PHE A 119      35.950  35.860  34.260  1.00  0.00           H  
ATOM    986  CE2 PHE A 119      33.870  35.070  36.700  1.00  0.00           C  
ATOM    987  HE2 PHE A 119      33.810  34.510  37.530  1.00  0.00           H  
ATOM    988  CZ  PHE A 119      35.040  35.080  35.950  1.00  0.00           C  
ATOM    989  HZ  PHE A 119      35.820  34.520  36.220  1.00  0.00           H  
ATOM    990  C   PHE A 119      29.340  37.930  34.440  1.00  0.00           C  
ATOM    991  O   PHE A 119      29.530  39.100  34.750  1.00  0.00           O  
ATOM    992  HA  PHE A 119      30.150  36.490  35.780  1.00  0.00           H  
ATOM    993  HB1 PHE A 119      31.924  37.946  33.793  1.00  0.00           H  
ATOM    994  HB2 PHE A 119      31.702  38.369  35.508  1.00  0.00           H  
ATOM    995  N   GLU A 120      28.250  37.550  33.780  1.00  0.00           N  
ATOM    996  HN  GLU A 120      28.120  36.580  33.530  1.00  0.00           H  
ATOM    997  CA  GLU A 120      27.260  38.540  33.420  1.00  0.00           C  
ATOM    998  CB  GLU A 120      26.950  38.460  31.910  1.00  0.00           C  
ATOM    999  CG  GLU A 120      26.180  39.690  31.420  1.00  0.00           C  
ATOM   1000  CD  GLU A 120      24.710  39.620  31.730  1.00  0.00           C  
ATOM   1001  OE1 GLU A 120      24.140  40.620  32.200  1.00  0.00           O  
ATOM   1002  OE2 GLU A 120      24.110  38.550  31.470  1.00  0.00           O  
ATOM   1003  C   GLU A 120      26.050  38.230  34.280  1.00  0.00           C  
ATOM   1004  O   GLU A 120      25.630  37.070  34.400  1.00  0.00           O  
ATOM   1005  HA  GLU A 120      27.634  39.535  33.663  1.00  0.00           H  
ATOM   1006  HB1 GLU A 120      27.889  38.390  31.361  1.00  0.00           H  
ATOM   1007  HB2 GLU A 120      26.350  37.570  31.720  1.00  0.00           H  
ATOM   1008  HG1 GLU A 120      26.595  40.575  31.902  1.00  0.00           H  
ATOM   1009  HG2 GLU A 120      26.304  39.771  30.340  1.00  0.00           H  
ATOM   1010  N   ILE A 121      25.500  39.270  34.910  1.00  0.00           N  
ATOM   1011  HN  ILE A 121      25.850  40.190  34.730  1.00  0.00           H  
ATOM   1012  CA  ILE A 121      24.420  39.080  35.860  1.00  0.00           C  
ATOM   1013  CB  ILE A 121      24.140  40.400  36.610  1.00  0.00           C  
ATOM   1014  CG1 ILE A 121      23.260  40.120  37.830  1.00  0.00           C  
ATOM   1015  CG2 ILE A 121      23.490  41.400  35.690  1.00  0.00           C  
ATOM   1016  CD  ILE A 121      23.940  39.220  38.860  1.00  0.00           C  
ATOM   1017  C   ILE A 121      23.110  38.500  35.320  1.00  0.00           C  
ATOM   1018  O   ILE A 121      22.500  37.670  35.980  1.00  0.00           O  
ATOM   1019  HA  ILE A 121      24.786  38.374  36.605  1.00  0.00           H  
ATOM   1020  HB  ILE A 121      25.089  40.811  36.954  1.00  0.00           H  
ATOM   1021 1HG1 ILE A 121      23.014  41.069  38.306  1.00  0.00           H  
ATOM   1022 2HG1 ILE A 121      22.344  39.633  37.494  1.00  0.00           H  
ATOM   1023 1HG2 ILE A 121      23.299  42.325  36.234  1.00  0.00           H  
ATOM   1024 2HG2 ILE A 121      22.548  40.996  35.321  1.00  0.00           H  
ATOM   1025 3HG2 ILE A 121      24.152  41.604  34.848  1.00  0.00           H  
ATOM   1026  HD1 ILE A 121      23.267  39.057  39.702  1.00  0.00           H  
ATOM   1027  HD2 ILE A 121      24.854  39.697  39.213  1.00  0.00           H  
ATOM   1028  HD3 ILE A 121      24.185  38.262  38.401  1.00  0.00           H  
ATOM   1029  N   SER A 122      22.680  38.900  34.130  1.00  0.00           N  
ATOM   1030  HN  SER A 122      23.190  39.580  33.600  1.00  0.00           H  
ATOM   1031  CA  SER A 122      21.440  38.330  33.640  1.00  0.00           C  
ATOM   1032  CB  SER A 122      20.910  39.120  32.420  1.00  0.00           C  
ATOM   1033  OG  SER A 122      21.740  39.010  31.300  1.00  0.00           O  
ATOM   1034  HG  SER A 122      21.350  39.530  30.540  1.00  0.00           H  
ATOM   1035  C   SER A 122      21.620  36.850  33.330  1.00  0.00           C  
ATOM   1036  O   SER A 122      20.700  36.050  33.530  1.00  0.00           O  
ATOM   1037  HA  SER A 122      20.700  38.414  34.436  1.00  0.00           H  
ATOM   1038  HB1 SER A 122      19.923  38.738  32.160  1.00  0.00           H  
ATOM   1039  HB2 SER A 122      20.833  40.172  32.694  1.00  0.00           H  
ATOM   1040  N   TYR A 123      22.810  36.460  32.850  1.00  0.00           N  
ATOM   1041  HN  TYR A 123      23.530  37.140  32.710  1.00  0.00           H  
ATOM   1042  CA  TYR A 123      23.060  35.060  32.530  1.00  0.00           C  
ATOM   1043  CB  TYR A 123      24.390  34.920  31.800  1.00  0.00           C  
ATOM   1044  CG  TYR A 123      24.560  33.540  31.270  1.00  0.00           C  
ATOM   1045  CD1 TYR A 123      23.960  33.160  30.070  1.00  0.00           C  
ATOM   1046  HD1 TYR A 123      23.470  33.840  29.530  1.00  0.00           H  
ATOM   1047  CD2 TYR A 123      25.230  32.580  32.010  1.00  0.00           C  
ATOM   1048  HD2 TYR A 123      25.670  32.840  32.870  1.00  0.00           H  
ATOM   1049  CE1 TYR A 123      24.030  31.850  29.630  1.00  0.00           C  
ATOM   1050  HE1 TYR A 123      23.600  31.590  28.770  1.00  0.00           H  
ATOM   1051  CE2 TYR A 123      25.300  31.270  31.580  1.00  0.00           C  
ATOM   1052  HE2 TYR A 123      25.790  30.580  32.120  1.00  0.00           H  
ATOM   1053  CZ  TYR A 123      24.700  30.920  30.390  1.00  0.00           C  
ATOM   1054  OH  TYR A 123      24.750  29.620  29.960  1.00  0.00           O  
ATOM   1055  HH  TYR A 123      25.270  29.070  30.620  1.00  0.00           H  
ATOM   1056  C   TYR A 123      23.110  34.260  33.840  1.00  0.00           C  
ATOM   1057  O   TYR A 123      22.540  33.170  33.960  1.00  0.00           O  
ATOM   1058  HA  TYR A 123      22.256  34.680  31.900  1.00  0.00           H  
ATOM   1059  HB1 TYR A 123      24.418  35.627  30.971  1.00  0.00           H  
ATOM   1060  HB2 TYR A 123      25.202  35.139  32.493  1.00  0.00           H  
ATOM   1061  N   PHE A 124      23.790  34.820  34.830  1.00  0.00           N  
ATOM   1062  HN  PHE A 124      24.240  35.700  34.670  1.00  0.00           H  
ATOM   1063  CA  PHE A 124      23.900  34.190  36.140  1.00  0.00           C  
ATOM   1064  CB  PHE A 124      24.640  35.110  37.110  1.00  0.00           C  
ATOM   1065  CG  PHE A 124      24.720  34.550  38.500  1.00  0.00           C  
ATOM   1066  CD1 PHE A 124      25.580  33.500  38.790  1.00  0.00           C  
ATOM   1067  HD1 PHE A 124      26.150  33.110  38.070  1.00  0.00           H  
ATOM   1068  CD2 PHE A 124      23.930  35.070  39.500  1.00  0.00           C  
ATOM   1069  HD2 PHE A 124      23.310  35.830  39.300  1.00  0.00           H  
ATOM   1070  CE1 PHE A 124      25.650  32.970  40.080  1.00  0.00           C  
ATOM   1071  HE1 PHE A 124      26.270  32.210  40.280  1.00  0.00           H  
ATOM   1072  CE2 PHE A 124      23.990  34.550  40.810  1.00  0.00           C  
ATOM   1073  HE2 PHE A 124      23.410  34.940  41.530  1.00  0.00           H  
ATOM   1074  CZ  PHE A 124      24.850  33.500  41.090  1.00  0.00           C  
ATOM   1075  HZ  PHE A 124      24.900  33.120  42.020  1.00  0.00           H  
ATOM   1076  C   PHE A 124      22.550  33.870  36.740  1.00  0.00           C  
ATOM   1077  O   PHE A 124      22.340  32.790  37.280  1.00  0.00           O  
ATOM   1078  HA  PHE A 124      24.465  33.264  36.036  1.00  0.00           H  
ATOM   1079  HB1 PHE A 124      25.653  35.264  36.738  1.00  0.00           H  
ATOM   1080  HB2 PHE A 124      24.118  36.066  37.150  1.00  0.00           H  
ATOM   1081  N   LYS A 125      21.620  34.820  36.660  1.00  0.00           N  
ATOM   1082  HN  LYS A 125      21.850  35.680  36.210  1.00  0.00           H  
ATOM   1083  CA  LYS A 125      20.300  34.620  37.220  1.00  0.00           C  
ATOM   1084  CB  LYS A 125      19.510  35.940  37.130  1.00  0.00           C  
ATOM   1085  CG  LYS A 125      20.090  37.010  38.070  1.00  0.00           C  
ATOM   1086  CD  LYS A 125      19.310  38.330  38.020  1.00  0.00           C  
ATOM   1087  CE  LYS A 125      19.850  39.310  39.070  1.00  0.00           C  
ATOM   1088  NZ  LYS A 125      19.320  40.690  38.930  1.00  0.00           N1+
ATOM   1089  HZ1 LYS A 125      19.710  41.270  39.640  1.00  0.00           H  
ATOM   1090  HZ2 LYS A 125      19.560  41.050  38.030  1.00  0.00           H  
ATOM   1091  HZ3 LYS A 125      18.320  40.680  39.020  1.00  0.00           H  
ATOM   1092  C   LYS A 125      19.520  33.470  36.590  1.00  0.00           C  
ATOM   1093  O   LYS A 125      18.670  32.870  37.260  1.00  0.00           O  
ATOM   1094  HA  LYS A 125      20.426  34.387  38.277  1.00  0.00           H  
ATOM   1095  HB1 LYS A 125      19.552  36.309  36.105  1.00  0.00           H  
ATOM   1096  HB2 LYS A 125      18.473  35.751  37.406  1.00  0.00           H  
ATOM   1097  HG1 LYS A 125      20.064  36.628  39.091  1.00  0.00           H  
ATOM   1098  HG2 LYS A 125      21.123  37.205  37.781  1.00  0.00           H  
ATOM   1099  HD1 LYS A 125      19.415  38.772  37.029  1.00  0.00           H  
ATOM   1100  HD2 LYS A 125      18.257  38.133  38.221  1.00  0.00           H  
ATOM   1101  HE1 LYS A 125      19.581  38.937  40.058  1.00  0.00           H  
ATOM   1102  HE2 LYS A 125      20.935  39.348  38.978  1.00  0.00           H  
ATOM   1103  N   LYS A 126      19.800  33.180  35.320  1.00  0.00           N  
ATOM   1104  HN  LYS A 126      20.490  33.720  34.840  1.00  0.00           H  
ATOM   1105  CA  LYS A 126      19.140  32.080  34.620  1.00  0.00           C  
ATOM   1106  CB  LYS A 126      18.910  32.440  33.150  1.00  0.00           C  
ATOM   1107  CG  LYS A 126      17.910  33.560  32.920  1.00  0.00           C  
ATOM   1108  CD  LYS A 126      16.600  33.240  33.610  1.00  0.00           C  
ATOM   1109  CE  LYS A 126      15.500  34.240  33.270  1.00  0.00           C  
ATOM   1110  NZ  LYS A 126      15.030  34.110  31.870  1.00  0.00           N1+
ATOM   1111  HZ1 LYS A 126      14.310  34.780  31.690  1.00  0.00           H  
ATOM   1112  HZ2 LYS A 126      15.790  34.270  31.240  1.00  0.00           H  
ATOM   1113  HZ3 LYS A 126      14.660  33.190  31.720  1.00  0.00           H  
ATOM   1114  C   LYS A 126      19.940  30.790  34.670  1.00  0.00           C  
ATOM   1115  O   LYS A 126      19.370  29.690  34.660  1.00  0.00           O  
ATOM   1116  HA  LYS A 126      18.172  31.904  35.088  1.00  0.00           H  
ATOM   1117  HB1 LYS A 126      19.865  32.744  32.722  1.00  0.00           H  
ATOM   1118  HB2 LYS A 126      18.547  31.550  32.635  1.00  0.00           H  
ATOM   1119  HG1 LYS A 126      18.312  34.490  33.323  1.00  0.00           H  
ATOM   1120  HG2 LYS A 126      17.735  33.673  31.850  1.00  0.00           H  
ATOM   1121  HD1 LYS A 126      16.276  32.246  33.301  1.00  0.00           H  
ATOM   1122  HD2 LYS A 126      16.761  33.251  34.688  1.00  0.00           H  
ATOM   1123  HE1 LYS A 126      14.656  34.073  33.939  1.00  0.00           H  
ATOM   1124  HE2 LYS A 126      15.886  35.249  33.417  1.00  0.00           H  
ATOM   1125  N   HIS A 127      21.270  30.920  34.710  1.00  0.00           N  
ATOM   1126  HN  HIS A 127      21.660  31.830  34.730  1.00  0.00           H  
ATOM   1127  CA  HIS A 127      22.160  29.750  34.730  1.00  0.00           C  
ATOM   1128  CB  HIS A 127      22.730  29.490  33.330  1.00  0.00           C  
ATOM   1129  CG  HIS A 127      21.690  29.330  32.270  1.00  0.00           C  
ATOM   1130  ND1 HIS A 127      21.110  30.400  31.620  1.00  0.00           N  
ATOM   1131  CD2 HIS A 127      21.090  28.220  31.770  1.00  0.00           C  
ATOM   1132  CE1 HIS A 127      20.210  29.950  30.760  1.00  0.00           C  
ATOM   1133  NE2 HIS A 127      20.180  28.630  30.830  1.00  0.00           N  
ATOM   1134  HE2 HIS A 127      19.590  28.030  30.290  1.00  0.00           H  
ATOM   1135  C   HIS A 127      23.340  29.980  35.690  1.00  0.00           C  
ATOM   1136  O   HIS A 127      24.450  30.300  35.240  1.00  0.00           O  
ATOM   1137  HA  HIS A 127      21.597  28.876  35.056  1.00  0.00           H  
ATOM   1138  HB1 HIS A 127      23.369  30.330  33.059  1.00  0.00           H  
ATOM   1139  HB2 HIS A 127      23.325  28.577  33.367  1.00  0.00           H  
ATOM   1140  HD2 HIS A 127      21.294  27.190  32.063  1.00  0.00           H  
ATOM   1141  HE1 HIS A 127      19.596  30.566  30.103  1.00  0.00           H  
ATOM   1142  N   PRO A 128      23.100  29.820  37.000  1.00  0.00           N  
ATOM   1143  CA  PRO A 128      24.160  30.020  38.010  1.00  0.00           C  
ATOM   1144  CB  PRO A 128      23.350  30.170  39.290  1.00  0.00           C  
ATOM   1145  CG  PRO A 128      22.250  29.160  39.070  1.00  0.00           C  
ATOM   1146  CD  PRO A 128      21.820  29.530  37.650  1.00  0.00           C  
ATOM   1147  C   PRO A 128      25.230  28.930  38.100  1.00  0.00           C  
ATOM   1148  O   PRO A 128      26.350  29.220  38.520  1.00  0.00           O  
ATOM   1149  HA  PRO A 128      24.655  30.969  37.804  1.00  0.00           H  
ATOM   1150  HB1 PRO A 128      23.946  29.925  40.169  1.00  0.00           H  
ATOM   1151  HB2 PRO A 128      22.950  31.179  39.392  1.00  0.00           H  
ATOM   1152  HG1 PRO A 128      22.624  28.138  39.124  1.00  0.00           H  
ATOM   1153  HG2 PRO A 128      21.436  29.288  39.784  1.00  0.00           H  
ATOM   1154  HD1 PRO A 128      21.310  28.699  37.163  1.00  0.00           H  
ATOM   1155  HD2 PRO A 128      21.171  30.405  37.650  1.00  0.00           H  
ATOM   1156  N   GLU A 129      24.900  27.710  37.670  1.00  0.00           N  
ATOM   1157  HN  GLU A 129      23.990  27.560  37.280  1.00  0.00           H  
ATOM   1158  CA  GLU A 129      25.830  26.580  37.750  1.00  0.00           C  
ATOM   1159  CB  GLU A 129      25.260  25.350  37.040  1.00  0.00           C  
ATOM   1160  CG  GLU A 129      23.860  24.930  37.420  1.00  0.00           C  
ATOM   1161  CD  GLU A 129      22.800  25.880  36.920  1.00  0.00           C  
ATOM   1162  OE1 GLU A 129      23.020  26.550  35.880  1.00  0.00           O  
ATOM   1163  OE2 GLU A 129      21.730  25.940  37.550  1.00  0.00           O  
ATOM   1164  C   GLU A 129      27.230  26.810  37.200  1.00  0.00           C  
ATOM   1165  O   GLU A 129      28.210  26.510  37.870  1.00  0.00           O  
ATOM   1166  HA  GLU A 129      25.936  26.324  38.804  1.00  0.00           H  
ATOM   1167  HB1 GLU A 129      25.263  25.557  35.970  1.00  0.00           H  
ATOM   1168  HB2 GLU A 129      25.924  24.511  37.250  1.00  0.00           H  
ATOM   1169  HG1 GLU A 129      23.668  23.943  36.999  1.00  0.00           H  
ATOM   1170  HG2 GLU A 129      23.796  24.880  38.507  1.00  0.00           H  
ATOM   1171  N   PRO A 130      27.360  27.320  35.970  1.00  0.00           N  
ATOM   1172  CA  PRO A 130      28.710  27.540  35.430  1.00  0.00           C  
ATOM   1173  CB  PRO A 130      28.430  28.210  34.090  1.00  0.00           C  
ATOM   1174  CG  PRO A 130      27.120  27.590  33.710  1.00  0.00           C  
ATOM   1175  CD  PRO A 130      26.350  27.720  34.980  1.00  0.00           C  
ATOM   1176  C   PRO A 130      29.580  28.410  36.340  1.00  0.00           C  
ATOM   1177  O   PRO A 130      30.720  28.040  36.620  1.00  0.00           O  
ATOM   1178  HA  PRO A 130      29.199  26.580  35.264  1.00  0.00           H  
ATOM   1179  HB1 PRO A 130      28.342  29.291  34.197  1.00  0.00           H  
ATOM   1180  HB2 PRO A 130      29.206  27.979  33.360  1.00  0.00           H  
ATOM   1181  HG1 PRO A 130      26.642  28.136  32.897  1.00  0.00           H  
ATOM   1182  HG2 PRO A 130      27.242  26.545  33.424  1.00  0.00           H  
ATOM   1183  HD1 PRO A 130      26.017  28.745  35.142  1.00  0.00           H  
ATOM   1184  HD2 PRO A 130      25.489  27.051  34.995  1.00  0.00           H  
ATOM   1185  N   PHE A 131      29.060  29.540  36.790  1.00  0.00           N  
ATOM   1186  HN  PHE A 131      28.130  29.810  36.530  1.00  0.00           H  
ATOM   1187  CA  PHE A 131      29.860  30.400  37.670  1.00  0.00           C  
ATOM   1188  CB  PHE A 131      29.090  31.660  38.050  1.00  0.00           C  
ATOM   1189  CG  PHE A 131      29.820  32.510  39.060  1.00  0.00           C  
ATOM   1190  CD1 PHE A 131      30.940  33.250  38.690  1.00  0.00           C  
ATOM   1191  HD1 PHE A 131      31.220  33.270  37.730  1.00  0.00           H  
ATOM   1192  CD2 PHE A 131      29.440  32.490  40.400  1.00  0.00           C  
ATOM   1193  HD2 PHE A 131      28.640  31.960  40.670  1.00  0.00           H  
ATOM   1194  CE1 PHE A 131      31.670  33.960  39.640  1.00  0.00           C  
ATOM   1195  HE1 PHE A 131      32.470  34.490  39.360  1.00  0.00           H  
ATOM   1196  CE2 PHE A 131      30.160  33.200  41.360  1.00  0.00           C  
ATOM   1197  HE2 PHE A 131      29.880  33.180  42.310  1.00  0.00           H  
ATOM   1198  CZ  PHE A 131      31.280  33.930  40.980  1.00  0.00           C  
ATOM   1199  HZ  PHE A 131      31.800  34.440  41.660  1.00  0.00           H  
ATOM   1200  C   PHE A 131      30.270  29.670  38.940  1.00  0.00           C  
ATOM   1201  O   PHE A 131      31.450  29.730  39.360  1.00  0.00           O  
ATOM   1202  HA  PHE A 131      30.763  30.696  37.135  1.00  0.00           H  
ATOM   1203  HB1 PHE A 131      28.926  32.253  37.150  1.00  0.00           H  
ATOM   1204  HB2 PHE A 131      28.129  31.366  38.472  1.00  0.00           H  
ATOM   1205  N   PHE A 132      29.320  28.970  39.570  1.00  0.00           N  
ATOM   1206  HN  PHE A 132      28.400  28.930  39.190  1.00  0.00           H  
ATOM   1207  CA  PHE A 132      29.650  28.260  40.800  1.00  0.00           C  
ATOM   1208  CB  PHE A 132      28.360  27.820  41.520  1.00  0.00           C  
ATOM   1209  CG  PHE A 132      27.660  28.950  42.230  1.00  0.00           C  
ATOM   1210  CD1 PHE A 132      26.370  29.320  41.910  1.00  0.00           C  
ATOM   1211  HD1 PHE A 132      25.860  28.790  41.220  1.00  0.00           H  
ATOM   1212  CD2 PHE A 132      28.350  29.690  43.200  1.00  0.00           C  
ATOM   1213  HD2 PHE A 132      29.280  29.420  43.450  1.00  0.00           H  
ATOM   1214  CE1 PHE A 132      25.770  30.430  42.530  1.00  0.00           C  
ATOM   1215  HE1 PHE A 132      24.830  30.690  42.280  1.00  0.00           H  
ATOM   1216  CE2 PHE A 132      27.770  30.790  43.820  1.00  0.00           C  
ATOM   1217  HE2 PHE A 132      28.290  31.300  44.510  1.00  0.00           H  
ATOM   1218  CZ  PHE A 132      26.470  31.170  43.490  1.00  0.00           C  
ATOM   1219  HZ  PHE A 132      26.050  31.960  43.930  1.00  0.00           H  
ATOM   1220  C   PHE A 132      30.640  27.120  40.590  1.00  0.00           C  
ATOM   1221  O   PHE A 132      31.440  26.820  41.490  1.00  0.00           O  
ATOM   1222  HA  PHE A 132      30.140  28.981  41.454  1.00  0.00           H  
ATOM   1223  HB1 PHE A 132      27.677  27.400  40.781  1.00  0.00           H  
ATOM   1224  HB2 PHE A 132      28.617  27.056  42.254  1.00  0.00           H  
ATOM   1225  N   ALA A 133      30.640  26.510  39.410  1.00  0.00           N  
ATOM   1226  HN  ALA A 133      29.980  26.780  38.710  1.00  0.00           H  
ATOM   1227  CA  ALA A 133      31.600  25.440  39.130  1.00  0.00           C  
ATOM   1228  CB  ALA A 133      31.250  24.730  37.830  1.00  0.00           C  
ATOM   1229  C   ALA A 133      32.980  26.100  39.050  1.00  0.00           C  
ATOM   1230  O   ALA A 133      33.960  25.580  39.590  1.00  0.00           O  
ATOM   1231  HA  ALA A 133      31.590  24.721  39.949  1.00  0.00           H  
ATOM   1232  HB1 ALA A 133      31.976  23.939  37.641  1.00  0.00           H  
ATOM   1233  HB2 ALA A 133      31.271  25.445  37.008  1.00  0.00           H  
ATOM   1234  HB3 ALA A 133      30.253  24.297  37.909  1.00  0.00           H  
ATOM   1235  N   LEU A 134      33.060  27.260  38.410  1.00  0.00           N  
ATOM   1236  HN  LEU A 134      32.240  27.640  37.970  1.00  0.00           H  
ATOM   1237  CA  LEU A 134      34.320  27.980  38.330  1.00  0.00           C  
ATOM   1238  CB  LEU A 134      34.220  29.150  37.350  1.00  0.00           C  
ATOM   1239  CG  LEU A 134      35.490  30.000  37.210  1.00  0.00           C  
ATOM   1240  CD1 LEU A 134      36.630  29.140  36.660  1.00  0.00           C  
ATOM   1241  CD2 LEU A 134      35.190  31.170  36.310  1.00  0.00           C  
ATOM   1242  C   LEU A 134      34.740  28.520  39.720  1.00  0.00           C  
ATOM   1243  O   LEU A 134      35.910  28.440  40.090  1.00  0.00           O  
ATOM   1244  HA  LEU A 134      35.090  27.295  37.976  1.00  0.00           H  
ATOM   1245  HB1 LEU A 134      33.976  28.746  36.368  1.00  0.00           H  
ATOM   1246  HB2 LEU A 134      33.414  29.802  37.686  1.00  0.00           H  
ATOM   1247  HG  LEU A 134      35.774  30.375  38.193  1.00  0.00           H  
ATOM   1248 1HD1 LEU A 134      37.530  29.748  36.562  1.00  0.00           H  
ATOM   1249 2HD1 LEU A 134      36.350  28.746  35.683  1.00  0.00           H  
ATOM   1250 3HD1 LEU A 134      36.823  28.313  37.343  1.00  0.00           H  
ATOM   1251 1HD2 LEU A 134      36.084  31.784  36.201  1.00  0.00           H  
ATOM   1252 2HD2 LEU A 134      34.390  31.769  36.746  1.00  0.00           H  
ATOM   1253 3HD2 LEU A 134      34.879  30.806  35.331  1.00  0.00           H  
ATOM   1254  N   ALA A 135      33.790  29.050  40.470  1.00  0.00           N  
ATOM   1255  HN  ALA A 135      32.850  29.070  40.140  1.00  0.00           H  
ATOM   1256  CA  ALA A 135      34.100  29.600  41.790  1.00  0.00           C  
ATOM   1257  CB  ALA A 135      32.850  30.210  42.410  1.00  0.00           C  
ATOM   1258  C   ALA A 135      34.700  28.540  42.730  1.00  0.00           C  
ATOM   1259  O   ALA A 135      35.480  28.860  43.640  1.00  0.00           O  
ATOM   1260  HA  ALA A 135      34.836  30.394  41.662  1.00  0.00           H  
ATOM   1261  HB1 ALA A 135      33.092  30.616  43.392  1.00  0.00           H  
ATOM   1262  HB2 ALA A 135      32.084  29.442  42.514  1.00  0.00           H  
ATOM   1263  HB3 ALA A 135      32.478  31.009  41.768  1.00  0.00           H  
ATOM   1264  N   LYS A 136      34.340  27.280  42.510  1.00  0.00           N  
ATOM   1265  HN  LYS A 136      33.710  27.080  41.760  1.00  0.00           H  
ATOM   1266  CA  LYS A 136      34.850  26.170  43.330  1.00  0.00           C  
ATOM   1267  CB  LYS A 136      34.230  24.870  42.790  1.00  0.00           C  
ATOM   1268  CG  LYS A 136      34.250  23.680  43.710  1.00  0.00           C  
ATOM   1269  CD  LYS A 136      33.260  22.630  43.200  1.00  0.00           C  
ATOM   1270  CE  LYS A 136      33.240  21.410  44.090  1.00  0.00           C  
ATOM   1271  NZ  LYS A 136      34.540  20.680  44.030  1.00  0.00           N1+
ATOM   1272  HZ1 LYS A 136      34.490  19.880  44.630  1.00  0.00           H  
ATOM   1273  HZ2 LYS A 136      34.710  20.380  43.090  1.00  0.00           H  
ATOM   1274  HZ3 LYS A 136      35.280  21.280  44.330  1.00  0.00           H  
ATOM   1275  C   LYS A 136      36.380  26.170  43.220  1.00  0.00           C  
ATOM   1276  O   LYS A 136      37.110  25.840  44.190  1.00  0.00           O  
ATOM   1277  HA  LYS A 136      34.555  26.314  44.369  1.00  0.00           H  
ATOM   1278  HB1 LYS A 136      33.189  25.078  42.542  1.00  0.00           H  
ATOM   1279  HB2 LYS A 136      34.772  24.597  41.885  1.00  0.00           H  
ATOM   1280  HG1 LYS A 136      35.253  23.254  43.732  1.00  0.00           H  
ATOM   1281  HG2 LYS A 136      33.965  23.992  44.715  1.00  0.00           H  
ATOM   1282  HD1 LYS A 136      32.262  23.067  43.176  1.00  0.00           H  
ATOM   1283  HD2 LYS A 136      33.550  22.329  42.193  1.00  0.00           H  
ATOM   1284  HE1 LYS A 136      33.054  21.722  45.118  1.00  0.00           H  
ATOM   1285  HE2 LYS A 136      32.442  20.744  43.762  1.00  0.00           H  
ATOM   1286  N   GLU A 137      36.880  26.580  42.060  1.00  0.00           N  
ATOM   1287  HN  GLU A 137      36.240  26.850  41.340  1.00  0.00           H  
ATOM   1288  CA  GLU A 137      38.310  26.630  41.790  1.00  0.00           C  
ATOM   1289  CB  GLU A 137      38.570  26.580  40.290  1.00  0.00           C  
ATOM   1290  CG  GLU A 137      37.960  25.400  39.550  1.00  0.00           C  
ATOM   1291  CD  GLU A 137      38.630  24.090  39.890  1.00  0.00           C  
ATOM   1292  OE1 GLU A 137      38.180  23.050  39.350  1.00  0.00           O  
ATOM   1293  OE2 GLU A 137      39.590  24.070  40.680  1.00  0.00           O  
ATOM   1294  C   GLU A 137      38.930  27.940  42.310  1.00  0.00           C  
ATOM   1295  O   GLU A 137      40.090  27.980  42.700  1.00  0.00           O  
ATOM   1296  HA  GLU A 137      38.799  25.783  42.270  1.00  0.00           H  
ATOM   1297  HB1 GLU A 137      38.169  27.493  39.851  1.00  0.00           H  
ATOM   1298  HB2 GLU A 137      39.649  26.547  40.139  1.00  0.00           H  
ATOM   1299  HG1 GLU A 137      36.905  25.331  39.814  1.00  0.00           H  
ATOM   1300  HG2 GLU A 137      38.056  25.573  38.478  1.00  0.00           H  
ATOM   1301  N   LEU A 138      38.140  29.010  42.310  1.00  0.00           N  
ATOM   1302  HN  LEU A 138      37.180  28.920  42.040  1.00  0.00           H  
ATOM   1303  CA  LEU A 138      38.640  30.330  42.700  1.00  0.00           C  
ATOM   1304  CB  LEU A 138      37.950  31.410  41.870  1.00  0.00           C  
ATOM   1305  CG  LEU A 138      38.070  31.260  40.350  1.00  0.00           C  
ATOM   1306  CD1 LEU A 138      37.290  32.390  39.690  1.00  0.00           C  
ATOM   1307  CD2 LEU A 138      39.530  31.310  39.910  1.00  0.00           C  
ATOM   1308  C   LEU A 138      38.560  30.720  44.160  1.00  0.00           C  
ATOM   1309  O   LEU A 138      39.320  31.590  44.590  1.00  0.00           O  
ATOM   1310  HA  LEU A 138      39.695  30.356  42.428  1.00  0.00           H  
ATOM   1311  HB1 LEU A 138      36.890  31.401  42.124  1.00  0.00           H  
ATOM   1312  HB2 LEU A 138      38.383  32.372  42.146  1.00  0.00           H  
ATOM   1313  HG  LEU A 138      37.639  30.305  40.050  1.00  0.00           H  
ATOM   1314 1HD1 LEU A 138      37.364  32.299  38.606  1.00  0.00           H  
ATOM   1315 2HD1 LEU A 138      37.704  33.349  40.003  1.00  0.00           H  
ATOM   1316 3HD1 LEU A 138      36.243  32.332  39.988  1.00  0.00           H  
ATOM   1317 1HD2 LEU A 138      39.588  31.201  38.827  1.00  0.00           H  
ATOM   1318 2HD2 LEU A 138      40.081  30.499  40.386  1.00  0.00           H  
ATOM   1319 3HD2 LEU A 138      39.966  32.265  40.202  1.00  0.00           H  
ATOM   1320  N   TYR A 139      37.630  30.130  44.900  1.00  0.00           N  
ATOM   1321  HN  TYR A 139      37.030  29.450  44.490  1.00  0.00           H  
ATOM   1322  CA  TYR A 139      37.490  30.460  46.300  1.00  0.00           C  
ATOM   1323  CB  TYR A 139      36.420  29.610  46.980  1.00  0.00           C  
ATOM   1324  CG  TYR A 139      35.100  30.320  47.110  1.00  0.00           C  
ATOM   1325  CD1 TYR A 139      34.730  30.980  48.280  1.00  0.00           C  
ATOM   1326  HD1 TYR A 139      35.340  30.940  49.070  1.00  0.00           H  
ATOM   1327  CD2 TYR A 139      34.240  30.390  46.020  1.00  0.00           C  
ATOM   1328  HD2 TYR A 139      34.480  29.920  45.170  1.00  0.00           H  
ATOM   1329  CE1 TYR A 139      33.540  31.690  48.360  1.00  0.00           C  
ATOM   1330  HE1 TYR A 139      33.280  32.150  49.210  1.00  0.00           H  
ATOM   1331  CE2 TYR A 139      33.050  31.100  46.090  1.00  0.00           C  
ATOM   1332  HE2 TYR A 139      32.450  31.140  45.290  1.00  0.00           H  
ATOM   1333  CZ  TYR A 139      32.700  31.740  47.250  1.00  0.00           C  
ATOM   1334  OH  TYR A 139      31.490  32.400  47.310  1.00  0.00           O  
ATOM   1335  HH  TYR A 139      31.040  32.330  46.420  1.00  0.00           H  
ATOM   1336  C   TYR A 139      38.790  30.280  47.030  1.00  0.00           C  
ATOM   1337  O   TYR A 139      39.540  29.360  46.750  1.00  0.00           O  
ATOM   1338  HA  TYR A 139      37.196  31.507  46.377  1.00  0.00           H  
ATOM   1339  HB1 TYR A 139      36.271  28.704  46.392  1.00  0.00           H  
ATOM   1340  HB2 TYR A 139      36.770  29.343  47.977  1.00  0.00           H  
ATOM   1341  N   PRO A 140      39.080  31.170  47.960  1.00  0.00           N  
ATOM   1342  CA  PRO A 140      40.310  31.110  48.750  1.00  0.00           C  
ATOM   1343  CB  PRO A 140      40.220  32.360  49.630  1.00  0.00           C  
ATOM   1344  CG  PRO A 140      38.700  32.590  49.730  1.00  0.00           C  
ATOM   1345  CD  PRO A 140      38.310  32.390  48.310  1.00  0.00           C  
ATOM   1346  C   PRO A 140      40.420  29.810  49.550  1.00  0.00           C  
ATOM   1347  O   PRO A 140      39.430  29.160  49.870  1.00  0.00           O  
ATOM   1348  HA  PRO A 140      41.170  31.198  48.086  1.00  0.00           H  
ATOM   1349  HB1 PRO A 140      40.657  32.182  50.613  1.00  0.00           H  
ATOM   1350  HB2 PRO A 140      40.716  33.209  49.160  1.00  0.00           H  
ATOM   1351  HG1 PRO A 140      38.224  31.861  50.386  1.00  0.00           H  
ATOM   1352  HG2 PRO A 140      38.466  33.597  50.075  1.00  0.00           H  
ATOM   1353  HD1 PRO A 140      37.237  32.225  48.211  1.00  0.00           H  
ATOM   1354  HD2 PRO A 140      38.606  33.238  47.693  1.00  0.00           H  
ATOM   1355  N   GLY A 141      41.650  29.440  49.880  1.00  0.00           N  
ATOM   1356  HN  GLY A 141      42.430  30.000  49.590  1.00  0.00           H  
ATOM   1357  CA  GLY A 141      41.870  28.250  50.660  1.00  0.00           C  
ATOM   1358  C   GLY A 141      43.060  27.470  50.210  1.00  0.00           C  
ATOM   1359  O   GLY A 141      43.660  26.740  51.000  1.00  0.00           O  
ATOM   1360  HA1 GLY A 141      42.017  28.539  51.701  1.00  0.00           H  
ATOM   1361  HA2 GLY A 141      40.988  27.615  50.580  1.00  0.00           H  
ATOM   1362  N   GLN A 142      43.430  27.620  48.940  1.00  0.00           N  
ATOM   1363  HN  GLN A 142      42.930  28.240  48.340  1.00  0.00           H  
ATOM   1364  CA  GLN A 142      44.580  26.870  48.430  1.00  0.00           C  
ATOM   1365  CB  GLN A 142      44.160  26.250  47.060  1.00  0.00           C  
ATOM   1366  CG  GLN A 142      45.280  25.710  46.210  1.00  0.00           C  
ATOM   1367  CD  GLN A 142      44.790  24.980  44.960  1.00  0.00           C  
ATOM   1368  OE1 GLN A 142      43.930  25.470  44.220  1.00  0.00           O  
ATOM   1369  NE2 GLN A 142      45.370  23.810  44.700  1.00  0.00           N  
ATOM   1370 1HE2 GLN A 142      46.080  23.450  45.310  1.00  0.00           H  
ATOM   1371 2HE2 GLN A 142      45.100  23.280  43.900  1.00  0.00           H  
ATOM   1372  C   GLN A 142      45.890  27.660  48.320  1.00  0.00           C  
ATOM   1373  O   GLN A 142      46.960  27.070  48.100  1.00  0.00           O  
ATOM   1374  HA  GLN A 142      44.758  26.043  49.118  1.00  0.00           H  
ATOM   1375  HB1 GLN A 142      43.470  25.431  47.262  1.00  0.00           H  
ATOM   1376  HB2 GLN A 142      43.649  27.023  46.486  1.00  0.00           H  
ATOM   1377  HG1 GLN A 142      45.911  26.543  45.900  1.00  0.00           H  
ATOM   1378  HG2 GLN A 142      45.865  25.014  46.810  1.00  0.00           H  
ATOM   1379  N   PHE A 143      45.840  28.980  48.520  1.00  0.00           N  
ATOM   1380  HN  PHE A 143      44.970  29.400  48.770  1.00  0.00           H  
ATOM   1381  CA  PHE A 143      47.030  29.810  48.390  1.00  0.00           C  
ATOM   1382  CB  PHE A 143      46.920  30.660  47.120  1.00  0.00           C  
ATOM   1383  CG  PHE A 143      46.670  29.850  45.870  1.00  0.00           C  
ATOM   1384  CD1 PHE A 143      45.370  29.700  45.380  1.00  0.00           C  
ATOM   1385  HD1 PHE A 143      44.610  30.150  45.850  1.00  0.00           H  
ATOM   1386  CD2 PHE A 143      47.720  29.210  45.210  1.00  0.00           C  
ATOM   1387  HD2 PHE A 143      48.650  29.320  45.560  1.00  0.00           H  
ATOM   1388  CE1 PHE A 143      45.120  28.900  44.230  1.00  0.00           C  
ATOM   1389  HE1 PHE A 143      44.190  28.800  43.890  1.00  0.00           H  
ATOM   1390  CE2 PHE A 143      47.490  28.410  44.070  1.00  0.00           C  
ATOM   1391  HE2 PHE A 143      48.250  27.950  43.620  1.00  0.00           H  
ATOM   1392  CZ  PHE A 143      46.180  28.260  43.580  1.00  0.00           C  
ATOM   1393  HZ  PHE A 143      46.010  27.700  42.770  1.00  0.00           H  
ATOM   1394  C   PHE A 143      47.260  30.750  49.570  1.00  0.00           C  
ATOM   1395  O   PHE A 143      46.310  31.120  50.260  1.00  0.00           O  
ATOM   1396  HA  PHE A 143      47.898  29.157  48.294  1.00  0.00           H  
ATOM   1397  HB1 PHE A 143      46.096  31.362  47.246  1.00  0.00           H  
ATOM   1398  HB2 PHE A 143      47.852  31.211  46.993  1.00  0.00           H  
ATOM   1399  N   LYS A 144      48.520  31.120  49.800  1.00  0.00           N  
ATOM   1400  HN  LYS A 144      49.260  30.760  49.230  1.00  0.00           H  
ATOM   1401  CA  LYS A 144      48.850  32.070  50.880  1.00  0.00           C  
ATOM   1402  CB  LYS A 144      49.980  31.530  51.750  1.00  0.00           C  
ATOM   1403  CG  LYS A 144      49.720  30.180  52.370  1.00  0.00           C  
ATOM   1404  CD  LYS A 144      50.960  29.730  53.180  1.00  0.00           C  
ATOM   1405  CE  LYS A 144      50.690  28.390  53.830  1.00  0.00           C  
ATOM   1406  NZ  LYS A 144      51.860  27.910  54.630  1.00  0.00           N1+
ATOM   1407  HZ1 LYS A 144      51.640  27.020  55.050  1.00  0.00           H  
ATOM   1408  HZ2 LYS A 144      52.650  27.810  54.040  1.00  0.00           H  
ATOM   1409  HZ3 LYS A 144      52.070  28.570  55.350  1.00  0.00           H  
ATOM   1410  C   LYS A 144      49.320  33.390  50.270  1.00  0.00           C  
ATOM   1411  O   LYS A 144      49.840  33.410  49.160  1.00  0.00           O  
ATOM   1412  HA  LYS A 144      47.967  32.245  51.495  1.00  0.00           H  
ATOM   1413  HB1 LYS A 144      50.874  31.451  51.132  1.00  0.00           H  
ATOM   1414  HB2 LYS A 144      50.156  32.243  52.555  1.00  0.00           H  
ATOM   1415  HG1 LYS A 144      48.858  30.246  53.034  1.00  0.00           H  
ATOM   1416  HG2 LYS A 144      49.518  29.453  51.583  1.00  0.00           H  
ATOM   1417  HD1 LYS A 144      51.816  29.642  52.511  1.00  0.00           H  
ATOM   1418  HD2 LYS A 144      51.176  30.469  53.951  1.00  0.00           H  
ATOM   1419  HE1 LYS A 144      49.828  28.486  54.490  1.00  0.00           H  
ATOM   1420  HE2 LYS A 144      50.472  27.659  53.052  1.00  0.00           H  
ATOM   1421  N   PRO A 145      49.130  34.500  50.990  1.00  0.00           N  
ATOM   1422  CA  PRO A 145      49.570  35.810  50.490  1.00  0.00           C  
ATOM   1423  CB  PRO A 145      49.140  36.770  51.610  1.00  0.00           C  
ATOM   1424  CG  PRO A 145      47.970  36.070  52.250  1.00  0.00           C  
ATOM   1425  CD  PRO A 145      48.500  34.630  52.310  1.00  0.00           C  
ATOM   1426  C   PRO A 145      51.080  35.790  50.250  1.00  0.00           C  
ATOM   1427  O   PRO A 145      51.810  35.020  50.870  1.00  0.00           O  
ATOM   1428  HA  PRO A 145      49.046  36.054  49.566  1.00  0.00           H  
ATOM   1429  HB1 PRO A 145      49.947  36.915  52.329  1.00  0.00           H  
ATOM   1430  HB2 PRO A 145      48.839  37.735  51.201  1.00  0.00           H  
ATOM   1431  HG1 PRO A 145      47.762  36.463  53.245  1.00  0.00           H  
ATOM   1432  HG2 PRO A 145      47.073  36.143  51.635  1.00  0.00           H  
ATOM   1433  HD1 PRO A 145      49.227  34.506  53.113  1.00  0.00           H  
ATOM   1434  HD2 PRO A 145      47.690  33.912  52.438  1.00  0.00           H  
ATOM   1435  N   THR A 146      51.550  36.670  49.380  1.00  0.00           N  
ATOM   1436  HN  THR A 146      50.920  37.300  48.930  1.00  0.00           H  
ATOM   1437  CA  THR A 146      52.970  36.720  49.050  1.00  0.00           C  
ATOM   1438  CB  THR A 146      53.220  37.080  47.580  1.00  0.00           C  
ATOM   1439  OG1 THR A 146      52.810  38.440  47.350  1.00  0.00           O  
ATOM   1440  HG1 THR A 146      52.970  38.680  46.390  1.00  0.00           H  
ATOM   1441  CG2 THR A 146      52.450  36.150  46.660  1.00  0.00           C  
ATOM   1442  C   THR A 146      53.650  37.820  49.840  1.00  0.00           C  
ATOM   1443  O   THR A 146      52.990  38.580  50.540  1.00  0.00           O  
ATOM   1444  HA  THR A 146      53.435  35.761  49.279  1.00  0.00           H  
ATOM   1445  HB  THR A 146      54.285  36.989  47.368  1.00  0.00           H  
ATOM   1446 1HG2 THR A 146      52.642  36.423  45.623  1.00  0.00           H  
ATOM   1447 2HG2 THR A 146      51.383  36.235  46.866  1.00  0.00           H  
ATOM   1448 3HG2 THR A 146      52.771  35.122  46.830  1.00  0.00           H  
ATOM   1449  N   ILE A 147      54.970  37.890  49.690  1.00  0.00           N  
ATOM   1450  HN  ILE A 147      55.410  37.210  49.100  1.00  0.00           H  
ATOM   1451  CA  ILE A 147      55.810  38.900  50.320  1.00  0.00           C  
ATOM   1452  CB  ILE A 147      57.260  38.800  49.790  1.00  0.00           C  
ATOM   1453  CG1 ILE A 147      57.860  37.450  50.220  1.00  0.00           C  
ATOM   1454  CG2 ILE A 147      58.100  39.980  50.290  1.00  0.00           C  
ATOM   1455  CD  ILE A 147      59.260  37.150  49.670  1.00  0.00           C  
ATOM   1456  C   ILE A 147      55.230  40.270  49.980  1.00  0.00           C  
ATOM   1457  O   ILE A 147      55.090  41.140  50.840  1.00  0.00           O  
ATOM   1458  HA  ILE A 147      55.805  38.758  51.401  1.00  0.00           H  
ATOM   1459  HB  ILE A 147      57.232  38.834  48.701  1.00  0.00           H  
ATOM   1460 1HG1 ILE A 147      57.916  37.438  51.308  1.00  0.00           H  
ATOM   1461 2HG1 ILE A 147      57.189  36.660  49.882  1.00  0.00           H  
ATOM   1462 1HG2 ILE A 147      59.116  39.891  49.906  1.00  0.00           H  
ATOM   1463 2HG2 ILE A 147      58.122  39.975  51.380  1.00  0.00           H  
ATOM   1464 3HG2 ILE A 147      57.660  40.914  49.940  1.00  0.00           H  
ATOM   1465  HD1 ILE A 147      59.592  36.177  50.031  1.00  0.00           H  
ATOM   1466  HD2 ILE A 147      59.956  37.919  50.007  1.00  0.00           H  
ATOM   1467  HD3 ILE A 147      59.229  37.141  48.580  1.00  0.00           H  
ATOM   1468  N   CYS A 148      54.850  40.430  48.710  1.00  0.00           N  
ATOM   1469  HN  CYS A 148      54.980  39.670  48.070  1.00  0.00           H  
ATOM   1470  CA  CYS A 148      54.270  41.680  48.230  1.00  0.00           C  
ATOM   1471  CB  CYS A 148      53.960  41.570  46.740  1.00  0.00           C  
ATOM   1472  SG  CYS A 148      53.230  43.050  46.060  1.00  0.00           S  
ATOM   1473  HG  CYS A 148      53.050  42.920  45.080  1.00  0.00           H  
ATOM   1474  C   CYS A 148      53.010  42.030  49.030  1.00  0.00           C  
ATOM   1475  O   CYS A 148      52.830  43.180  49.450  1.00  0.00           O  
ATOM   1476  HA  CYS A 148      55.001  42.476  48.372  1.00  0.00           H  
ATOM   1477  HB1 CYS A 148      54.889  41.366  46.208  1.00  0.00           H  
ATOM   1478  HB2 CYS A 148      53.266  40.742  46.591  1.00  0.00           H  
ATOM   1479  N   HIS A 149      52.130  41.060  49.270  1.00  0.00           N  
ATOM   1480  HN  HIS A 149      52.300  40.150  48.900  1.00  0.00           H  
ATOM   1481  CA  HIS A 149      50.940  41.310  50.050  1.00  0.00           C  
ATOM   1482  CB  HIS A 149      50.030  40.080  50.130  1.00  0.00           C  
ATOM   1483  CG  HIS A 149      49.420  39.700  48.810  1.00  0.00           C  
ATOM   1484  ND1 HIS A 149      49.990  38.770  47.970  1.00  0.00           N  
ATOM   1485  CD2 HIS A 149      48.300  40.130  48.190  1.00  0.00           C  
ATOM   1486  CE1 HIS A 149      49.240  38.640  46.880  1.00  0.00           C  
ATOM   1487  NE2 HIS A 149      48.210  39.460  46.990  1.00  0.00           N  
ATOM   1488  HE2 HIS A 149      47.480  39.580  46.310  1.00  0.00           H  
ATOM   1489  C   HIS A 149      51.280  41.740  51.490  1.00  0.00           C  
ATOM   1490  O   HIS A 149      50.700  42.680  52.020  1.00  0.00           O  
ATOM   1491  HA  HIS A 149      50.383  42.117  49.575  1.00  0.00           H  
ATOM   1492  HB1 HIS A 149      50.619  39.238  50.493  1.00  0.00           H  
ATOM   1493  HB2 HIS A 149      49.225  40.291  50.834  1.00  0.00           H  
ATOM   1494  HD2 HIS A 149      47.597  40.871  48.569  1.00  0.00           H  
ATOM   1495  HE1 HIS A 149      49.440  37.973  46.041  1.00  0.00           H  
ATOM   1496  N   TYR A 150      52.210  41.040  52.120  1.00  0.00           N  
ATOM   1497  HN  TYR A 150      52.650  40.260  51.670  1.00  0.00           H  
ATOM   1498  CA  TYR A 150      52.590  41.430  53.490  1.00  0.00           C  
ATOM   1499  CB  TYR A 150      53.410  40.310  54.150  1.00  0.00           C  
ATOM   1500  CG  TYR A 150      52.560  39.080  54.400  1.00  0.00           C  
ATOM   1501  CD1 TYR A 150      51.510  39.120  55.310  1.00  0.00           C  
ATOM   1502  HD1 TYR A 150      51.360  39.940  55.850  1.00  0.00           H  
ATOM   1503  CD2 TYR A 150      52.760  37.900  53.660  1.00  0.00           C  
ATOM   1504  HD2 TYR A 150      53.510  37.850  53.010  1.00  0.00           H  
ATOM   1505  CE1 TYR A 150      50.660  38.020  55.490  1.00  0.00           C  
ATOM   1506  HE1 TYR A 150      49.910  38.060  56.150  1.00  0.00           H  
ATOM   1507  CE2 TYR A 150      51.920  36.800  53.830  1.00  0.00           C  
ATOM   1508  HE2 TYR A 150      52.070  35.970  53.300  1.00  0.00           H  
ATOM   1509  CZ  TYR A 150      50.880  36.870  54.740  1.00  0.00           C  
ATOM   1510  OH  TYR A 150      50.050  35.800  54.940  1.00  0.00           O  
ATOM   1511  HH  TYR A 150      50.320  35.050  54.340  1.00  0.00           H  
ATOM   1512  C   TYR A 150      53.290  42.780  53.560  1.00  0.00           C  
ATOM   1513  O   TYR A 150      53.270  43.420  54.620  1.00  0.00           O  
ATOM   1514  HA  TYR A 150      51.666  41.523  54.060  1.00  0.00           H  
ATOM   1515  HB1 TYR A 150      54.238  40.042  53.494  1.00  0.00           H  
ATOM   1516  HB2 TYR A 150      53.802  40.670  55.101  1.00  0.00           H  
ATOM   1517  N   PHE A 151      53.910  43.220  52.460  1.00  0.00           N  
ATOM   1518  HN  PHE A 151      53.930  42.630  51.650  1.00  0.00           H  
ATOM   1519  CA  PHE A 151      54.550  44.530  52.400  1.00  0.00           C  
ATOM   1520  CB  PHE A 151      55.310  44.720  51.080  1.00  0.00           C  
ATOM   1521  CG  PHE A 151      55.990  46.060  50.980  1.00  0.00           C  
ATOM   1522  CD1 PHE A 151      55.350  47.150  50.390  1.00  0.00           C  
ATOM   1523  HD1 PHE A 151      54.450  47.040  49.980  1.00  0.00           H  
ATOM   1524  CD2 PHE A 151      57.240  46.250  51.530  1.00  0.00           C  
ATOM   1525  HD2 PHE A 151      57.720  45.480  51.950  1.00  0.00           H  
ATOM   1526  CE1 PHE A 151      55.960  48.420  50.380  1.00  0.00           C  
ATOM   1527  HE1 PHE A 151      55.490  49.190  49.960  1.00  0.00           H  
ATOM   1528  CE2 PHE A 151      57.850  47.510  51.530  1.00  0.00           C  
ATOM   1529  HE2 PHE A 151      58.760  47.630  51.940  1.00  0.00           H  
ATOM   1530  CZ  PHE A 151      57.220  48.590  50.960  1.00  0.00           C  
ATOM   1531  HZ  PHE A 151      57.650  49.490  50.950  1.00  0.00           H  
ATOM   1532  C   PHE A 151      53.440  45.560  52.520  1.00  0.00           C  
ATOM   1533  O   PHE A 151      53.560  46.540  53.270  1.00  0.00           O  
ATOM   1534  HA  PHE A 151      55.240  44.638  53.237  1.00  0.00           H  
ATOM   1535  HB1 PHE A 151      56.067  43.940  51.000  1.00  0.00           H  
ATOM   1536  HB2 PHE A 151      54.603  44.627  50.256  1.00  0.00           H  
ATOM   1537  N   MET A 152      52.340  45.340  51.800  1.00  0.00           N  
ATOM   1538  HN  MET A 152      52.280  44.550  51.190  1.00  0.00           H  
ATOM   1539  CA  MET A 152      51.210  46.250  51.930  1.00  0.00           C  
ATOM   1540  CB  MET A 152      50.160  45.940  50.850  1.00  0.00           C  
ATOM   1541  CG  MET A 152      50.660  46.200  49.440  1.00  0.00           C  
ATOM   1542  SD  MET A 152      49.290  46.140  48.240  1.00  0.00           S  
ATOM   1543  CE  MET A 152      49.010  44.400  48.180  1.00  0.00           C  
ATOM   1544  C   MET A 152      50.610  46.170  53.350  1.00  0.00           C  
ATOM   1545  O   MET A 152      50.080  47.160  53.880  1.00  0.00           O  
ATOM   1546  HA  MET A 152      51.572  47.266  51.771  1.00  0.00           H  
ATOM   1547  HB1 MET A 152      49.880  44.890  50.930  1.00  0.00           H  
ATOM   1548  HB2 MET A 152      49.285  46.565  51.028  1.00  0.00           H  
ATOM   1549  HG1 MET A 152      51.124  47.186  49.402  1.00  0.00           H  
ATOM   1550  HG2 MET A 152      51.397  45.441  49.178  1.00  0.00           H  
ATOM   1551  HE1 MET A 152      48.197  44.186  47.487  1.00  0.00           H  
ATOM   1552  HE2 MET A 152      48.744  44.040  49.174  1.00  0.00           H  
ATOM   1553  HE3 MET A 152      49.916  43.897  47.842  1.00  0.00           H  
ATOM   1554  N   ARG A 153      50.700  44.990  53.980  1.00  0.00           N  
ATOM   1555  HN  ARG A 153      51.110  44.200  53.510  1.00  0.00           H  
ATOM   1556  CA  ARG A 153      50.200  44.850  55.340  1.00  0.00           C  
ATOM   1557  CB  ARG A 153      50.270  43.390  55.810  1.00  0.00           C  
ATOM   1558  CG  ARG A 153      50.080  43.170  57.340  1.00  0.00           C  
ATOM   1559  CD  ARG A 153      48.800  43.720  57.920  1.00  0.00           C  
ATOM   1560  NE  ARG A 153      48.730  43.440  59.350  1.00  0.00           N  
ATOM   1561  HE  ARG A 153      48.840  44.210  59.990  1.00  0.00           H  
ATOM   1562  CZ  ARG A 153      48.540  42.230  59.880  1.00  0.00           C  
ATOM   1563  NH1 ARG A 153      48.380  41.180  59.080  1.00  0.00           N  
ATOM   1564 1HH1 ARG A 153      48.410  41.300  58.090  1.00  0.00           H  
ATOM   1565 2HH1 ARG A 153      48.240  40.270  59.470  1.00  0.00           H  
ATOM   1566  NH2 ARG A 153      48.540  42.060  61.200  1.00  0.00           N  
ATOM   1567 1HH2 ARG A 153      48.690  42.840  61.810  1.00  0.00           H  
ATOM   1568 2HH2 ARG A 153      48.400  41.140  61.580  1.00  0.00           H  
ATOM   1569  C   ARG A 153      51.060  45.770  56.260  1.00  0.00           C  
ATOM   1570  O   ARG A 153      50.530  46.390  57.170  1.00  0.00           O  
ATOM   1571  HA  ARG A 153      49.163  45.184  55.373  1.00  0.00           H  
ATOM   1572  HB1 ARG A 153      49.491  42.832  55.291  1.00  0.00           H  
ATOM   1573  HB2 ARG A 153      51.247  42.994  55.532  1.00  0.00           H  
ATOM   1574  HG1 ARG A 153      50.101  42.097  57.530  1.00  0.00           H  
ATOM   1575  HG2 ARG A 153      50.914  43.647  57.854  1.00  0.00           H  
ATOM   1576  HD1 ARG A 153      48.769  44.798  57.763  1.00  0.00           H  
ATOM   1577  HD2 ARG A 153      47.950  43.255  57.421  1.00  0.00           H  
ATOM   1578  N   LEU A 154      52.360  45.850  56.000  1.00  0.00           N  
ATOM   1579  HN  LEU A 154      52.750  45.320  55.250  1.00  0.00           H  
ATOM   1580  CA  LEU A 154      53.210  46.720  56.810  1.00  0.00           C  
ATOM   1581  CB  LEU A 154      54.680  46.520  56.460  1.00  0.00           C  
ATOM   1582  CG  LEU A 154      55.310  45.240  56.990  1.00  0.00           C  
ATOM   1583  CD1 LEU A 154      56.750  45.190  56.510  1.00  0.00           C  
ATOM   1584  CD2 LEU A 154      55.240  45.200  58.510  1.00  0.00           C  
ATOM   1585  C   LEU A 154      52.820  48.170  56.580  1.00  0.00           C  
ATOM   1586  O   LEU A 154      52.720  48.940  57.540  1.00  0.00           O  
ATOM   1587  HA  LEU A 154      53.062  46.478  57.862  1.00  0.00           H  
ATOM   1588  HB1 LEU A 154      54.769  46.513  55.374  1.00  0.00           H  
ATOM   1589  HB2 LEU A 154      55.240  47.363  56.866  1.00  0.00           H  
ATOM   1590  HG  LEU A 154      54.770  44.384  56.586  1.00  0.00           H  
ATOM   1591 1HD1 LEU A 154      57.225  44.280  56.877  1.00  0.00           H  
ATOM   1592 2HD1 LEU A 154      57.290  46.059  56.888  1.00  0.00           H  
ATOM   1593 3HD1 LEU A 154      56.771  45.195  55.420  1.00  0.00           H  
ATOM   1594 1HD2 LEU A 154      55.695  44.278  58.871  1.00  0.00           H  
ATOM   1595 2HD2 LEU A 154      54.198  45.239  58.827  1.00  0.00           H  
ATOM   1596 3HD2 LEU A 154      55.777  46.055  58.922  1.00  0.00           H  
ATOM   1597  N   LEU A 155      52.580  48.550  55.330  1.00  0.00           N  
ATOM   1598  HN  LEU A 155      52.680  47.900  54.570  1.00  0.00           H  
ATOM   1599  CA  LEU A 155      52.170  49.930  55.050  1.00  0.00           C  
ATOM   1600  CB  LEU A 155      51.880  50.140  53.550  1.00  0.00           C  
ATOM   1601  CG  LEU A 155      53.050  49.950  52.570  1.00  0.00           C  
ATOM   1602  CD1 LEU A 155      52.520  50.060  51.140  1.00  0.00           C  
ATOM   1603  CD2 LEU A 155      54.160  50.990  52.810  1.00  0.00           C  
ATOM   1604  C   LEU A 155      50.930  50.250  55.870  1.00  0.00           C  
ATOM   1605  O   LEU A 155      50.780  51.350  56.400  1.00  0.00           O  
ATOM   1606  HA  LEU A 155      52.973  50.603  55.350  1.00  0.00           H  
ATOM   1607  HB1 LEU A 155      51.098  49.435  53.266  1.00  0.00           H  
ATOM   1608  HB2 LEU A 155      51.513  51.159  53.427  1.00  0.00           H  
ATOM   1609  HG  LEU A 155      53.468  48.953  52.713  1.00  0.00           H  
ATOM   1610 1HD1 LEU A 155      53.342  49.927  50.436  1.00  0.00           H  
ATOM   1611 2HD1 LEU A 155      52.072  51.043  50.993  1.00  0.00           H  
ATOM   1612 3HD1 LEU A 155      51.768  49.289  50.970  1.00  0.00           H  
ATOM   1613 1HD2 LEU A 155      54.971  50.827  52.100  1.00  0.00           H  
ATOM   1614 2HD2 LEU A 155      54.541  50.888  53.826  1.00  0.00           H  
ATOM   1615 3HD2 LEU A 155      53.755  51.993  52.674  1.00  0.00           H  
ATOM   1616  N   LYS A 156      50.030  49.280  55.980  1.00  0.00           N  
ATOM   1617  HN  LYS A 156      50.180  48.410  55.500  1.00  0.00           H  
ATOM   1618  CA  LYS A 156      48.820  49.440  56.760  1.00  0.00           C  
ATOM   1619  CB  LYS A 156      47.920  48.210  56.630  1.00  0.00           C  
ATOM   1620  CG  LYS A 156      46.700  48.230  57.530  1.00  0.00           C  
ATOM   1621  CD  LYS A 156      45.920  46.910  57.420  1.00  0.00           C  
ATOM   1622  CE  LYS A 156      44.660  46.890  58.280  1.00  0.00           C  
ATOM   1623  NZ  LYS A 156      44.980  47.040  59.720  1.00  0.00           N1+
ATOM   1624  HZ1 LYS A 156      44.130  47.020  60.250  1.00  0.00           H  
ATOM   1625  HZ2 LYS A 156      45.570  46.290  60.010  1.00  0.00           H  
ATOM   1626  HZ3 LYS A 156      45.440  47.910  59.870  1.00  0.00           H  
ATOM   1627  C   LYS A 156      49.220  49.620  58.230  1.00  0.00           C  
ATOM   1628  O   LYS A 156      48.880  50.640  58.850  1.00  0.00           O  
ATOM   1629  HA  LYS A 156      48.281  50.324  56.419  1.00  0.00           H  
ATOM   1630  HB1 LYS A 156      47.580  48.144  55.596  1.00  0.00           H  
ATOM   1631  HB2 LYS A 156      48.511  47.328  56.876  1.00  0.00           H  
ATOM   1632  HG1 LYS A 156      47.020  48.371  58.562  1.00  0.00           H  
ATOM   1633  HG2 LYS A 156      46.051  49.054  57.234  1.00  0.00           H  
ATOM   1634  HD1 LYS A 156      45.633  46.762  56.379  1.00  0.00           H  
ATOM   1635  HD2 LYS A 156      46.570  46.095  57.737  1.00  0.00           H  
ATOM   1636  HE1 LYS A 156      44.010  47.710  57.975  1.00  0.00           H  
ATOM   1637  HE2 LYS A 156      44.144  45.942  58.129  1.00  0.00           H  
ATOM   1638  N   ASP A 157      49.970  48.650  58.750  1.00  0.00           N  
ATOM   1639  HN  ASP A 157      50.260  47.890  58.170  1.00  0.00           H  
ATOM   1640  CA  ASP A 157      50.370  48.670  60.160  1.00  0.00           C  
ATOM   1641  CB  ASP A 157      51.350  47.530  60.500  1.00  0.00           C  
ATOM   1642  CG  ASP A 157      50.740  46.130  60.370  1.00  0.00           C  
ATOM   1643  OD1 ASP A 157      49.530  45.940  60.580  1.00  0.00           O  
ATOM   1644  OD2 ASP A 157      51.520  45.190  60.090  1.00  0.00           O  
ATOM   1645  C   ASP A 157      51.020  49.980  60.570  1.00  0.00           C  
ATOM   1646  O   ASP A 157      50.800  50.450  61.680  1.00  0.00           O  
ATOM   1647  HA  ASP A 157      49.474  48.535  60.766  1.00  0.00           H  
ATOM   1648  HB1 ASP A 157      52.203  47.597  59.824  1.00  0.00           H  
ATOM   1649  HB2 ASP A 157      51.689  47.663  61.528  1.00  0.00           H  
ATOM   1650  N   LYS A 158      51.810  50.560  59.680  1.00  0.00           N  
ATOM   1651  HN  LYS A 158      51.930  50.120  58.790  1.00  0.00           H  
ATOM   1652  CA  LYS A 158      52.530  51.800  59.940  1.00  0.00           C  
ATOM   1653  CB  LYS A 158      53.810  51.810  59.130  1.00  0.00           C  
ATOM   1654  CG  LYS A 158      54.710  50.620  59.450  1.00  0.00           C  
ATOM   1655  CD  LYS A 158      55.980  50.610  58.640  1.00  0.00           C  
ATOM   1656  CE  LYS A 158      56.780  49.360  58.970  1.00  0.00           C  
ATOM   1657  NZ  LYS A 158      56.980  49.270  60.450  1.00  0.00           N1+
ATOM   1658  HZ1 LYS A 158      57.510  48.450  60.660  1.00  0.00           H  
ATOM   1659  HZ2 LYS A 158      57.480  50.080  60.770  1.00  0.00           H  
ATOM   1660  HZ3 LYS A 158      56.090  49.230  60.910  1.00  0.00           H  
ATOM   1661  C   LYS A 158      51.750  53.100  59.700  1.00  0.00           C  
ATOM   1662  O   LYS A 158      52.300  54.190  59.840  1.00  0.00           O  
ATOM   1663  HA  LYS A 158      52.817  51.789  60.991  1.00  0.00           H  
ATOM   1664  HB1 LYS A 158      53.554  51.780  58.071  1.00  0.00           H  
ATOM   1665  HB2 LYS A 158      54.354  52.729  59.347  1.00  0.00           H  
ATOM   1666  HG1 LYS A 158      54.972  50.657  60.507  1.00  0.00           H  
ATOM   1667  HG2 LYS A 158      54.159  49.702  59.244  1.00  0.00           H  
ATOM   1668  HD1 LYS A 158      55.734  50.614  57.578  1.00  0.00           H  
ATOM   1669  HD2 LYS A 158      56.571  51.494  58.880  1.00  0.00           H  
ATOM   1670  HE1 LYS A 158      56.238  48.480  58.623  1.00  0.00           H  
ATOM   1671  HE2 LYS A 158      57.750  49.409  58.475  1.00  0.00           H  
ATOM   1672  N   GLY A 159      50.470  52.970  59.340  1.00  0.00           N  
ATOM   1673  HN  GLY A 159      50.080  52.060  59.240  1.00  0.00           H  
ATOM   1674  CA  GLY A 159      49.640  54.140  59.100  1.00  0.00           C  
ATOM   1675  C   GLY A 159      49.930  54.880  57.810  1.00  0.00           C  
ATOM   1676  O   GLY A 159      49.550  56.040  57.680  1.00  0.00           O  
ATOM   1677  HA1 GLY A 159      48.599  53.817  59.077  1.00  0.00           H  
ATOM   1678  HA2 GLY A 159      49.787  54.834  59.928  1.00  0.00           H  
ATOM   1679  N   LEU A 160      50.600  54.220  56.860  1.00  0.00           N  
ATOM   1680  HN  LEU A 160      50.870  53.270  57.040  1.00  0.00           H  
ATOM   1681  CA  LEU A 160      50.960  54.820  55.570  1.00  0.00           C  
ATOM   1682  CB  LEU A 160      52.340  54.340  55.090  1.00  0.00           C  
ATOM   1683  CG  LEU A 160      53.650  54.780  55.760  1.00  0.00           C  
ATOM   1684  CD1 LEU A 160      53.750  56.300  55.700  1.00  0.00           C  
ATOM   1685  CD2 LEU A 160      53.710  54.320  57.180  1.00  0.00           C  
ATOM   1686  C   LEU A 160      49.970  54.500  54.460  1.00  0.00           C  
ATOM   1687  O   LEU A 160      49.810  55.300  53.530  1.00  0.00           O  
ATOM   1688  HA  LEU A 160      50.998  55.902  55.694  1.00  0.00           H  
ATOM   1689  HB1 LEU A 160      52.320  53.252  55.153  1.00  0.00           H  
ATOM   1690  HB2 LEU A 160      52.418  54.643  54.046  1.00  0.00           H  
ATOM   1691  HG  LEU A 160      54.489  54.349  55.213  1.00  0.00           H  
ATOM   1692 1HD1 LEU A 160      54.677  56.623  56.173  1.00  0.00           H  
ATOM   1693 2HD1 LEU A 160      52.902  56.741  56.224  1.00  0.00           H  
ATOM   1694 3HD1 LEU A 160      53.742  56.624  54.659  1.00  0.00           H  
ATOM   1695 1HD2 LEU A 160      54.648  54.646  57.629  1.00  0.00           H  
ATOM   1696 2HD2 LEU A 160      53.651  53.232  57.213  1.00  0.00           H  
ATOM   1697 3HD2 LEU A 160      52.875  54.746  57.736  1.00  0.00           H  
ATOM   1698  N   LEU A 161      49.290  53.360  54.560  1.00  0.00           N  
ATOM   1699  HN  LEU A 161      49.410  52.780  55.360  1.00  0.00           H  
ATOM   1700  CA  LEU A 161      48.370  52.950  53.490  1.00  0.00           C  
ATOM   1701  CB  LEU A 161      48.120  51.440  53.540  1.00  0.00           C  
ATOM   1702  CG  LEU A 161      47.350  50.850  52.350  1.00  0.00           C  
ATOM   1703  CD1 LEU A 161      48.220  50.940  51.120  1.00  0.00           C  
ATOM   1704  CD2 LEU A 161      47.000  49.390  52.610  1.00  0.00           C  
ATOM   1705  C   LEU A 161      47.040  53.670  53.470  1.00  0.00           C  
ATOM   1706  O   LEU A 161      46.220  53.510  54.360  1.00  0.00           O  
ATOM   1707  HA  LEU A 161      48.865  53.162  52.542  1.00  0.00           H  
ATOM   1708  HB1 LEU A 161      49.088  50.942  53.591  1.00  0.00           H  
ATOM   1709  HB2 LEU A 161      47.552  51.225  54.445  1.00  0.00           H  
ATOM   1710  HG  LEU A 161      46.435  51.420  52.190  1.00  0.00           H  
ATOM   1711 1HD1 LEU A 161      47.686  50.524  50.265  1.00  0.00           H  
ATOM   1712 2HD1 LEU A 161      49.139  50.377  51.282  1.00  0.00           H  
ATOM   1713 3HD1 LEU A 161      48.464  51.984  50.923  1.00  0.00           H  
ATOM   1714 1HD2 LEU A 161      46.455  48.989  51.756  1.00  0.00           H  
ATOM   1715 2HD2 LEU A 161      46.379  49.318  53.503  1.00  0.00           H  
ATOM   1716 3HD2 LEU A 161      47.916  48.817  52.757  1.00  0.00           H  
ATOM   1717  N   LEU A 162      46.840  54.460  52.420  1.00  0.00           N  
ATOM   1718  HN  LEU A 162      47.570  54.590  51.750  1.00  0.00           H  
ATOM   1719  CA  LEU A 162      45.580  55.150  52.230  1.00  0.00           C  
ATOM   1720  CB  LEU A 162      45.770  56.370  51.330  1.00  0.00           C  
ATOM   1721  CG  LEU A 162      44.490  57.140  50.930  1.00  0.00           C  
ATOM   1722  CD1 LEU A 162      43.730  57.600  52.180  1.00  0.00           C  
ATOM   1723  CD2 LEU A 162      44.850  58.330  50.050  1.00  0.00           C  
ATOM   1724  C   LEU A 162      44.610  54.160  51.580  1.00  0.00           C  
ATOM   1725  O   LEU A 162      43.490  53.990  52.020  1.00  0.00           O  
ATOM   1726  HA  LEU A 162      45.187  55.466  53.196  1.00  0.00           H  
ATOM   1727  HB1 LEU A 162      46.426  57.067  51.852  1.00  0.00           H  
ATOM   1728  HB2 LEU A 162      46.253  56.033  50.413  1.00  0.00           H  
ATOM   1729  HG  LEU A 162      43.846  56.470  50.360  1.00  0.00           H  
ATOM   1730 1HD1 LEU A 162      42.832  58.140  51.881  1.00  0.00           H  
ATOM   1731 2HD1 LEU A 162      44.368  58.256  52.773  1.00  0.00           H  
ATOM   1732 3HD1 LEU A 162      43.450  56.731  52.776  1.00  0.00           H  
ATOM   1733 1HD2 LEU A 162      43.942  58.866  49.774  1.00  0.00           H  
ATOM   1734 2HD2 LEU A 162      45.352  57.978  49.149  1.00  0.00           H  
ATOM   1735 3HD2 LEU A 162      45.514  58.999  50.597  1.00  0.00           H  
ATOM   1736  N   ARG A 163      45.080  53.470  50.550  1.00  0.00           N  
ATOM   1737  HN  ARG A 163      46.030  53.580  50.260  1.00  0.00           H  
ATOM   1738  CA  ARG A 163      44.190  52.530  49.860  1.00  0.00           C  
ATOM   1739  CB  ARG A 163      43.210  53.310  48.990  1.00  0.00           C  
ATOM   1740  CG  ARG A 163      41.890  52.580  48.710  1.00  0.00           C  
ATOM   1741  CD  ARG A 163      40.930  52.760  49.860  1.00  0.00           C  
ATOM   1742  NE  ARG A 163      40.560  54.180  49.960  1.00  0.00           N  
ATOM   1743  HE  ARG A 163      40.700  54.760  49.160  1.00  0.00           H  
ATOM   1744  CZ  ARG A 163      40.060  54.740  51.060  1.00  0.00           C  
ATOM   1745  NH1 ARG A 163      39.860  54.020  52.150  1.00  0.00           N  
ATOM   1746 1HH1 ARG A 163      40.080  53.040  52.150  1.00  0.00           H  
ATOM   1747 2HH1 ARG A 163      39.480  54.440  52.970  1.00  0.00           H  
ATOM   1748  NH2 ARG A 163      39.790  56.040  51.060  1.00  0.00           N  
ATOM   1749 1HH2 ARG A 163      39.970  56.600  50.250  1.00  0.00           H  
ATOM   1750 2HH2 ARG A 163      39.410  56.470  51.890  1.00  0.00           H  
ATOM   1751  C   ARG A 163      44.960  51.580  48.950  1.00  0.00           C  
ATOM   1752  O   ARG A 163      46.000  51.930  48.410  1.00  0.00           O  
ATOM   1753  HA  ARG A 163      43.635  51.951  50.598  1.00  0.00           H  
ATOM   1754  HB1 ARG A 163      42.980  54.249  49.494  1.00  0.00           H  
ATOM   1755  HB2 ARG A 163      43.693  53.518  48.035  1.00  0.00           H  
ATOM   1756  HG1 ARG A 163      41.442  52.985  47.803  1.00  0.00           H  
ATOM   1757  HG2 ARG A 163      42.090  51.517  48.574  1.00  0.00           H  
ATOM   1758  HD1 ARG A 163      40.036  52.161  49.686  1.00  0.00           H  
ATOM   1759  HD2 ARG A 163      41.407  52.441  50.787  1.00  0.00           H  
ATOM   1760  N   CYS A 164      44.440  50.360  48.820  1.00  0.00           N  
ATOM   1761  HN  CYS A 164      43.630  50.110  49.360  1.00  0.00           H  
ATOM   1762  CA  CYS A 164      45.020  49.390  47.900  1.00  0.00           C  
ATOM   1763  CB  CYS A 164      45.340  48.070  48.600  1.00  0.00           C  
ATOM   1764  SG  CYS A 164      45.790  46.740  47.380  1.00  0.00           S  
ATOM   1765  HG  CYS A 164      46.000  45.900  47.870  1.00  0.00           H  
ATOM   1766  C   CYS A 164      43.940  49.160  46.850  1.00  0.00           C  
ATOM   1767  O   CYS A 164      42.860  48.730  47.200  1.00  0.00           O  
ATOM   1768  HA  CYS A 164      45.917  49.799  47.436  1.00  0.00           H  
ATOM   1769  HB1 CYS A 164      46.178  48.224  49.280  1.00  0.00           H  
ATOM   1770  HB2 CYS A 164      44.466  47.749  49.167  1.00  0.00           H  
ATOM   1771  N   TYR A 165      44.230  49.490  45.590  1.00  0.00           N  
ATOM   1772  HN  TYR A 165      45.100  49.940  45.390  1.00  0.00           H  
ATOM   1773  CA  TYR A 165      43.290  49.230  44.480  1.00  0.00           C  
ATOM   1774  CB  TYR A 165      43.330  50.340  43.430  1.00  0.00           C  
ATOM   1775  CG  TYR A 165      42.660  51.610  43.870  1.00  0.00           C  
ATOM   1776  CD1 TYR A 165      43.240  52.430  44.830  1.00  0.00           C  
ATOM   1777  HD1 TYR A 165      44.140  52.200  45.200  1.00  0.00           H  
ATOM   1778  CD2 TYR A 165      41.410  51.950  43.360  1.00  0.00           C  
ATOM   1779  HD2 TYR A 165      40.980  51.380  42.670  1.00  0.00           H  
ATOM   1780  CE1 TYR A 165      42.580  53.580  45.290  1.00  0.00           C  
ATOM   1781  HE1 TYR A 165      42.990  54.170  45.980  1.00  0.00           H  
ATOM   1782  CE2 TYR A 165      40.750  53.090  43.810  1.00  0.00           C  
ATOM   1783  HE2 TYR A 165      39.850  53.330  43.430  1.00  0.00           H  
ATOM   1784  CZ  TYR A 165      41.330  53.890  44.760  1.00  0.00           C  
ATOM   1785  OH  TYR A 165      40.640  55.010  45.190  1.00  0.00           O  
ATOM   1786  HH  TYR A 165      39.770  55.070  44.710  1.00  0.00           H  
ATOM   1787  C   TYR A 165      43.810  47.940  43.860  1.00  0.00           C  
ATOM   1788  O   TYR A 165      44.950  47.890  43.420  1.00  0.00           O  
ATOM   1789  HA  TYR A 165      42.277  49.094  44.858  1.00  0.00           H  
ATOM   1790  HB1 TYR A 165      44.373  50.562  43.203  1.00  0.00           H  
ATOM   1791  HB2 TYR A 165      42.830  49.981  42.530  1.00  0.00           H  
ATOM   1792  N   THR A 166      42.980  46.910  43.820  1.00  0.00           N  
ATOM   1793  HN  THR A 166      42.050  47.000  44.170  1.00  0.00           H  
ATOM   1794  CA  THR A 166      43.440  45.630  43.270  1.00  0.00           C  
ATOM   1795  CB  THR A 166      43.530  44.530  44.390  1.00  0.00           C  
ATOM   1796  OG1 THR A 166      43.950  43.290  43.810  1.00  0.00           O  
ATOM   1797  HG1 THR A 166      44.010  42.590  44.520  1.00  0.00           H  
ATOM   1798  CG2 THR A 166      42.190  44.330  45.080  1.00  0.00           C  
ATOM   1799  C   THR A 166      42.550  45.110  42.150  1.00  0.00           C  
ATOM   1800  O   THR A 166      41.340  45.300  42.180  1.00  0.00           O  
ATOM   1801  HA  THR A 166      44.440  45.779  42.863  1.00  0.00           H  
ATOM   1802  HB  THR A 166      44.266  44.840  45.131  1.00  0.00           H  
ATOM   1803 1HG2 THR A 166      42.287  43.563  45.848  1.00  0.00           H  
ATOM   1804 2HG2 THR A 166      41.446  44.017  44.347  1.00  0.00           H  
ATOM   1805 3HG2 THR A 166      41.874  45.266  45.540  1.00  0.00           H  
ATOM   1806  N   GLN A 167      43.190  44.490  41.150  1.00  0.00           N  
ATOM   1807  HN  GLN A 167      44.190  44.440  41.160  1.00  0.00           H  
ATOM   1808  CA  GLN A 167      42.460  43.880  40.040  1.00  0.00           C  
ATOM   1809  CB  GLN A 167      43.290  44.030  38.750  1.00  0.00           C  
ATOM   1810  CG  GLN A 167      43.410  45.440  38.300  1.00  0.00           C  
ATOM   1811  CD  GLN A 167      42.260  45.870  37.410  1.00  0.00           C  
ATOM   1812  OE1 GLN A 167      41.080  45.730  37.760  1.00  0.00           O  
ATOM   1813  NE2 GLN A 167      42.590  46.400  36.250  1.00  0.00           N  
ATOM   1814 1HE2 GLN A 167      43.560  46.490  36.000  1.00  0.00           H  
ATOM   1815 2HE2 GLN A 167      41.890  46.700  35.610  1.00  0.00           H  
ATOM   1816  C   GLN A 167      42.250  42.400  40.330  1.00  0.00           C  
ATOM   1817  O   GLN A 167      41.540  41.710  39.590  1.00  0.00           O  
ATOM   1818  HA  GLN A 167      41.495  44.373  39.918  1.00  0.00           H  
ATOM   1819  HB1 GLN A 167      44.290  43.637  38.933  1.00  0.00           H  
ATOM   1820  HB2 GLN A 167      42.811  43.452  37.959  1.00  0.00           H  
ATOM   1821  HG1 GLN A 167      43.432  46.086  39.178  1.00  0.00           H  
ATOM   1822  HG2 GLN A 167      44.341  45.551  37.744  1.00  0.00           H  
ATOM   1823  N   ASN A 168      42.820  41.900  41.430  1.00  0.00           N  
ATOM   1824  HN  ASN A 168      43.320  42.490  42.060  1.00  0.00           H  
ATOM   1825  CA  ASN A 168      42.680  40.470  41.720  1.00  0.00           C  
ATOM   1826  CB  ASN A 168      43.930  39.970  42.480  1.00  0.00           C  
ATOM   1827  CG  ASN A 168      45.220  40.310  41.770  1.00  0.00           C  
ATOM   1828  OD1 ASN A 168      45.280  40.350  40.550  1.00  0.00           O  
ATOM   1829  ND2 ASN A 168      46.290  40.520  42.550  1.00  0.00           N  
ATOM   1830 1HD2 ASN A 168      46.210  40.450  43.540  1.00  0.00           H  
ATOM   1831 2HD2 ASN A 168      47.170  40.750  42.130  1.00  0.00           H  
ATOM   1832  C   ASN A 168      41.440  39.990  42.460  1.00  0.00           C  
ATOM   1833  O   ASN A 168      40.740  40.760  43.110  1.00  0.00           O  
ATOM   1834  HA  ASN A 168      42.681  39.959  40.757  1.00  0.00           H  
ATOM   1835  HB1 ASN A 168      43.944  40.430  43.468  1.00  0.00           H  
ATOM   1836  HB2 ASN A 168      43.864  38.887  42.584  1.00  0.00           H  
ATOM   1837  N   ILE A 169      41.130  38.700  42.300  1.00  0.00           N  
ATOM   1838  HN  ILE A 169      41.680  38.130  41.680  1.00  0.00           H  
ATOM   1839  CA  ILE A 169      40.000  38.120  43.020  1.00  0.00           C  
ATOM   1840  CB  ILE A 169      38.770  37.860  42.110  1.00  0.00           C  
ATOM   1841  CG1 ILE A 169      39.130  36.970  40.920  1.00  0.00           C  
ATOM   1842  CG2 ILE A 169      38.180  39.200  41.660  1.00  0.00           C  
ATOM   1843  CD  ILE A 169      37.840  36.600  40.050  1.00  0.00           C  
ATOM   1844  C   ILE A 169      40.430  36.840  43.760  1.00  0.00           C  
ATOM   1845  O   ILE A 169      39.650  35.890  43.890  1.00  0.00           O  
ATOM   1846  HA  ILE A 169      39.694  38.843  43.777  1.00  0.00           H  
ATOM   1847  HB  ILE A 169      38.016  37.342  42.702  1.00  0.00           H  
ATOM   1848 1HG1 ILE A 169      39.844  37.497  40.287  1.00  0.00           H  
ATOM   1849 2HG1 ILE A 169      39.582  36.050  41.291  1.00  0.00           H  
ATOM   1850 1HG2 ILE A 169      37.316  39.021  41.021  1.00  0.00           H  
ATOM   1851 2HG2 ILE A 169      38.932  39.761  41.105  1.00  0.00           H  
ATOM   1852 3HG2 ILE A 169      37.872  39.774  42.534  1.00  0.00           H  
ATOM   1853  HD1 ILE A 169      38.135  35.967  39.213  1.00  0.00           H  
ATOM   1854  HD2 ILE A 169      37.383  37.514  39.670  1.00  0.00           H  
ATOM   1855  HD3 ILE A 169      37.122  36.067  40.673  1.00  0.00           H  
ATOM   1856  N   ASP A 170      41.670  36.860  44.240  1.00  0.00           N  
ATOM   1857  HN  ASP A 170      42.230  37.670  44.100  1.00  0.00           H  
ATOM   1858  CA  ASP A 170      42.230  35.740  44.980  1.00  0.00           C  
ATOM   1859  CB  ASP A 170      43.720  35.500  44.580  1.00  0.00           C  
ATOM   1860  CG  ASP A 170      44.560  36.760  44.640  1.00  0.00           C  
ATOM   1861  OD1 ASP A 170      44.380  37.540  45.600  1.00  0.00           O  
ATOM   1862  OD2 ASP A 170      45.440  36.960  43.760  1.00  0.00           O  
ATOM   1863  C   ASP A 170      42.110  35.910  46.510  1.00  0.00           C  
ATOM   1864  O   ASP A 170      42.480  35.020  47.260  1.00  0.00           O  
ATOM   1865  HA  ASP A 170      41.667  34.848  44.703  1.00  0.00           H  
ATOM   1866  HB1 ASP A 170      44.148  34.765  45.261  1.00  0.00           H  
ATOM   1867  HB2 ASP A 170      43.748  35.112  43.562  1.00  0.00           H  
ATOM   1868  N   THR A 171      41.590  37.060  46.930  1.00  0.00           N  
ATOM   1869  HN  THR A 171      41.350  37.760  46.250  1.00  0.00           H  
ATOM   1870  CA  THR A 171      41.350  37.350  48.350  1.00  0.00           C  
ATOM   1871  CB  THR A 171      40.470  36.260  49.010  1.00  0.00           C  
ATOM   1872  OG1 THR A 171      39.430  35.840  48.100  1.00  0.00           O  
ATOM   1873  HG1 THR A 171      38.870  35.130  48.540  1.00  0.00           H  
ATOM   1874  CG2 THR A 171      39.780  36.820  50.240  1.00  0.00           C  
ATOM   1875  C   THR A 171      42.640  37.440  49.180  1.00  0.00           C  
ATOM   1876  O   THR A 171      42.590  37.510  50.420  1.00  0.00           O  
ATOM   1877  HA  THR A 171      40.828  38.304  48.422  1.00  0.00           H  
ATOM   1878  HB  THR A 171      41.086  35.405  49.288  1.00  0.00           H  
ATOM   1879 1HG2 THR A 171      39.164  36.045  50.696  1.00  0.00           H  
ATOM   1880 2HG2 THR A 171      39.150  37.662  49.952  1.00  0.00           H  
ATOM   1881 3HG2 THR A 171      40.530  37.156  50.956  1.00  0.00           H  
ATOM   1882  N   LEU A 172      43.780  37.450  48.520  1.00  0.00           N  
ATOM   1883  HN  LEU A 172      43.790  37.470  47.520  1.00  0.00           H  
ATOM   1884  CA  LEU A 172      45.030  37.450  49.280  1.00  0.00           C  
ATOM   1885  CB  LEU A 172      46.200  37.100  48.370  1.00  0.00           C  
ATOM   1886  CG  LEU A 172      46.070  35.700  47.760  1.00  0.00           C  
ATOM   1887  CD1 LEU A 172      47.290  35.420  46.860  1.00  0.00           C  
ATOM   1888  CD2 LEU A 172      45.980  34.670  48.870  1.00  0.00           C  
ATOM   1889  C   LEU A 172      45.290  38.730  50.050  1.00  0.00           C  
ATOM   1890  O   LEU A 172      45.980  38.690  51.090  1.00  0.00           O  
ATOM   1891  HA  LEU A 172      44.952  36.650  50.016  1.00  0.00           H  
ATOM   1892  HB1 LEU A 172      46.245  37.830  47.562  1.00  0.00           H  
ATOM   1893  HB2 LEU A 172      47.121  37.144  48.952  1.00  0.00           H  
ATOM   1894  HG  LEU A 172      45.163  35.656  47.157  1.00  0.00           H  
ATOM   1895 1HD1 LEU A 172      47.200  34.425  46.425  1.00  0.00           H  
ATOM   1896 2HD1 LEU A 172      48.201  35.475  47.455  1.00  0.00           H  
ATOM   1897 3HD1 LEU A 172      47.332  36.162  46.063  1.00  0.00           H  
ATOM   1898 1HD2 LEU A 172      45.888  33.674  48.436  1.00  0.00           H  
ATOM   1899 2HD2 LEU A 172      45.108  34.878  49.490  1.00  0.00           H  
ATOM   1900 3HD2 LEU A 172      46.880  34.716  49.483  1.00  0.00           H  
ATOM   1901  N   GLU A 173      44.760  39.850  49.580  1.00  0.00           N  
ATOM   1902  HN  GLU A 173      44.210  39.840  48.740  1.00  0.00           H  
ATOM   1903  CA  GLU A 173      44.990  41.110  50.300  1.00  0.00           C  
ATOM   1904  CB  GLU A 173      44.400  42.320  49.560  1.00  0.00           C  
ATOM   1905  CG  GLU A 173      45.040  42.620  48.220  1.00  0.00           C  
ATOM   1906  CD  GLU A 173      44.460  41.820  47.050  1.00  0.00           C  
ATOM   1907  OE1 GLU A 173      43.570  40.950  47.220  1.00  0.00           O  
ATOM   1908  OE2 GLU A 173      44.930  42.080  45.920  1.00  0.00           O  
ATOM   1909  C   GLU A 173      44.320  41.020  51.650  1.00  0.00           C  
ATOM   1910  O   GLU A 173      44.900  41.420  52.660  1.00  0.00           O  
ATOM   1911  HA  GLU A 173      46.061  41.257  50.437  1.00  0.00           H  
ATOM   1912  HB1 GLU A 173      43.339  42.132  49.394  1.00  0.00           H  
ATOM   1913  HB2 GLU A 173      44.519  43.197  50.196  1.00  0.00           H  
ATOM   1914  HG1 GLU A 173      44.906  43.681  48.008  1.00  0.00           H  
ATOM   1915  HG2 GLU A 173      46.104  42.395  48.292  1.00  0.00           H  
ATOM   1916  N   ARG A 174      43.080  40.520  51.670  1.00  0.00           N  
ATOM   1917  HN  ARG A 174      42.640  40.250  50.810  1.00  0.00           H  
ATOM   1918  CA  ARG A 174      42.340  40.360  52.930  1.00  0.00           C  
ATOM   1919  CB  ARG A 174      40.890  39.960  52.670  1.00  0.00           C  
ATOM   1920  CG  ARG A 174      40.020  41.090  52.160  1.00  0.00           C  
ATOM   1921  CD  ARG A 174      38.770  40.560  51.530  1.00  0.00           C  
ATOM   1922  NE  ARG A 174      37.940  41.610  50.950  1.00  0.00           N  
ATOM   1923  HE  ARG A 174      38.120  41.880  50.010  1.00  0.00           H  
ATOM   1924  CZ  ARG A 174      36.960  42.230  51.600  1.00  0.00           C  
ATOM   1925  NH1 ARG A 174      36.680  41.920  52.860  1.00  0.00           N  
ATOM   1926 1HH1 ARG A 174      37.200  41.220  53.330  1.00  0.00           H  
ATOM   1927 2HH1 ARG A 174      35.940  42.400  53.330  1.00  0.00           H  
ATOM   1928  NH2 ARG A 174      36.240  43.140  50.970  1.00  0.00           N  
ATOM   1929 1HH2 ARG A 174      36.440  43.360  50.010  1.00  0.00           H  
ATOM   1930 2HH2 ARG A 174      35.510  43.620  51.450  1.00  0.00           H  
ATOM   1931  C   ARG A 174      42.980  39.320  53.830  1.00  0.00           C  
ATOM   1932  O   ARG A 174      43.010  39.470  55.060  1.00  0.00           O  
ATOM   1933  HA  ARG A 174      42.344  41.316  53.454  1.00  0.00           H  
ATOM   1934  HB1 ARG A 174      40.883  39.161  51.929  1.00  0.00           H  
ATOM   1935  HB2 ARG A 174      40.463  39.594  53.604  1.00  0.00           H  
ATOM   1936  HG1 ARG A 174      39.752  41.738  52.994  1.00  0.00           H  
ATOM   1937  HG2 ARG A 174      40.578  41.663  51.419  1.00  0.00           H  
ATOM   1938  HD1 ARG A 174      39.047  39.860  50.742  1.00  0.00           H  
ATOM   1939  HD2 ARG A 174      38.190  40.039  52.292  1.00  0.00           H  
ATOM   1940  N   ILE A 175      43.490  38.250  53.230  1.00  0.00           N  
ATOM   1941  HN  ILE A 175      43.460  38.160  52.230  1.00  0.00           H  
ATOM   1942  CA  ILE A 175      44.100  37.190  54.040  1.00  0.00           C  
ATOM   1943  CB  ILE A 175      44.390  35.950  53.180  1.00  0.00           C  
ATOM   1944  CG1 ILE A 175      43.040  35.380  52.730  1.00  0.00           C  
ATOM   1945  CG2 ILE A 175      45.200  34.890  53.980  1.00  0.00           C  
ATOM   1946  CD  ILE A 175      43.160  34.310  51.630  1.00  0.00           C  
ATOM   1947  C   ILE A 175      45.350  37.720  54.720  1.00  0.00           C  
ATOM   1948  O   ILE A 175      45.700  37.320  55.850  1.00  0.00           O  
ATOM   1949  HA  ILE A 175      43.389  36.905  54.815  1.00  0.00           H  
ATOM   1950  HB  ILE A 175      44.962  36.250  52.302  1.00  0.00           H  
ATOM   1951 1HG1 ILE A 175      42.550  34.932  53.594  1.00  0.00           H  
ATOM   1952 2HG1 ILE A 175      42.430  36.199  52.349  1.00  0.00           H  
ATOM   1953 1HG2 ILE A 175      45.391  34.024  53.347  1.00  0.00           H  
ATOM   1954 2HG2 ILE A 175      44.629  34.581  54.856  1.00  0.00           H  
ATOM   1955 3HG2 ILE A 175      46.149  35.322  54.299  1.00  0.00           H  
ATOM   1956  HD1 ILE A 175      42.166  33.952  51.361  1.00  0.00           H  
ATOM   1957  HD2 ILE A 175      43.759  33.477  51.997  1.00  0.00           H  
ATOM   1958  HD3 ILE A 175      43.639  34.743  50.752  1.00  0.00           H  
ATOM   1959  N   ALA A 176      46.020  38.640  54.040  1.00  0.00           N  
ATOM   1960  HN  ALA A 176      45.690  38.900  53.130  1.00  0.00           H  
ATOM   1961  CA  ALA A 176      47.220  39.280  54.560  1.00  0.00           C  
ATOM   1962  CB  ALA A 176      47.960  39.960  53.440  1.00  0.00           C  
ATOM   1963  C   ALA A 176      46.940  40.300  55.670  1.00  0.00           C  
ATOM   1964  O   ALA A 176      47.870  40.800  56.300  1.00  0.00           O  
ATOM   1965  HA  ALA A 176      47.866  38.504  54.970  1.00  0.00           H  
ATOM   1966  HB1 ALA A 176      48.857  40.437  53.834  1.00  0.00           H  
ATOM   1967  HB2 ALA A 176      47.318  40.714  52.985  1.00  0.00           H  
ATOM   1968  HB3 ALA A 176      48.242  39.222  52.689  1.00  0.00           H  
ATOM   1969  N   GLY A 177      45.670  40.640  55.890  1.00  0.00           N  
ATOM   1970  HN  GLY A 177      44.940  40.240  55.330  1.00  0.00           H  
ATOM   1971  CA  GLY A 177      45.360  41.590  56.940  1.00  0.00           C  
ATOM   1972  C   GLY A 177      44.760  42.910  56.490  1.00  0.00           C  
ATOM   1973  O   GLY A 177      44.360  43.730  57.330  1.00  0.00           O  
ATOM   1974  HA1 GLY A 177      44.651  41.116  57.619  1.00  0.00           H  
ATOM   1975  HA2 GLY A 177      46.284  41.809  57.474  1.00  0.00           H  
ATOM   1976  N   LEU A 178      44.710  43.150  55.180  1.00  0.00           N  
ATOM   1977  HN  LEU A 178      45.070  42.490  54.520  1.00  0.00           H  
ATOM   1978  CA  LEU A 178      44.100  44.420  54.740  1.00  0.00           C  
ATOM   1979  CB  LEU A 178      44.380  44.700  53.250  1.00  0.00           C  
ATOM   1980  CG  LEU A 178      45.830  44.940  52.860  1.00  0.00           C  
ATOM   1981  CD1 LEU A 178      45.910  45.600  51.460  1.00  0.00           C  
ATOM   1982  CD2 LEU A 178      46.470  45.840  53.870  1.00  0.00           C  
ATOM   1983  C   LEU A 178      42.600  44.300  54.970  1.00  0.00           C  
ATOM   1984  O   LEU A 178      41.980  43.260  54.680  1.00  0.00           O  
ATOM   1985  HA  LEU A 178      44.494  45.239  55.342  1.00  0.00           H  
ATOM   1986  HB1 LEU A 178      44.023  43.842  52.680  1.00  0.00           H  
ATOM   1987  HB2 LEU A 178      43.811  45.586  52.968  1.00  0.00           H  
ATOM   1988  HG  LEU A 178      46.360  43.988  52.840  1.00  0.00           H  
ATOM   1989 1HD1 LEU A 178      46.954  45.765  51.195  1.00  0.00           H  
ATOM   1990 2HD1 LEU A 178      45.384  46.555  51.477  1.00  0.00           H  
ATOM   1991 3HD1 LEU A 178      45.448  44.945  50.722  1.00  0.00           H  
ATOM   1992 1HD2 LEU A 178      47.510  46.015  53.594  1.00  0.00           H  
ATOM   1993 2HD2 LEU A 178      46.429  45.371  54.853  1.00  0.00           H  
ATOM   1994 3HD2 LEU A 178      45.938  46.791  53.899  1.00  0.00           H  
ATOM   1995  N   GLU A 179      42.000  45.360  55.510  1.00  0.00           N  
ATOM   1996  HN  GLU A 179      42.540  46.170  55.740  1.00  0.00           H  
ATOM   1997  CA  GLU A 179      40.580  45.350  55.770  1.00  0.00           C  
ATOM   1998  CB  GLU A 179      40.280  46.110  57.060  1.00  0.00           C  
ATOM   1999  CG  GLU A 179      41.040  45.600  58.260  1.00  0.00           C  
ATOM   2000  CD  GLU A 179      40.740  46.420  59.510  1.00  0.00           C  
ATOM   2001  OE1 GLU A 179      39.610  46.350  60.020  1.00  0.00           O  
ATOM   2002  OE2 GLU A 179      41.630  47.170  59.950  1.00  0.00           O  
ATOM   2003  C   GLU A 179      39.780  45.970  54.640  1.00  0.00           C  
ATOM   2004  O   GLU A 179      40.360  46.660  53.800  1.00  0.00           O  
ATOM   2005  HA  GLU A 179      40.258  44.316  55.895  1.00  0.00           H  
ATOM   2006  HB1 GLU A 179      40.540  47.158  56.909  1.00  0.00           H  
ATOM   2007  HB2 GLU A 179      39.213  46.026  57.268  1.00  0.00           H  
ATOM   2008  HG1 GLU A 179      40.757  44.563  58.442  1.00  0.00           H  
ATOM   2009  HG2 GLU A 179      42.108  45.654  58.050  1.00  0.00           H  
ATOM   2010  N   GLN A 180      38.470  45.730  54.610  1.00  0.00           N  
ATOM   2011  HN  GLN A 180      38.060  45.160  55.320  1.00  0.00           H  
ATOM   2012  CA  GLN A 180      37.610  46.290  53.550  1.00  0.00           C  
ATOM   2013  CB  GLN A 180      36.130  46.120  53.910  1.00  0.00           C  
ATOM   2014  CG  GLN A 180      35.170  47.030  53.110  1.00  0.00           C  
ATOM   2015  CD  GLN A 180      35.180  46.810  51.600  1.00  0.00           C  
ATOM   2016  OE1 GLN A 180      34.450  47.480  50.850  1.00  0.00           O  
ATOM   2017  NE2 GLN A 180      35.980  45.850  51.140  1.00  0.00           N  
ATOM   2018 1HE2 GLN A 180      36.550  45.330  51.770  1.00  0.00           H  
ATOM   2019 2HE2 GLN A 180      36.020  45.670  50.160  1.00  0.00           H  
ATOM   2020  C   GLN A 180      37.900  47.770  53.330  1.00  0.00           C  
ATOM   2021  O   GLN A 180      38.030  48.220  52.190  1.00  0.00           O  
ATOM   2022  HA  GLN A 180      37.807  45.754  52.621  1.00  0.00           H  
ATOM   2023  HB1 GLN A 180      35.851  45.083  53.724  1.00  0.00           H  
ATOM   2024  HB2 GLN A 180      36.009  46.345  54.970  1.00  0.00           H  
ATOM   2025  HG1 GLN A 180      34.157  46.852  53.471  1.00  0.00           H  
ATOM   2026  HG2 GLN A 180      35.448  48.066  53.302  1.00  0.00           H  
ATOM   2027  N   GLU A 181      37.990  48.510  54.430  1.00  0.00           N  
ATOM   2028  HN  GLU A 181      37.870  48.070  55.320  1.00  0.00           H  
ATOM   2029  CA  GLU A 181      38.250  49.930  54.370  1.00  0.00           C  
ATOM   2030  CB  GLU A 181      38.300  50.500  55.800  1.00  0.00           C  
ATOM   2031  CG  GLU A 181      39.050  49.600  56.810  1.00  0.00           C  
ATOM   2032  CD  GLU A 181      38.150  48.670  57.660  1.00  0.00           C  
ATOM   2033  OE1 GLU A 181      37.320  47.880  57.130  1.00  0.00           O  
ATOM   2034  OE2 GLU A 181      38.290  48.740  58.910  1.00  0.00           O  
ATOM   2035  C   GLU A 181      39.520  50.310  53.600  1.00  0.00           C  
ATOM   2036  O   GLU A 181      39.580  51.370  53.000  1.00  0.00           O  
ATOM   2037  HA  GLU A 181      37.406  50.396  53.861  1.00  0.00           H  
ATOM   2038  HB1 GLU A 181      38.801  51.468  55.766  1.00  0.00           H  
ATOM   2039  HB2 GLU A 181      37.277  50.632  56.152  1.00  0.00           H  
ATOM   2040  HG1 GLU A 181      39.748  48.976  56.252  1.00  0.00           H  
ATOM   2041  HG2 GLU A 181      39.604  50.246  57.490  1.00  0.00           H  
ATOM   2042  N   ASP A 182      40.510  49.430  53.610  1.00  0.00           N  
ATOM   2043  HN  ASP A 182      40.400  48.560  54.090  1.00  0.00           H  
ATOM   2044  CA  ASP A 182      41.770  49.710  52.950  1.00  0.00           C  
ATOM   2045  CB  ASP A 182      42.910  48.880  53.570  1.00  0.00           C  
ATOM   2046  CG  ASP A 182      43.040  49.080  55.070  1.00  0.00           C  
ATOM   2047  OD1 ASP A 182      43.150  50.250  55.500  1.00  0.00           O  
ATOM   2048  OD2 ASP A 182      43.050  48.080  55.820  1.00  0.00           O  
ATOM   2049  C   ASP A 182      41.750  49.370  51.460  1.00  0.00           C  
ATOM   2050  O   ASP A 182      42.650  49.780  50.740  1.00  0.00           O  
ATOM   2051  HA  ASP A 182      42.001  50.769  53.067  1.00  0.00           H  
ATOM   2052  HB1 ASP A 182      42.717  47.825  53.376  1.00  0.00           H  
ATOM   2053  HB2 ASP A 182      43.848  49.171  53.098  1.00  0.00           H  
ATOM   2054  N   LEU A 183      40.720  48.640  51.040  1.00  0.00           N  
ATOM   2055  HN  LEU A 183      39.970  48.460  51.680  1.00  0.00           H  
ATOM   2056  CA  LEU A 183      40.620  48.100  49.680  1.00  0.00           C  
ATOM   2057  CB  LEU A 183      40.390  46.590  49.810  1.00  0.00           C  
ATOM   2058  CG  LEU A 183      41.530  45.750  50.380  1.00  0.00           C  
ATOM   2059  CD1 LEU A 183      41.010  44.380  50.800  1.00  0.00           C  
ATOM   2060  CD2 LEU A 183      42.580  45.610  49.320  1.00  0.00           C  
ATOM   2061  C   LEU A 183      39.560  48.590  48.700  1.00  0.00           C  
ATOM   2062  O   LEU A 183      38.440  48.840  49.080  1.00  0.00           O  
ATOM   2063  HA  LEU A 183      41.590  48.240  49.204  1.00  0.00           H  
ATOM   2064  HB1 LEU A 183      39.524  46.446  50.456  1.00  0.00           H  
ATOM   2065  HB2 LEU A 183      40.169  46.207  48.814  1.00  0.00           H  
ATOM   2066  HG  LEU A 183      41.955  46.257  51.246  1.00  0.00           H  
ATOM   2067 1HD1 LEU A 183      41.830  43.788  51.205  1.00  0.00           H  
ATOM   2068 2HD1 LEU A 183      40.588  43.870  49.934  1.00  0.00           H  
ATOM   2069 3HD1 LEU A 183      40.239  44.501  51.561  1.00  0.00           H  
ATOM   2070 1HD2 LEU A 183      43.407  45.013  49.704  1.00  0.00           H  
ATOM   2071 2HD2 LEU A 183      42.946  46.597  49.038  1.00  0.00           H  
ATOM   2072 3HD2 LEU A 183      42.152  45.118  48.446  1.00  0.00           H  
ATOM   2073  N   VAL A 184      39.960  48.710  47.430  1.00  0.00           N  
ATOM   2074  HN  VAL A 184      40.930  48.600  47.210  1.00  0.00           H  
ATOM   2075  CA  VAL A 184      39.000  48.980  46.360  1.00  0.00           C  
ATOM   2076  CB  VAL A 184      39.250  50.300  45.640  1.00  0.00           C  
ATOM   2077  CG1 VAL A 184      38.320  50.390  44.410  1.00  0.00           C  
ATOM   2078  CG2 VAL A 184      38.950  51.490  46.620  1.00  0.00           C  
ATOM   2079  C   VAL A 184      39.310  47.790  45.450  1.00  0.00           C  
ATOM   2080  O   VAL A 184      40.340  47.760  44.770  1.00  0.00           O  
ATOM   2081  HA  VAL A 184      37.977  48.928  46.733  1.00  0.00           H  
ATOM   2082  HB  VAL A 184      40.290  50.348  45.316  1.00  0.00           H  
ATOM   2083 1HG1 VAL A 184      38.494  51.332  43.890  1.00  0.00           H  
ATOM   2084 2HG1 VAL A 184      37.281  50.342  44.735  1.00  0.00           H  
ATOM   2085 3HG1 VAL A 184      38.528  49.560  43.735  1.00  0.00           H  
ATOM   2086 1HG2 VAL A 184      39.128  52.436  46.109  1.00  0.00           H  
ATOM   2087 2HG2 VAL A 184      39.604  51.419  47.489  1.00  0.00           H  
ATOM   2088 3HG2 VAL A 184      37.910  51.442  46.943  1.00  0.00           H  
ATOM   2089  N   GLU A 185      38.450  46.770  45.510  1.00  0.00           N  
ATOM   2090  HN  GLU A 185      37.660  46.820  46.120  1.00  0.00           H  
ATOM   2091  CA  GLU A 185      38.650  45.560  44.700  1.00  0.00           C  
ATOM   2092  CB  GLU A 185      38.170  44.330  45.490  1.00  0.00           C  
ATOM   2093  CG  GLU A 185      39.040  44.120  46.740  1.00  0.00           C  
ATOM   2094  CD  GLU A 185      38.390  43.300  47.830  1.00  0.00           C  
ATOM   2095  OE1 GLU A 185      37.370  43.760  48.370  1.00  0.00           O  
ATOM   2096  OE2 GLU A 185      38.900  42.210  48.160  1.00  0.00           O  
ATOM   2097  C   GLU A 185      37.880  45.770  43.420  1.00  0.00           C  
ATOM   2098  O   GLU A 185      36.660  45.620  43.400  1.00  0.00           O  
ATOM   2099  HA  GLU A 185      39.710  45.450  44.470  1.00  0.00           H  
ATOM   2100  HB1 GLU A 185      37.135  44.481  45.795  1.00  0.00           H  
ATOM   2101  HB2 GLU A 185      38.237  43.447  44.854  1.00  0.00           H  
ATOM   2102  HG1 GLU A 185      39.956  43.614  46.435  1.00  0.00           H  
ATOM   2103  HG2 GLU A 185      39.285  45.099  47.152  1.00  0.00           H  
ATOM   2104  N   ALA A 186      38.600  46.100  42.360  1.00  0.00           N  
ATOM   2105  HN  ALA A 186      39.600  46.130  42.440  1.00  0.00           H  
ATOM   2106  CA  ALA A 186      37.990  46.430  41.070  1.00  0.00           C  
ATOM   2107  CB  ALA A 186      39.060  46.660  40.020  1.00  0.00           C  
ATOM   2108  C   ALA A 186      36.970  45.440  40.560  1.00  0.00           C  
ATOM   2109  O   ALA A 186      36.010  45.830  39.870  1.00  0.00           O  
ATOM   2110  HA  ALA A 186      37.469  47.379  41.202  1.00  0.00           H  
ATOM   2111  HB1 ALA A 186      38.589  46.904  39.068  1.00  0.00           H  
ATOM   2112  HB2 ALA A 186      39.659  45.756  39.907  1.00  0.00           H  
ATOM   2113  HB3 ALA A 186      39.702  47.485  40.329  1.00  0.00           H  
ATOM   2114  N   HIS A 187      37.180  44.170  40.850  1.00  0.00           N  
ATOM   2115  HN  HIS A 187      37.990  43.900  41.380  1.00  0.00           H  
ATOM   2116  CA  HIS A 187      36.240  43.170  40.400  1.00  0.00           C  
ATOM   2117  CB  HIS A 187      36.960  42.100  39.570  1.00  0.00           C  
ATOM   2118  CG  HIS A 187      37.420  42.610  38.250  1.00  0.00           C  
ATOM   2119  ND1 HIS A 187      38.750  42.690  37.890  1.00  0.00           N  
ATOM   2120  CD2 HIS A 187      36.730  43.110  37.200  1.00  0.00           C  
ATOM   2121  CE1 HIS A 187      38.850  43.210  36.680  1.00  0.00           C  
ATOM   2122  NE2 HIS A 187      37.630  43.480  36.240  1.00  0.00           N  
ATOM   2123  HE2 HIS A 187      37.410  43.890  35.350  1.00  0.00           H  
ATOM   2124  C   HIS A 187      35.470  42.540  41.520  1.00  0.00           C  
ATOM   2125  O   HIS A 187      34.810  41.500  41.330  1.00  0.00           O  
ATOM   2126  HA  HIS A 187      35.522  43.665  39.746  1.00  0.00           H  
ATOM   2127  HB1 HIS A 187      37.827  41.750  40.130  1.00  0.00           H  
ATOM   2128  HB2 HIS A 187      36.275  41.269  39.403  1.00  0.00           H  
ATOM   2129  HD2 HIS A 187      35.646  43.202  37.131  1.00  0.00           H  
ATOM   2130  HE1 HIS A 187      39.778  43.387  36.136  1.00  0.00           H  
ATOM   2131  N   GLY A 188      35.530  43.170  42.690  1.00  0.00           N  
ATOM   2132  HN  GLY A 188      36.080  44.000  42.770  1.00  0.00           H  
ATOM   2133  CA  GLY A 188      34.810  42.660  43.840  1.00  0.00           C  
ATOM   2134  C   GLY A 188      35.580  41.620  44.630  1.00  0.00           C  
ATOM   2135  O   GLY A 188      36.790  41.460  44.470  1.00  0.00           O  
ATOM   2136  HA1 GLY A 188      34.583  43.496  44.502  1.00  0.00           H  
ATOM   2137  HA2 GLY A 188      33.881  42.209  43.492  1.00  0.00           H  
ATOM   2138  N   THR A 189      34.860  40.870  45.460  1.00  0.00           N  
ATOM   2139  HN  THR A 189      33.870  40.990  45.500  1.00  0.00           H  
ATOM   2140  CA  THR A 189      35.500  39.880  46.310  1.00  0.00           C  
ATOM   2141  CB  THR A 189      35.860  40.530  47.690  1.00  0.00           C  
ATOM   2142  OG1 THR A 189      36.470  39.570  48.560  1.00  0.00           O  
ATOM   2143  HG1 THR A 189      36.680  40.010  49.430  1.00  0.00           H  
ATOM   2144  CG2 THR A 189      34.620  41.060  48.350  1.00  0.00           C  
ATOM   2145  C   THR A 189      34.630  38.670  46.550  1.00  0.00           C  
ATOM   2146  O   THR A 189      33.400  38.760  46.440  1.00  0.00           O  
ATOM   2147  HA  THR A 189      36.422  39.554  45.829  1.00  0.00           H  
ATOM   2148  HB  THR A 189      36.555  41.353  47.525  1.00  0.00           H  
ATOM   2149 1HG2 THR A 189      34.881  41.509  49.308  1.00  0.00           H  
ATOM   2150 2HG2 THR A 189      33.917  40.243  48.512  1.00  0.00           H  
ATOM   2151 3HG2 THR A 189      34.160  41.813  47.710  1.00  0.00           H  
ATOM   2152  N   PHE A 190      35.270  37.550  46.860  1.00  0.00           N  
ATOM   2153  HN  PHE A 190      36.270  37.540  46.850  1.00  0.00           H  
ATOM   2154  CA  PHE A 190      34.570  36.320  47.230  1.00  0.00           C  
ATOM   2155  CB  PHE A 190      35.400  35.060  46.910  1.00  0.00           C  
ATOM   2156  CG  PHE A 190      35.420  34.680  45.460  1.00  0.00           C  
ATOM   2157  CD1 PHE A 190      36.530  34.910  44.660  1.00  0.00           C  
ATOM   2158  HD1 PHE A 190      37.350  35.320  45.060  1.00  0.00           H  
ATOM   2159  CD2 PHE A 190      34.280  34.100  44.890  1.00  0.00           C  
ATOM   2160  HD2 PHE A 190      33.480  33.920  45.460  1.00  0.00           H  
ATOM   2161  CE1 PHE A 190      36.500  34.590  43.320  1.00  0.00           C  
ATOM   2162  HE1 PHE A 190      37.300  34.760  42.750  1.00  0.00           H  
ATOM   2163  CE2 PHE A 190      34.240  33.770  43.540  1.00  0.00           C  
ATOM   2164  HE2 PHE A 190      33.420  33.360  43.140  1.00  0.00           H  
ATOM   2165  CZ  PHE A 190      35.360  34.010  42.750  1.00  0.00           C  
ATOM   2166  HZ  PHE A 190      35.350  33.780  41.780  1.00  0.00           H  
ATOM   2167  C   PHE A 190      34.350  36.310  48.750  1.00  0.00           C  
ATOM   2168  O   PHE A 190      33.620  35.440  49.260  1.00  0.00           O  
ATOM   2169  HA  PHE A 190      33.610  36.271  46.716  1.00  0.00           H  
ATOM   2170  HB1 PHE A 190      36.427  35.239  47.229  1.00  0.00           H  
ATOM   2171  HB2 PHE A 190      34.984  34.226  47.475  1.00  0.00           H  
ATOM   2172  N   TYR A 191      34.920  37.260  49.480  1.00  0.00           N  
ATOM   2173  HN  TYR A 191      35.440  37.990  49.040  1.00  0.00           H  
ATOM   2174  CA  TYR A 191      34.800  37.240  50.960  1.00  0.00           C  
ATOM   2175  CB  TYR A 191      35.770  38.220  51.610  1.00  0.00           C  
ATOM   2176  CG  TYR A 191      35.950  37.940  53.090  1.00  0.00           C  
ATOM   2177  CD1 TYR A 191      35.250  38.680  54.060  1.00  0.00           C  
ATOM   2178  HD1 TYR A 191      34.660  39.440  53.770  1.00  0.00           H  
ATOM   2179  CD2 TYR A 191      36.760  36.890  53.520  1.00  0.00           C  
ATOM   2180  HD2 TYR A 191      37.270  36.360  52.850  1.00  0.00           H  
ATOM   2181  CE1 TYR A 191      35.360  38.370  55.420  1.00  0.00           C  
ATOM   2182  HE1 TYR A 191      34.860  38.910  56.100  1.00  0.00           H  
ATOM   2183  CE2 TYR A 191      36.870  36.570  54.890  1.00  0.00           C  
ATOM   2184  HE2 TYR A 191      37.460  35.810  55.180  1.00  0.00           H  
ATOM   2185  CZ  TYR A 191      36.170  37.320  55.820  1.00  0.00           C  
ATOM   2186  OH  TYR A 191      36.260  36.980  57.160  1.00  0.00           O  
ATOM   2187  HH  TYR A 191      36.880  36.200  57.270  1.00  0.00           H  
ATOM   2188  C   TYR A 191      33.400  37.510  51.490  1.00  0.00           C  
ATOM   2189  O   TYR A 191      33.000  36.950  52.510  1.00  0.00           O  
ATOM   2190  HA  TYR A 191      35.082  36.241  51.292  1.00  0.00           H  
ATOM   2191  HB1 TYR A 191      36.738  38.138  51.116  1.00  0.00           H  
ATOM   2192  HB2 TYR A 191      35.384  39.232  51.487  1.00  0.00           H  
ATOM   2193  N   THR A 192      32.680  38.400  50.810  1.00  0.00           N  
ATOM   2194  HN  THR A 192      33.090  38.840  50.010  1.00  0.00           H  
ATOM   2195  CA  THR A 192      31.330  38.730  51.190  1.00  0.00           C  
ATOM   2196  CB  THR A 192      31.170  40.260  51.420  1.00  0.00           C  
ATOM   2197  OG1 THR A 192      31.570  40.980  50.260  1.00  0.00           O  
ATOM   2198  HG1 THR A 192      31.460  41.960  50.420  1.00  0.00           H  
ATOM   2199  CG2 THR A 192      32.060  40.710  52.590  1.00  0.00           C  
ATOM   2200  C   THR A 192      30.400  38.250  50.090  1.00  0.00           C  
ATOM   2201  O   THR A 192      30.780  38.110  48.920  1.00  0.00           O  
ATOM   2202  HA  THR A 192      31.085  38.206  52.114  1.00  0.00           H  
ATOM   2203  HB  THR A 192      30.128  40.487  51.647  1.00  0.00           H  
ATOM   2204 1HG2 THR A 192      31.943  41.782  52.745  1.00  0.00           H  
ATOM   2205 2HG2 THR A 192      33.102  40.489  52.360  1.00  0.00           H  
ATOM   2206 3HG2 THR A 192      31.767  40.178  53.495  1.00  0.00           H  
ATOM   2207  N   SER A 193      29.170  37.960  50.490  1.00  0.00           N  
ATOM   2208  HN  SER A 193      28.920  38.070  51.450  1.00  0.00           H  
ATOM   2209  CA  SER A 193      28.170  37.480  49.540  1.00  0.00           C  
ATOM   2210  CB  SER A 193      28.110  35.960  49.570  1.00  0.00           C  
ATOM   2211  OG  SER A 193      29.380  35.410  49.290  1.00  0.00           O  
ATOM   2212  HG  SER A 193      29.330  34.410  49.300  1.00  0.00           H  
ATOM   2213  C   SER A 193      26.830  38.070  49.900  1.00  0.00           C  
ATOM   2214  O   SER A 193      26.520  38.290  51.070  1.00  0.00           O  
ATOM   2215  HA  SER A 193      28.445  37.806  48.537  1.00  0.00           H  
ATOM   2216  HB1 SER A 193      27.788  35.633  50.559  1.00  0.00           H  
ATOM   2217  HB2 SER A 193      27.397  35.614  48.822  1.00  0.00           H  
ATOM   2218  N   HIS A 194      26.020  38.300  48.880  1.00  0.00           N  
ATOM   2219  HN  HIS A 194      26.330  38.090  47.950  1.00  0.00           H  
ATOM   2220  CA  HIS A 194      24.700  38.860  49.080  1.00  0.00           C  
ATOM   2221  CB  HIS A 194      24.670  40.370  48.850  1.00  0.00           C  
ATOM   2222  CG  HIS A 194      25.460  41.160  49.830  1.00  0.00           C  
ATOM   2223  ND1 HIS A 194      26.810  41.370  49.700  1.00  0.00           N  
ATOM   2224  HD1 HIS A 194      27.390  41.010  48.960  1.00  0.00           H  
ATOM   2225  CD2 HIS A 194      25.090  41.810  50.960  1.00  0.00           C  
ATOM   2226  CE1 HIS A 194      27.240  42.100  50.710  1.00  0.00           C  
ATOM   2227  NE2 HIS A 194      26.210  42.380  51.490  1.00  0.00           N  
ATOM   2228  C   HIS A 194      23.670  38.290  48.180  1.00  0.00           C  
ATOM   2229  O   HIS A 194      23.950  37.890  47.050  1.00  0.00           O  
ATOM   2230  HA  HIS A 194      24.399  38.666  50.109  1.00  0.00           H  
ATOM   2231  HB1 HIS A 194      25.065  40.570  47.854  1.00  0.00           H  
ATOM   2232  HB2 HIS A 194      23.633  40.701  48.903  1.00  0.00           H  
ATOM   2233  HD2 HIS A 194      24.082  41.867  51.370  1.00  0.00           H  
ATOM   2234  HE1 HIS A 194      28.269  42.418  50.874  1.00  0.00           H  
ATOM   2235  N   CYS A 195      22.450  38.280  48.690  1.00  0.00           N  
ATOM   2236  HN  CYS A 195      22.330  38.580  49.640  1.00  0.00           H  
ATOM   2237  CA  CYS A 195      21.280  37.850  47.940  1.00  0.00           C  
ATOM   2238  CB  CYS A 195      20.050  38.030  48.830  1.00  0.00           C  
ATOM   2239  SG  CYS A 195      18.460  37.840  47.990  1.00  0.00           S  
ATOM   2240  HG  CYS A 195      17.710  37.970  48.650  1.00  0.00           H  
ATOM   2241  C   CYS A 195      21.210  38.830  46.750  1.00  0.00           C  
ATOM   2242  O   CYS A 195      21.440  40.020  46.930  1.00  0.00           O  
ATOM   2243  HA  CYS A 195      21.380  36.819  47.602  1.00  0.00           H  
ATOM   2244  HB1 CYS A 195      20.100  37.290  49.629  1.00  0.00           H  
ATOM   2245  HB2 CYS A 195      20.087  39.031  49.259  1.00  0.00           H  
ATOM   2246  N   VAL A 196      20.890  38.330  45.560  1.00  0.00           N  
ATOM   2247  HN  VAL A 196      20.680  37.360  45.460  1.00  0.00           H  
ATOM   2248  CA  VAL A 196      20.850  39.210  44.380  1.00  0.00           C  
ATOM   2249  CB  VAL A 196      20.980  38.390  43.090  1.00  0.00           C  
ATOM   2250  CG1 VAL A 196      22.360  37.740  43.030  1.00  0.00           C  
ATOM   2251  CG2 VAL A 196      19.880  37.340  43.010  1.00  0.00           C  
ATOM   2252  C   VAL A 196      19.610  40.090  44.270  1.00  0.00           C  
ATOM   2253  O   VAL A 196      19.570  41.010  43.450  1.00  0.00           O  
ATOM   2254  HA  VAL A 196      21.715  39.870  44.436  1.00  0.00           H  
ATOM   2255  HB  VAL A 196      20.878  39.064  42.240  1.00  0.00           H  
ATOM   2256 1HG1 VAL A 196      22.449  37.158  42.112  1.00  0.00           H  
ATOM   2257 2HG1 VAL A 196      22.490  37.083  43.890  1.00  0.00           H  
ATOM   2258 3HG1 VAL A 196      23.128  38.514  43.045  1.00  0.00           H  
ATOM   2259 1HG2 VAL A 196      19.989  36.769  42.088  1.00  0.00           H  
ATOM   2260 2HG2 VAL A 196      18.907  37.831  43.020  1.00  0.00           H  
ATOM   2261 3HG2 VAL A 196      19.956  36.668  43.865  1.00  0.00           H  
ATOM   2262  N   SER A 197      18.600  39.840  45.080  1.00  0.00           N  
ATOM   2263  HN  SER A 197      18.660  39.100  45.750  1.00  0.00           H  
ATOM   2264  CA  SER A 197      17.380  40.670  45.010  1.00  0.00           C  
ATOM   2265  CB  SER A 197      16.220  39.960  45.710  1.00  0.00           C  
ATOM   2266  OG  SER A 197      15.080  40.810  45.720  1.00  0.00           O  
ATOM   2267  HG  SER A 197      14.320  40.350  46.180  1.00  0.00           H  
ATOM   2268  C   SER A 197      17.590  42.050  45.620  1.00  0.00           C  
ATOM   2269  O   SER A 197      17.990  42.170  46.770  1.00  0.00           O  
ATOM   2270  HA  SER A 197      17.116  40.799  43.960  1.00  0.00           H  
ATOM   2271  HB1 SER A 197      15.982  39.040  45.176  1.00  0.00           H  
ATOM   2272  HB2 SER A 197      16.505  39.723  46.735  1.00  0.00           H  
ATOM   2273  N   ALA A 198      17.320  43.090  44.840  1.00  0.00           N  
ATOM   2274  HN  ALA A 198      16.980  42.950  43.910  1.00  0.00           H  
ATOM   2275  CA  ALA A 198      17.500  44.460  45.340  1.00  0.00           C  
ATOM   2276  CB  ALA A 198      17.260  45.470  44.220  1.00  0.00           C  
ATOM   2277  C   ALA A 198      16.620  44.790  46.540  1.00  0.00           C  
ATOM   2278  O   ALA A 198      16.950  45.660  47.330  1.00  0.00           O  
ATOM   2279  HA  ALA A 198      18.538  44.561  45.656  1.00  0.00           H  
ATOM   2280  HB1 ALA A 198      17.397  46.480  44.606  1.00  0.00           H  
ATOM   2281  HB2 ALA A 198      16.243  45.360  43.843  1.00  0.00           H  
ATOM   2282  HB3 ALA A 198      17.968  45.291  43.411  1.00  0.00           H  
ATOM   2283  N   SER A 199      15.500  44.090  46.680  1.00  0.00           N  
ATOM   2284  HN  SER A 199      15.270  43.380  46.010  1.00  0.00           H  
ATOM   2285  CA  SER A 199      14.610  44.360  47.800  1.00  0.00           C  
ATOM   2286  CB  SER A 199      13.170  43.990  47.450  1.00  0.00           C  
ATOM   2287  OG  SER A 199      13.050  42.590  47.230  1.00  0.00           O  
ATOM   2288  HG  SER A 199      12.110  42.370  46.990  1.00  0.00           H  
ATOM   2289  C   SER A 199      15.030  43.560  49.020  1.00  0.00           C  
ATOM   2290  O   SER A 199      14.420  43.680  50.090  1.00  0.00           O  
ATOM   2291  HA  SER A 199      14.655  45.422  48.040  1.00  0.00           H  
ATOM   2292  HB1 SER A 199      12.516  44.280  48.272  1.00  0.00           H  
ATOM   2293  HB2 SER A 199      12.874  44.521  46.545  1.00  0.00           H  
ATOM   2294  N   CYS A 200      16.060  42.740  48.870  1.00  0.00           N  
ATOM   2295  HN  CYS A 200      16.520  42.670  47.980  1.00  0.00           H  
ATOM   2296  CA  CYS A 200      16.520  41.920  49.990  1.00  0.00           C  
ATOM   2297  CB  CYS A 200      16.360  40.440  49.630  1.00  0.00           C  
ATOM   2298  SG  CYS A 200      16.750  39.290  50.970  1.00  0.00           S  
ATOM   2299  HG  CYS A 200      16.620  38.350  50.650  1.00  0.00           H  
ATOM   2300  C   CYS A 200      17.970  42.240  50.350  1.00  0.00           C  
ATOM   2301  O   CYS A 200      18.230  42.890  51.360  1.00  0.00           O  
ATOM   2302  HA  CYS A 200      15.894  42.135  50.856  1.00  0.00           H  
ATOM   2303  HB1 CYS A 200      15.325  40.274  49.330  1.00  0.00           H  
ATOM   2304  HB2 CYS A 200      17.021  40.221  48.792  1.00  0.00           H  
ATOM   2305  N   ARG A 201      18.910  41.780  49.530  1.00  0.00           N  
ATOM   2306  HN  ARG A 201      18.650  41.230  48.740  1.00  0.00           H  
ATOM   2307  CA  ARG A 201      20.320  42.060  49.780  1.00  0.00           C  
ATOM   2308  CB  ARG A 201      20.550  43.570  49.840  1.00  0.00           C  
ATOM   2309  CG  ARG A 201      20.340  44.350  48.550  1.00  0.00           C  
ATOM   2310  CD  ARG A 201      21.550  44.290  47.660  1.00  0.00           C  
ATOM   2311  NE  ARG A 201      21.720  42.990  47.030  1.00  0.00           N  
ATOM   2312  HE  ARG A 201      20.960  42.340  47.070  1.00  0.00           H  
ATOM   2313  CZ  ARG A 201      22.830  42.610  46.410  1.00  0.00           C  
ATOM   2314  NH1 ARG A 201      23.870  43.440  46.330  1.00  0.00           N  
ATOM   2315 1HH1 ARG A 201      23.820  44.340  46.740  1.00  0.00           H  
ATOM   2316 2HH1 ARG A 201      24.700  43.150  45.860  1.00  0.00           H  
ATOM   2317  NH2 ARG A 201      22.890  41.420  45.830  1.00  0.00           N  
ATOM   2318 1HH2 ARG A 201      22.100  40.810  45.870  1.00  0.00           H  
ATOM   2319 2HH2 ARG A 201      23.730  41.140  45.360  1.00  0.00           H  
ATOM   2320  C   ARG A 201      20.860  41.440  51.070  1.00  0.00           C  
ATOM   2321  O   ARG A 201      21.820  41.950  51.650  1.00  0.00           O  
ATOM   2322  HA  ARG A 201      20.897  41.662  48.945  1.00  0.00           H  
ATOM   2323  HB1 ARG A 201      19.868  43.978  50.586  1.00  0.00           H  
ATOM   2324  HB2 ARG A 201      21.579  43.734  50.160  1.00  0.00           H  
ATOM   2325  HG1 ARG A 201      19.488  43.928  48.017  1.00  0.00           H  
ATOM   2326  HG2 ARG A 201      20.135  45.392  48.797  1.00  0.00           H  
ATOM   2327  HD1 ARG A 201      21.447  45.044  46.880  1.00  0.00           H  
ATOM   2328  HD2 ARG A 201      22.435  44.505  48.259  1.00  0.00           H  
ATOM   2329  N   HIS A 202      20.240  40.360  51.520  1.00  0.00           N  
ATOM   2330  HN  HIS A 202      19.460  39.990  51.030  1.00  0.00           H  
ATOM   2331  CA  HIS A 202      20.710  39.720  52.740  1.00  0.00           C  
ATOM   2332  CB  HIS A 202      19.840  38.500  53.080  1.00  0.00           C  
ATOM   2333  CG  HIS A 202      20.210  37.840  54.370  1.00  0.00           C  
ATOM   2334  ND1 HIS A 202      19.550  36.720  54.840  1.00  0.00           N  
ATOM   2335  CD2 HIS A 202      21.140  38.150  55.310  1.00  0.00           C  
ATOM   2336  CE1 HIS A 202      20.070  36.370  56.010  1.00  0.00           C  
ATOM   2337  NE2 HIS A 202      21.040  37.220  56.310  1.00  0.00           N  
ATOM   2338  HE2 HIS A 202      21.600  37.190  57.140  1.00  0.00           H  
ATOM   2339  C   HIS A 202      22.160  39.280  52.530  1.00  0.00           C  
ATOM   2340  O   HIS A 202      22.510  38.700  51.500  1.00  0.00           O  
ATOM   2341  HA  HIS A 202      20.666  40.435  53.562  1.00  0.00           H  
ATOM   2342  HB1 HIS A 202      18.802  38.825  53.145  1.00  0.00           H  
ATOM   2343  HB2 HIS A 202      19.943  37.769  52.278  1.00  0.00           H  
ATOM   2344  HD2 HIS A 202      21.838  38.986  55.275  1.00  0.00           H  
ATOM   2345  HE1 HIS A 202      19.752  35.525  56.621  1.00  0.00           H  
ATOM   2346  N   GLU A 203      22.990  39.560  53.520  1.00  0.00           N  
ATOM   2347  HN  GLU A 203      22.650  40.040  54.330  1.00  0.00           H  
ATOM   2348  CA  GLU A 203      24.400  39.180  53.450  1.00  0.00           C  
ATOM   2349  CB  GLU A 203      25.250  40.240  54.140  1.00  0.00           C  
ATOM   2350  CG  GLU A 203      26.680  39.820  54.350  1.00  0.00           C  
ATOM   2351  CD  GLU A 203      27.550  40.950  54.850  1.00  0.00           C  
ATOM   2352  OE1 GLU A 203      27.130  41.630  55.820  1.00  0.00           O  
ATOM   2353  OE2 GLU A 203      28.640  41.150  54.300  1.00  0.00           O  
ATOM   2354  C   GLU A 203      24.650  37.810  54.080  1.00  0.00           C  
ATOM   2355  O   GLU A 203      23.960  37.430  55.030  1.00  0.00           O  
ATOM   2356  HA  GLU A 203      24.692  39.134  52.401  1.00  0.00           H  
ATOM   2357  HB1 GLU A 203      25.242  41.141  53.527  1.00  0.00           H  
ATOM   2358  HB2 GLU A 203      24.808  40.457  55.112  1.00  0.00           H  
ATOM   2359  HG1 GLU A 203      26.703  39.012  55.081  1.00  0.00           H  
ATOM   2360  HG2 GLU A 203      27.082  39.463  53.402  1.00  0.00           H  
ATOM   2361  N   TYR A 204      25.630  37.080  53.550  1.00  0.00           N  
ATOM   2362  HN  TYR A 204      26.120  37.450  52.760  1.00  0.00           H  
ATOM   2363  CA  TYR A 204      26.010  35.760  54.070  1.00  0.00           C  
ATOM   2364  CB  TYR A 204      25.510  34.640  53.160  1.00  0.00           C  
ATOM   2365  CG  TYR A 204      24.000  34.550  53.130  1.00  0.00           C  
ATOM   2366  CD1 TYR A 204      23.260  35.370  52.290  1.00  0.00           C  
ATOM   2367  HD1 TYR A 204      23.730  35.980  51.660  1.00  0.00           H  
ATOM   2368  CD2 TYR A 204      23.330  33.690  54.000  1.00  0.00           C  
ATOM   2369  HD2 TYR A 204      23.850  33.100  54.610  1.00  0.00           H  
ATOM   2370  CE1 TYR A 204      21.870  35.340  52.310  1.00  0.00           C  
ATOM   2371  HE1 TYR A 204      21.350  35.930  51.700  1.00  0.00           H  
ATOM   2372  CE2 TYR A 204      21.930  33.660  54.030  1.00  0.00           C  
ATOM   2373  HE2 TYR A 204      21.460  33.040  54.660  1.00  0.00           H  
ATOM   2374  CZ  TYR A 204      21.210  34.480  53.190  1.00  0.00           C  
ATOM   2375  OH  TYR A 204      19.840  34.460  53.220  1.00  0.00           O  
ATOM   2376  HH  TYR A 204      19.530  33.790  53.900  1.00  0.00           H  
ATOM   2377  C   TYR A 204      27.510  35.650  54.210  1.00  0.00           C  
ATOM   2378  O   TYR A 204      28.260  36.170  53.370  1.00  0.00           O  
ATOM   2379  HA  TYR A 204      25.560  35.633  55.055  1.00  0.00           H  
ATOM   2380  HB1 TYR A 204      25.869  34.825  52.148  1.00  0.00           H  
ATOM   2381  HB2 TYR A 204      25.910  33.692  53.520  1.00  0.00           H  
ATOM   2382  N   PRO A 205      27.970  34.980  55.280  1.00  0.00           N  
ATOM   2383  CA  PRO A 205      29.390  34.780  55.590  1.00  0.00           C  
ATOM   2384  CB  PRO A 205      29.340  34.230  57.010  1.00  0.00           C  
ATOM   2385  CG  PRO A 205      28.110  33.370  56.950  1.00  0.00           C  
ATOM   2386  CD  PRO A 205      27.140  34.370  56.330  1.00  0.00           C  
ATOM   2387  C   PRO A 205      30.100  33.830  54.620  1.00  0.00           C  
ATOM   2388  O   PRO A 205      29.480  33.040  53.920  1.00  0.00           O  
ATOM   2389  HA  PRO A 205      29.900  35.743  55.592  1.00  0.00           H  
ATOM   2390  HB1 PRO A 205      30.228  33.641  57.241  1.00  0.00           H  
ATOM   2391  HB2 PRO A 205      29.233  35.029  57.744  1.00  0.00           H  
ATOM   2392  HG1 PRO A 205      28.255  32.496  56.315  1.00  0.00           H  
ATOM   2393  HG2 PRO A 205      27.788  33.051  57.941  1.00  0.00           H  
ATOM   2394  HD1 PRO A 205      26.269  33.869  55.907  1.00  0.00           H  
ATOM   2395  HD2 PRO A 205      26.814  35.112  57.059  1.00  0.00           H  
ATOM   2396  N   LEU A 206      31.420  33.930  54.610  1.00  0.00           N  
ATOM   2397  HN  LEU A 206      31.860  34.590  55.220  1.00  0.00           H  
ATOM   2398  CA  LEU A 206      32.260  33.110  53.770  1.00  0.00           C  
ATOM   2399  CB  LEU A 206      33.720  33.490  53.990  1.00  0.00           C  
ATOM   2400  CG  LEU A 206      34.890  32.820  53.270  1.00  0.00           C  
ATOM   2401  CD1 LEU A 206      35.120  31.420  53.790  1.00  0.00           C  
ATOM   2402  CD2 LEU A 206      34.650  32.830  51.780  1.00  0.00           C  
ATOM   2403  C   LEU A 206      32.040  31.610  54.010  1.00  0.00           C  
ATOM   2404  O   LEU A 206      31.930  30.840  53.070  1.00  0.00           O  
ATOM   2405  HA  LEU A 206      32.009  33.325  52.731  1.00  0.00           H  
ATOM   2406  HB1 LEU A 206      33.790  34.550  53.747  1.00  0.00           H  
ATOM   2407  HB2 LEU A 206      33.906  33.348  55.054  1.00  0.00           H  
ATOM   2408  HG  LEU A 206      35.788  33.405  53.470  1.00  0.00           H  
ATOM   2409 1HD1 LEU A 206      35.958  30.968  53.260  1.00  0.00           H  
ATOM   2410 2HD1 LEU A 206      34.224  30.821  53.630  1.00  0.00           H  
ATOM   2411 3HD1 LEU A 206      35.344  31.460  54.856  1.00  0.00           H  
ATOM   2412 1HD2 LEU A 206      35.488  32.351  51.273  1.00  0.00           H  
ATOM   2413 2HD2 LEU A 206      34.557  33.859  51.433  1.00  0.00           H  
ATOM   2414 3HD2 LEU A 206      33.732  32.287  51.556  1.00  0.00           H  
ATOM   2415  N   SER A 207      31.970  31.200  55.270  1.00  0.00           N  
ATOM   2416  HN  SER A 207      32.050  31.860  56.010  1.00  0.00           H  
ATOM   2417  CA  SER A 207      31.770  29.780  55.600  1.00  0.00           C  
ATOM   2418  CB  SER A 207      31.850  29.570  57.110  1.00  0.00           C  
ATOM   2419  OG  SER A 207      30.830  30.290  57.780  1.00  0.00           O  
ATOM   2420  HG  SER A 207      30.900  30.130  58.770  1.00  0.00           H  
ATOM   2421  C   SER A 207      30.430  29.270  55.060  1.00  0.00           C  
ATOM   2422  O   SER A 207      30.310  28.120  54.630  1.00  0.00           O  
ATOM   2423  HA  SER A 207      32.569  29.204  55.132  1.00  0.00           H  
ATOM   2424  HB1 SER A 207      31.738  28.508  57.328  1.00  0.00           H  
ATOM   2425  HB2 SER A 207      32.821  29.914  57.466  1.00  0.00           H  
ATOM   2426  N   TRP A 208      29.410  30.120  55.090  1.00  0.00           N  
ATOM   2427  HN  TRP A 208      29.540  31.040  55.470  1.00  0.00           H  
ATOM   2428  CA  TRP A 208      28.100  29.740  54.600  1.00  0.00           C  
ATOM   2429  CB  TRP A 208      27.100  30.880  54.790  1.00  0.00           C  
ATOM   2430  CG  TRP A 208      25.690  30.510  54.470  1.00  0.00           C  
ATOM   2431  CD1 TRP A 208      24.780  29.930  55.320  1.00  0.00           C  
ATOM   2432  HD1 TRP A 208      24.970  29.650  56.260  1.00  0.00           H  
ATOM   2433  CD2 TRP A 208      25.000  30.740  53.240  1.00  0.00           C  
ATOM   2434  NE1 TRP A 208      23.570  29.800  54.680  1.00  0.00           N  
ATOM   2435  HE1 TRP A 208      22.740  29.410  55.090  1.00  0.00           H  
ATOM   2436  CE2 TRP A 208      23.680  30.290  53.410  1.00  0.00           C  
ATOM   2437  CE3 TRP A 208      25.380  31.290  52.010  1.00  0.00           C  
ATOM   2438  HE3 TRP A 208      26.310  31.620  51.860  1.00  0.00           H  
ATOM   2439  CZ2 TRP A 208      22.720  30.360  52.390  1.00  0.00           C  
ATOM   2440  HZ2 TRP A 208      21.790  30.030  52.530  1.00  0.00           H  
ATOM   2441  CZ3 TRP A 208      24.430  31.370  50.990  1.00  0.00           C  
ATOM   2442  HZ3 TRP A 208      24.680  31.760  50.110  1.00  0.00           H  
ATOM   2443  CH2 TRP A 208      23.110  30.910  51.190  1.00  0.00           C  
ATOM   2444  HH2 TRP A 208      22.450  30.980  50.450  1.00  0.00           H  
ATOM   2445  C   TRP A 208      28.210  29.420  53.110  1.00  0.00           C  
ATOM   2446  O   TRP A 208      27.770  28.370  52.650  1.00  0.00           O  
ATOM   2447  HA  TRP A 208      27.752  28.858  55.137  1.00  0.00           H  
ATOM   2448  HB1 TRP A 208      27.142  31.203  55.830  1.00  0.00           H  
ATOM   2449  HB2 TRP A 208      27.394  31.705  54.141  1.00  0.00           H  
ATOM   2450  N   MET A 209      28.830  30.330  52.360  1.00  0.00           N  
ATOM   2451  HN  MET A 209      29.180  31.160  52.800  1.00  0.00           H  
ATOM   2452  CA  MET A 209      29.010  30.160  50.920  1.00  0.00           C  
ATOM   2453  CB  MET A 209      29.540  31.460  50.300  1.00  0.00           C  
ATOM   2454  CG  MET A 209      28.520  32.580  50.290  1.00  0.00           C  
ATOM   2455  SD  MET A 209      27.150  32.160  49.160  1.00  0.00           S  
ATOM   2456  CE  MET A 209      28.100  31.590  47.720  1.00  0.00           C  
ATOM   2457  C   MET A 209      29.970  29.030  50.580  1.00  0.00           C  
ATOM   2458  O   MET A 209      29.680  28.180  49.740  1.00  0.00           O  
ATOM   2459  HA  MET A 209      28.041  29.935  50.475  1.00  0.00           H  
ATOM   2460  HB1 MET A 209      30.407  31.788  50.873  1.00  0.00           H  
ATOM   2461  HB2 MET A 209      29.839  31.256  49.272  1.00  0.00           H  
ATOM   2462  HG1 MET A 209      28.128  32.721  51.297  1.00  0.00           H  
ATOM   2463  HG2 MET A 209      28.997  33.500  49.953  1.00  0.00           H  
ATOM   2464  HE1 MET A 209      27.415  31.292  46.927  1.00  0.00           H  
ATOM   2465  HE2 MET A 209      28.717  30.738  48.005  1.00  0.00           H  
ATOM   2466  HE3 MET A 209      28.739  32.398  47.363  1.00  0.00           H  
ATOM   2467  N   LYS A 210      31.110  29.040  51.260  1.00  0.00           N  
ATOM   2468  HN  LYS A 210      31.260  29.750  51.950  1.00  0.00           H  
ATOM   2469  CA  LYS A 210      32.160  28.050  51.030  1.00  0.00           C  
ATOM   2470  CB  LYS A 210      33.260  28.250  52.080  1.00  0.00           C  
ATOM   2471  CG  LYS A 210      34.450  27.300  51.990  1.00  0.00           C  
ATOM   2472  CD  LYS A 210      35.300  27.550  50.760  1.00  0.00           C  
ATOM   2473  CE  LYS A 210      36.590  26.710  50.770  1.00  0.00           C  
ATOM   2474  NZ  LYS A 210      37.500  27.010  51.920  1.00  0.00           N1+
ATOM   2475  HZ1 LYS A 210      38.310  26.420  51.860  1.00  0.00           H  
ATOM   2476  HZ2 LYS A 210      37.780  27.970  51.890  1.00  0.00           H  
ATOM   2477  HZ3 LYS A 210      37.030  26.830  52.780  1.00  0.00           H  
ATOM   2478  C   LYS A 210      31.650  26.620  51.070  1.00  0.00           C  
ATOM   2479  O   LYS A 210      31.990  25.800  50.220  1.00  0.00           O  
ATOM   2480  HA  LYS A 210      32.591  28.232  50.045  1.00  0.00           H  
ATOM   2481  HB1 LYS A 210      33.637  29.268  51.978  1.00  0.00           H  
ATOM   2482  HB2 LYS A 210      32.808  28.126  53.064  1.00  0.00           H  
ATOM   2483  HG1 LYS A 210      35.070  27.432  52.876  1.00  0.00           H  
ATOM   2484  HG2 LYS A 210      34.078  26.276  51.956  1.00  0.00           H  
ATOM   2485  HD1 LYS A 210      34.720  27.293  49.874  1.00  0.00           H  
ATOM   2486  HD2 LYS A 210      35.568  28.606  50.726  1.00  0.00           H  
ATOM   2487  HE1 LYS A 210      36.313  25.657  50.817  1.00  0.00           H  
ATOM   2488  HE2 LYS A 210      37.132  26.903  49.844  1.00  0.00           H  
ATOM   2489  N   GLU A 211      30.850  26.330  52.090  1.00  0.00           N  
ATOM   2490  HN  GLU A 211      30.610  27.050  52.740  1.00  0.00           H  
ATOM   2491  CA  GLU A 211      30.300  24.990  52.270  1.00  0.00           C  
ATOM   2492  CB  GLU A 211      29.520  24.930  53.590  1.00  0.00           C  
ATOM   2493  CG  GLU A 211      28.870  23.590  53.920  1.00  0.00           C  
ATOM   2494  CD  GLU A 211      27.610  23.320  53.120  1.00  0.00           C  
ATOM   2495  OE1 GLU A 211      26.690  24.170  53.170  1.00  0.00           O  
ATOM   2496  OE2 GLU A 211      27.530  22.260  52.460  1.00  0.00           O  
ATOM   2497  C   GLU A 211      29.410  24.570  51.110  1.00  0.00           C  
ATOM   2498  O   GLU A 211      29.520  23.450  50.600  1.00  0.00           O  
ATOM   2499  HA  GLU A 211      31.131  24.287  52.333  1.00  0.00           H  
ATOM   2500  HB1 GLU A 211      30.211  25.174  54.397  1.00  0.00           H  
ATOM   2501  HB2 GLU A 211      28.732  25.682  53.546  1.00  0.00           H  
ATOM   2502  HG1 GLU A 211      29.588  22.797  53.712  1.00  0.00           H  
ATOM   2503  HG2 GLU A 211      28.615  23.581  54.980  1.00  0.00           H  
ATOM   2504  N   LYS A 212      28.530  25.480  50.700  1.00  0.00           N  
ATOM   2505  HN  LYS A 212      28.490  26.360  51.150  1.00  0.00           H  
ATOM   2506  CA  LYS A 212      27.610  25.210  49.590  1.00  0.00           C  
ATOM   2507  CB  LYS A 212      26.720  26.440  49.340  1.00  0.00           C  
ATOM   2508  CG  LYS A 212      25.760  26.760  50.460  1.00  0.00           C  
ATOM   2509  CD  LYS A 212      24.700  25.690  50.580  1.00  0.00           C  
ATOM   2510  CE  LYS A 212      23.700  26.060  51.660  1.00  0.00           C  
ATOM   2511  NZ  LYS A 212      23.110  27.390  51.380  1.00  0.00           N1+
ATOM   2512  HZ1 LYS A 212      22.460  27.620  52.100  1.00  0.00           H  
ATOM   2513  HZ2 LYS A 212      23.840  28.070  51.350  1.00  0.00           H  
ATOM   2514  HZ3 LYS A 212      22.640  27.360  50.500  1.00  0.00           H  
ATOM   2515  C   LYS A 212      28.380  24.890  48.320  1.00  0.00           C  
ATOM   2516  O   LYS A 212      28.160  23.870  47.680  1.00  0.00           O  
ATOM   2517  HA  LYS A 212      26.979  24.360  49.848  1.00  0.00           H  
ATOM   2518  HB1 LYS A 212      27.368  27.304  49.191  1.00  0.00           H  
ATOM   2519  HB2 LYS A 212      26.139  26.261  48.435  1.00  0.00           H  
ATOM   2520  HG1 LYS A 212      26.313  26.822  51.397  1.00  0.00           H  
ATOM   2521  HG2 LYS A 212      25.280  27.717  50.257  1.00  0.00           H  
ATOM   2522  HD1 LYS A 212      24.180  25.590  49.627  1.00  0.00           H  
ATOM   2523  HD2 LYS A 212      25.173  24.742  50.837  1.00  0.00           H  
ATOM   2524  HE1 LYS A 212      22.907  25.313  51.686  1.00  0.00           H  
ATOM   2525  HE2 LYS A 212      24.206  26.087  52.625  1.00  0.00           H  
ATOM   2526  N   ILE A 213      29.290  25.790  47.940  1.00  0.00           N  
ATOM   2527  HN  ILE A 213      29.440  26.600  48.510  1.00  0.00           H  
ATOM   2528  CA  ILE A 213      30.060  25.600  46.730  1.00  0.00           C  
ATOM   2529  CB  ILE A 213      30.970  26.790  46.510  1.00  0.00           C  
ATOM   2530  CG1 ILE A 213      30.070  28.000  46.230  1.00  0.00           C  
ATOM   2531  CG2 ILE A 213      31.940  26.530  45.350  1.00  0.00           C  
ATOM   2532  CD  ILE A 213      30.790  29.270  46.230  1.00  0.00           C  
ATOM   2533  C   ILE A 213      30.870  24.310  46.680  1.00  0.00           C  
ATOM   2534  O   ILE A 213      30.920  23.650  45.650  1.00  0.00           O  
ATOM   2535  HA  ILE A 213      29.356  25.573  45.899  1.00  0.00           H  
ATOM   2536  HB  ILE A 213      31.542  26.974  47.419  1.00  0.00           H  
ATOM   2537 1HG1 ILE A 213      29.605  27.866  45.253  1.00  0.00           H  
ATOM   2538 2HG1 ILE A 213      29.297  28.041  46.998  1.00  0.00           H  
ATOM   2539 1HG2 ILE A 213      32.583  27.399  45.212  1.00  0.00           H  
ATOM   2540 2HG2 ILE A 213      31.374  26.348  44.436  1.00  0.00           H  
ATOM   2541 3HG2 ILE A 213      32.553  25.658  45.577  1.00  0.00           H  
ATOM   2542  HD1 ILE A 213      30.094  30.083  46.026  1.00  0.00           H  
ATOM   2543  HD2 ILE A 213      31.561  29.251  45.460  1.00  0.00           H  
ATOM   2544  HD3 ILE A 213      31.253  29.426  47.204  1.00  0.00           H  
ATOM   2545  N   PHE A 214      31.500  23.940  47.790  1.00  0.00           N  
ATOM   2546  HN  PHE A 214      31.450  24.510  48.610  1.00  0.00           H  
ATOM   2547  CA  PHE A 214      32.270  22.700  47.810  1.00  0.00           C  
ATOM   2548  CB  PHE A 214      33.220  22.690  49.010  1.00  0.00           C  
ATOM   2549  CG  PHE A 214      34.510  23.410  48.760  1.00  0.00           C  
ATOM   2550  CD1 PHE A 214      34.510  24.690  48.190  1.00  0.00           C  
ATOM   2551  HD1 PHE A 214      33.640  25.130  47.980  1.00  0.00           H  
ATOM   2552  CD2 PHE A 214      35.730  22.810  49.050  1.00  0.00           C  
ATOM   2553  HD2 PHE A 214      35.740  21.900  49.460  1.00  0.00           H  
ATOM   2554  CE1 PHE A 214      35.710  25.350  47.920  1.00  0.00           C  
ATOM   2555  HE1 PHE A 214      35.690  26.260  47.510  1.00  0.00           H  
ATOM   2556  CE2 PHE A 214      36.930  23.460  48.780  1.00  0.00           C  
ATOM   2557  HE2 PHE A 214      37.800  23.020  49.000  1.00  0.00           H  
ATOM   2558  CZ  PHE A 214      36.920  24.730  48.210  1.00  0.00           C  
ATOM   2559  HZ  PHE A 214      37.780  25.200  48.010  1.00  0.00           H  
ATOM   2560  C   PHE A 214      31.360  21.480  47.820  1.00  0.00           C  
ATOM   2561  O   PHE A 214      31.760  20.400  47.390  1.00  0.00           O  
ATOM   2562  HA  PHE A 214      32.873  22.663  46.903  1.00  0.00           H  
ATOM   2563  HB1 PHE A 214      32.717  23.167  49.851  1.00  0.00           H  
ATOM   2564  HB2 PHE A 214      33.447  21.654  49.261  1.00  0.00           H  
ATOM   2565  N   SER A 215      30.130  21.650  48.290  1.00  0.00           N  
ATOM   2566  HN  SER A 215      29.860  22.550  48.640  1.00  0.00           H  
ATOM   2567  CA  SER A 215      29.170  20.560  48.300  1.00  0.00           C  
ATOM   2568  CB  SER A 215      28.230  20.710  49.500  1.00  0.00           C  
ATOM   2569  OG  SER A 215      28.940  20.600  50.720  1.00  0.00           O  
ATOM   2570  HG  SER A 215      28.310  20.700  51.490  1.00  0.00           H  
ATOM   2571  C   SER A 215      28.370  20.600  46.990  1.00  0.00           C  
ATOM   2572  O   SER A 215      27.500  19.750  46.750  1.00  0.00           O  
ATOM   2573  HA  SER A 215      29.701  19.611  48.372  1.00  0.00           H  
ATOM   2574  HB1 SER A 215      27.749  21.687  49.455  1.00  0.00           H  
ATOM   2575  HB2 SER A 215      27.471  19.928  49.458  1.00  0.00           H  
ATOM   2576  N   GLU A 216      28.670  21.590  46.160  1.00  0.00           N  
ATOM   2577  HN  GLU A 216      29.380  22.240  46.430  1.00  0.00           H  
ATOM   2578  CA  GLU A 216      28.020  21.760  44.870  1.00  0.00           C  
ATOM   2579  CB  GLU A 216      28.330  20.570  43.960  1.00  0.00           C  
ATOM   2580  CG  GLU A 216      29.820  20.490  43.650  1.00  0.00           C  
ATOM   2581  CD  GLU A 216      30.180  19.350  42.710  1.00  0.00           C  
ATOM   2582  OE1 GLU A 216      31.380  19.190  42.410  1.00  0.00           O  
ATOM   2583  OE2 GLU A 216      29.260  18.630  42.270  1.00  0.00           O  
ATOM   2584  C   GLU A 216      26.520  21.990  44.970  1.00  0.00           C  
ATOM   2585  O   GLU A 216      25.730  21.490  44.160  1.00  0.00           O  
ATOM   2586  HA  GLU A 216      28.453  22.645  44.404  1.00  0.00           H  
ATOM   2587  HB1 GLU A 216      28.020  19.651  44.458  1.00  0.00           H  
ATOM   2588  HB2 GLU A 216      27.778  20.682  43.027  1.00  0.00           H  
ATOM   2589  HG1 GLU A 216      30.128  21.428  43.189  1.00  0.00           H  
ATOM   2590  HG2 GLU A 216      30.361  20.350  44.586  1.00  0.00           H  
ATOM   2591  N   VAL A 217      26.140  22.790  45.960  1.00  0.00           N  
ATOM   2592  HN  VAL A 217      26.850  23.150  46.570  1.00  0.00           H  
ATOM   2593  CA  VAL A 217      24.760  23.150  46.220  1.00  0.00           C  
ATOM   2594  CB  VAL A 217      24.430  23.000  47.710  1.00  0.00           C  
ATOM   2595  CG1 VAL A 217      22.990  23.450  47.970  1.00  0.00           C  
ATOM   2596  CG2 VAL A 217      24.620  21.550  48.160  1.00  0.00           C  
ATOM   2597  C   VAL A 217      24.650  24.620  45.840  1.00  0.00           C  
ATOM   2598  O   VAL A 217      25.420  25.450  46.340  1.00  0.00           O  
ATOM   2599  HA  VAL A 217      24.085  22.545  45.614  1.00  0.00           H  
ATOM   2600  HB  VAL A 217      25.104  23.636  48.284  1.00  0.00           H  
ATOM   2601 1HG1 VAL A 217      22.761  23.341  49.030  1.00  0.00           H  
ATOM   2602 2HG1 VAL A 217      22.305  22.835  47.386  1.00  0.00           H  
ATOM   2603 3HG1 VAL A 217      22.877  24.495  47.680  1.00  0.00           H  
ATOM   2604 1HG2 VAL A 217      24.381  21.464  49.220  1.00  0.00           H  
ATOM   2605 2HG2 VAL A 217      25.655  21.251  47.996  1.00  0.00           H  
ATOM   2606 3HG2 VAL A 217      23.959  20.901  47.585  1.00  0.00           H  
ATOM   2607  N   THR A 218      23.720  24.950  44.950  1.00  0.00           N  
ATOM   2608  HN  THR A 218      23.130  24.240  44.560  1.00  0.00           H  
ATOM   2609  CA  THR A 218      23.580  26.340  44.540  1.00  0.00           C  
ATOM   2610  CB  THR A 218      22.640  26.500  43.350  1.00  0.00           C  
ATOM   2611  OG1 THR A 218      23.140  25.740  42.250  1.00  0.00           O  
ATOM   2612  HG1 THR A 218      22.520  25.840  41.470  1.00  0.00           H  
ATOM   2613  CG2 THR A 218      22.550  27.960  42.950  1.00  0.00           C  
ATOM   2614  C   THR A 218      23.020  27.150  45.700  1.00  0.00           C  
ATOM   2615  O   THR A 218      21.930  26.880  46.190  1.00  0.00           O  
ATOM   2616  HA  THR A 218      24.561  26.733  44.273  1.00  0.00           H  
ATOM   2617  HB  THR A 218      21.648  26.137  43.620  1.00  0.00           H  
ATOM   2618 1HG2 THR A 218      21.876  28.063  42.099  1.00  0.00           H  
ATOM   2619 2HG2 THR A 218      23.540  28.324  42.675  1.00  0.00           H  
ATOM   2620 3HG2 THR A 218      22.169  28.544  43.788  1.00  0.00           H  
ATOM   2621  N   PRO A 219      23.770  28.160  46.160  1.00  0.00           N  
ATOM   2622  CA  PRO A 219      23.360  29.010  47.270  1.00  0.00           C  
ATOM   2623  CB  PRO A 219      24.570  29.930  47.450  1.00  0.00           C  
ATOM   2624  CG  PRO A 219      25.720  29.060  46.970  1.00  0.00           C  
ATOM   2625  CD  PRO A 219      25.100  28.570  45.690  1.00  0.00           C  
ATOM   2626  C   PRO A 219      22.070  29.790  47.010  1.00  0.00           C  
ATOM   2627  O   PRO A 219      21.940  30.480  46.000  1.00  0.00           O  
ATOM   2628  HA  PRO A 219      23.237  28.399  48.164  1.00  0.00           H  
ATOM   2629  HB1 PRO A 219      24.475  30.829  46.841  1.00  0.00           H  
ATOM   2630  HB2 PRO A 219      24.699  30.211  48.495  1.00  0.00           H  
ATOM   2631  HG1 PRO A 219      26.627  29.638  46.793  1.00  0.00           H  
ATOM   2632  HG2 PRO A 219      25.936  28.245  47.661  1.00  0.00           H  
ATOM   2633  HD1 PRO A 219      25.034  29.365  44.947  1.00  0.00           H  
ATOM   2634  HD2 PRO A 219      25.654  27.729  45.274  1.00  0.00           H  
ATOM   2635  N   LYS A 220      21.120  29.640  47.930  1.00  0.00           N  
ATOM   2636  HN  LYS A 220      21.290  29.040  48.710  1.00  0.00           H  
ATOM   2637  CA  LYS A 220      19.830  30.330  47.860  1.00  0.00           C  
ATOM   2638  CB  LYS A 220      18.690  29.330  47.680  1.00  0.00           C  
ATOM   2639  CG  LYS A 220      18.790  28.440  46.460  1.00  0.00           C  
ATOM   2640  CD  LYS A 220      18.710  29.210  45.160  1.00  0.00           C  
ATOM   2641  CE  LYS A 220      18.650  28.250  43.990  1.00  0.00           C  
ATOM   2642  NZ  LYS A 220      18.650  28.930  42.670  1.00  0.00           N1+
ATOM   2643  HZ1 LYS A 220      18.610  28.250  41.940  1.00  0.00           H  
ATOM   2644  HZ2 LYS A 220      17.860  29.540  42.610  1.00  0.00           H  
ATOM   2645  HZ3 LYS A 220      19.490  29.470  42.580  1.00  0.00           H  
ATOM   2646  C   LYS A 220      19.610  31.120  49.150  1.00  0.00           C  
ATOM   2647  O   LYS A 220      19.970  30.660  50.240  1.00  0.00           O  
ATOM   2648  HA  LYS A 220      19.838  31.019  47.015  1.00  0.00           H  
ATOM   2649  HB1 LYS A 220      18.663  28.689  48.561  1.00  0.00           H  
ATOM   2650  HB2 LYS A 220      17.759  29.892  47.610  1.00  0.00           H  
ATOM   2651  HG1 LYS A 220      19.743  27.911  46.493  1.00  0.00           H  
ATOM   2652  HG2 LYS A 220      17.973  27.719  46.488  1.00  0.00           H  
ATOM   2653  HD1 LYS A 220      17.814  29.831  45.163  1.00  0.00           H  
ATOM   2654  HD2 LYS A 220      19.591  29.844  45.062  1.00  0.00           H  
ATOM   2655  HE1 LYS A 220      19.517  27.591  44.039  1.00  0.00           H  
ATOM   2656  HE2 LYS A 220      17.738  27.659  44.074  1.00  0.00           H  
ATOM   2657  N   CYS A 221      19.010  32.300  49.030  1.00  0.00           N  
ATOM   2658  HN  CYS A 221      18.750  32.610  48.120  1.00  0.00           H  
ATOM   2659  CA  CYS A 221      18.740  33.140  50.180  1.00  0.00           C  
ATOM   2660  CB  CYS A 221      18.140  34.470  49.710  1.00  0.00           C  
ATOM   2661  SG  CYS A 221      17.770  35.690  51.010  1.00  0.00           S  
ATOM   2662  HG  CYS A 221      17.380  36.510  50.590  1.00  0.00           H  
ATOM   2663  C   CYS A 221      17.760  32.430  51.110  1.00  0.00           C  
ATOM   2664  O   CYS A 221      16.820  31.790  50.640  1.00  0.00           O  
ATOM   2665  HA  CYS A 221      19.671  33.332  50.714  1.00  0.00           H  
ATOM   2666  HB1 CYS A 221      18.846  34.927  49.017  1.00  0.00           H  
ATOM   2667  HB2 CYS A 221      17.209  34.249  49.188  1.00  0.00           H  
ATOM   2668  N   GLU A 222      17.980  32.540  52.410  1.00  0.00           N  
ATOM   2669  HN  GLU A 222      18.750  33.080  52.740  1.00  0.00           H  
ATOM   2670  CA  GLU A 222      17.110  31.870  53.370  1.00  0.00           C  
ATOM   2671  CB  GLU A 222      17.880  31.560  54.650  1.00  0.00           C  
ATOM   2672  CG  GLU A 222      19.180  30.820  54.380  1.00  0.00           C  
ATOM   2673  CD  GLU A 222      19.960  30.470  55.630  1.00  0.00           C  
ATOM   2674  OE1 GLU A 222      20.040  31.320  56.540  1.00  0.00           O  
ATOM   2675  OE2 GLU A 222      20.520  29.360  55.690  1.00  0.00           O  
ATOM   2676  C   GLU A 222      15.870  32.700  53.690  1.00  0.00           C  
ATOM   2677  O   GLU A 222      14.910  32.190  54.280  1.00  0.00           O  
ATOM   2678  HA  GLU A 222      16.784  30.926  52.932  1.00  0.00           H  
ATOM   2679  HB1 GLU A 222      18.110  32.498  55.156  1.00  0.00           H  
ATOM   2680  HB2 GLU A 222      17.254  30.943  55.294  1.00  0.00           H  
ATOM   2681  HG1 GLU A 222      18.945  29.896  53.853  1.00  0.00           H  
ATOM   2682  HG2 GLU A 222      19.808  31.449  53.749  1.00  0.00           H  
ATOM   2683  N   ASP A 223      15.880  33.960  53.290  1.00  0.00           N  
ATOM   2684  HN  ASP A 223      16.690  34.320  52.820  1.00  0.00           H  
ATOM   2685  CA  ASP A 223      14.740  34.850  53.510  1.00  0.00           C  
ATOM   2686  CB  ASP A 223      15.190  36.260  53.880  1.00  0.00           C  
ATOM   2687  CG  ASP A 223      15.850  36.330  55.240  1.00  0.00           C  
ATOM   2688  OD1 ASP A 223      16.260  37.450  55.640  1.00  0.00           O  
ATOM   2689  OD2 ASP A 223      15.950  35.280  55.910  1.00  0.00           O  
ATOM   2690  C   ASP A 223      13.820  34.950  52.310  1.00  0.00           C  
ATOM   2691  O   ASP A 223      12.590  34.950  52.460  1.00  0.00           O  
ATOM   2692  HA  ASP A 223      14.161  34.453  54.344  1.00  0.00           H  
ATOM   2693  HB1 ASP A 223      15.901  36.606  53.130  1.00  0.00           H  
ATOM   2694  HB2 ASP A 223      14.318  36.914  53.883  1.00  0.00           H  
ATOM   2695  N   CYS A 224      14.390  35.030  51.110  1.00  0.00           N  
ATOM   2696  HN  CYS A 224      15.390  34.980  51.040  1.00  0.00           H  
ATOM   2697  CA  CYS A 224      13.590  35.180  49.910  1.00  0.00           C  
ATOM   2698  CB  CYS A 224      13.800  36.580  49.340  1.00  0.00           C  
ATOM   2699  SG  CYS A 224      15.420  36.780  48.530  1.00  0.00           S  
ATOM   2700  HG  CYS A 224      15.500  37.710  48.170  1.00  0.00           H  
ATOM   2701  C   CYS A 224      13.830  34.140  48.810  1.00  0.00           C  
ATOM   2702  O   CYS A 224      13.230  34.210  47.740  1.00  0.00           O  
ATOM   2703  HA  CYS A 224      12.544  35.104  50.206  1.00  0.00           H  
ATOM   2704  HB1 CYS A 224      13.018  36.778  48.607  1.00  0.00           H  
ATOM   2705  HB2 CYS A 224      13.727  37.301  50.154  1.00  0.00           H  
ATOM   2706  N   GLN A 225      14.730  33.190  49.080  1.00  0.00           N  
ATOM   2707  HN  GLN A 225      15.200  33.220  49.960  1.00  0.00           H  
ATOM   2708  CA  GLN A 225      15.070  32.120  48.140  1.00  0.00           C  
ATOM   2709  CB  GLN A 225      13.840  31.260  47.840  1.00  0.00           C  
ATOM   2710  CG  GLN A 225      13.310  30.480  49.040  1.00  0.00           C  
ATOM   2711  CD  GLN A 225      14.370  29.570  49.660  1.00  0.00           C  
ATOM   2712  OE1 GLN A 225      14.990  28.750  48.970  1.00  0.00           O  
ATOM   2713  NE2 GLN A 225      14.570  29.700  50.970  1.00  0.00           N  
ATOM   2714 1HE2 GLN A 225      14.040  30.370  51.490  1.00  0.00           H  
ATOM   2715 2HE2 GLN A 225      15.240  29.130  51.430  1.00  0.00           H  
ATOM   2716  C   GLN A 225      15.730  32.530  46.820  1.00  0.00           C  
ATOM   2717  O   GLN A 225      15.890  31.700  45.920  1.00  0.00           O  
ATOM   2718  HA  GLN A 225      15.781  31.473  48.653  1.00  0.00           H  
ATOM   2719  HB1 GLN A 225      13.046  31.914  47.481  1.00  0.00           H  
ATOM   2720  HB2 GLN A 225      14.105  30.547  47.059  1.00  0.00           H  
ATOM   2721  HG1 GLN A 225      12.972  31.189  49.796  1.00  0.00           H  
ATOM   2722  HG2 GLN A 225      12.470  29.867  48.715  1.00  0.00           H  
ATOM   2723  N   SER A 226      16.090  33.800  46.680  1.00  0.00           N  
ATOM   2724  HN  SER A 226      15.900  34.450  47.410  1.00  0.00           H  
ATOM   2725  CA  SER A 226      16.760  34.240  45.470  1.00  0.00           C  
ATOM   2726  CB  SER A 226      16.780  35.770  45.380  1.00  0.00           C  
ATOM   2727  OG  SER A 226      15.470  36.300  45.190  1.00  0.00           O  
ATOM   2728  HG  SER A 226      15.520  37.300  45.140  1.00  0.00           H  
ATOM   2729  C   SER A 226      18.200  33.700  45.530  1.00  0.00           C  
ATOM   2730  O   SER A 226      18.660  33.240  46.580  1.00  0.00           O  
ATOM   2731  HA  SER A 226      16.250  33.828  44.599  1.00  0.00           H  
ATOM   2732  HB1 SER A 226      17.195  36.174  46.304  1.00  0.00           H  
ATOM   2733  HB2 SER A 226      17.407  36.067  44.540  1.00  0.00           H  
ATOM   2734  N   LEU A 227      18.900  33.750  44.410  1.00  0.00           N  
ATOM   2735  HN  LEU A 227      18.480  34.120  43.580  1.00  0.00           H  
ATOM   2736  CA  LEU A 227      20.280  33.280  44.390  1.00  0.00           C  
ATOM   2737  CB  LEU A 227      20.840  33.320  42.970  1.00  0.00           C  
ATOM   2738  CG  LEU A 227      20.370  32.280  41.960  1.00  0.00           C  
ATOM   2739  CD1 LEU A 227      20.710  32.760  40.560  1.00  0.00           C  
ATOM   2740  CD2 LEU A 227      21.000  30.910  42.250  1.00  0.00           C  
ATOM   2741  C   LEU A 227      21.130  34.170  45.270  1.00  0.00           C  
ATOM   2742  O   LEU A 227      20.810  35.360  45.470  1.00  0.00           O  
ATOM   2743  HA  LEU A 227      20.319  32.257  44.765  1.00  0.00           H  
ATOM   2744  HB1 LEU A 227      20.595  34.299  42.558  1.00  0.00           H  
ATOM   2745  HB2 LEU A 227      21.922  33.220  43.051  1.00  0.00           H  
ATOM   2746  HG  LEU A 227      19.287  32.186  42.039  1.00  0.00           H  
ATOM   2747 1HD1 LEU A 227      20.377  32.021  39.831  1.00  0.00           H  
ATOM   2748 2HD1 LEU A 227      21.788  32.895  40.473  1.00  0.00           H  
ATOM   2749 3HD1 LEU A 227      20.209  33.709  40.369  1.00  0.00           H  
ATOM   2750 1HD2 LEU A 227      20.649  30.185  41.516  1.00  0.00           H  
ATOM   2751 2HD2 LEU A 227      20.713  30.582  43.249  1.00  0.00           H  
ATOM   2752 3HD2 LEU A 227      22.086  30.989  42.191  1.00  0.00           H  
ATOM   2753  N   VAL A 228      22.200  33.600  45.800  1.00  0.00           N  
ATOM   2754  HN  VAL A 228      22.360  32.620  45.640  1.00  0.00           H  
ATOM   2755  CA  VAL A 228      23.150  34.340  46.600  1.00  0.00           C  
ATOM   2756  CB  VAL A 228      23.330  33.760  48.030  1.00  0.00           C  
ATOM   2757  CG1 VAL A 228      24.400  34.540  48.780  1.00  0.00           C  
ATOM   2758  CG2 VAL A 228      22.030  33.850  48.790  1.00  0.00           C  
ATOM   2759  C   VAL A 228      24.480  34.180  45.870  1.00  0.00           C  
ATOM   2760  O   VAL A 228      24.880  33.070  45.520  1.00  0.00           O  
ATOM   2761  HA  VAL A 228      22.868  35.392  46.649  1.00  0.00           H  
ATOM   2762  HB  VAL A 228      23.632  32.715  47.958  1.00  0.00           H  
ATOM   2763 1HG1 VAL A 228      24.518  34.125  49.781  1.00  0.00           H  
ATOM   2764 2HG1 VAL A 228      24.103  35.586  48.853  1.00  0.00           H  
ATOM   2765 3HG1 VAL A 228      25.346  34.468  48.243  1.00  0.00           H  
ATOM   2766 1HG2 VAL A 228      22.165  33.441  49.791  1.00  0.00           H  
ATOM   2767 2HG2 VAL A 228      21.262  33.281  48.266  1.00  0.00           H  
ATOM   2768 3HG2 VAL A 228      21.722  34.893  48.862  1.00  0.00           H  
ATOM   2769  N   LYS A 229      25.140  35.300  45.620  1.00  0.00           N  
ATOM   2770  HN  LYS A 229      24.760  36.180  45.890  1.00  0.00           H  
ATOM   2771  CA  LYS A 229      26.420  35.210  44.950  1.00  0.00           C  
ATOM   2772  CB  LYS A 229      26.310  35.710  43.510  1.00  0.00           C  
ATOM   2773  CG  LYS A 229      25.970  37.160  43.390  1.00  0.00           C  
ATOM   2774  CD  LYS A 229      26.030  37.650  41.930  1.00  0.00           C  
ATOM   2775  CE  LYS A 229      27.440  38.110  41.500  1.00  0.00           C  
ATOM   2776  NZ  LYS A 229      27.820  39.370  42.230  1.00  0.00           N1+
ATOM   2777  HZ1 LYS A 229      28.740  39.650  41.950  1.00  0.00           H  
ATOM   2778  HZ2 LYS A 229      27.160  40.090  42.020  1.00  0.00           H  
ATOM   2779  HZ3 LYS A 229      27.810  39.200  43.220  1.00  0.00           H  
ATOM   2780  C   LYS A 229      27.470  36.020  45.650  1.00  0.00           C  
ATOM   2781  O   LYS A 229      27.180  37.030  46.310  1.00  0.00           O  
ATOM   2782  HA  LYS A 229      26.735  34.167  44.935  1.00  0.00           H  
ATOM   2783  HB1 LYS A 229      27.267  35.541  43.016  1.00  0.00           H  
ATOM   2784  HB2 LYS A 229      25.534  35.134  43.007  1.00  0.00           H  
ATOM   2785  HG1 LYS A 229      24.961  37.317  43.772  1.00  0.00           H  
ATOM   2786  HG2 LYS A 229      26.678  37.737  43.984  1.00  0.00           H  
ATOM   2787  HD1 LYS A 229      25.718  36.834  41.278  1.00  0.00           H  
ATOM   2788  HD2 LYS A 229      25.343  38.489  41.818  1.00  0.00           H  
ATOM   2789  HE1 LYS A 229      28.161  37.327  41.734  1.00  0.00           H  
ATOM   2790  HE2 LYS A 229      27.445  38.300  40.427  1.00  0.00           H  
ATOM   2791  N   PRO A 230      28.720  35.570  45.540  1.00  0.00           N  
ATOM   2792  CA  PRO A 230      29.810  36.310  46.170  1.00  0.00           C  
ATOM   2793  CB  PRO A 230      31.050  35.480  45.820  1.00  0.00           C  
ATOM   2794  CG  PRO A 230      30.650  34.810  44.520  1.00  0.00           C  
ATOM   2795  CD  PRO A 230      29.240  34.360  44.880  1.00  0.00           C  
ATOM   2796  C   PRO A 230      29.810  37.690  45.540  1.00  0.00           C  
ATOM   2797  O   PRO A 230      29.320  37.890  44.420  1.00  0.00           O  
ATOM   2798  HA  PRO A 230      29.670  36.371  47.249  1.00  0.00           H  
ATOM   2799  HB1 PRO A 230      31.923  36.118  45.680  1.00  0.00           H  
ATOM   2800  HB2 PRO A 230      31.259  34.742  46.594  1.00  0.00           H  
ATOM   2801  HG1 PRO A 230      30.650  35.512  43.686  1.00  0.00           H  
ATOM   2802  HG2 PRO A 230      31.297  33.965  44.284  1.00  0.00           H  
ATOM   2803  HD1 PRO A 230      28.661  34.108  43.991  1.00  0.00           H  
ATOM   2804  HD2 PRO A 230      29.253  33.508  45.559  1.00  0.00           H  
ATOM   2805  N   ASP A 231      30.350  38.660  46.260  1.00  0.00           N  
ATOM   2806  HN  ASP A 231      30.730  38.460  47.160  1.00  0.00           H  
ATOM   2807  CA  ASP A 231      30.380  40.010  45.750  1.00  0.00           C  
ATOM   2808  CB  ASP A 231      30.510  41.010  46.890  1.00  0.00           C  
ATOM   2809  CG  ASP A 231      29.310  40.980  47.830  1.00  0.00           C  
ATOM   2810  OD1 ASP A 231      28.190  40.620  47.400  1.00  0.00           O  
ATOM   2811  OD2 ASP A 231      29.480  41.360  49.000  1.00  0.00           O  
ATOM   2812  C   ASP A 231      31.400  40.320  44.670  1.00  0.00           C  
ATOM   2813  O   ASP A 231      32.140  41.320  44.750  1.00  0.00           O  
ATOM   2814  HA  ASP A 231      29.402  40.186  45.302  1.00  0.00           H  
ATOM   2815  HB1 ASP A 231      31.408  40.774  47.461  1.00  0.00           H  
ATOM   2816  HB2 ASP A 231      30.599  42.011  46.469  1.00  0.00           H  
ATOM   2817  N   ILE A 232      31.450  39.450  43.670  1.00  0.00           N  
ATOM   2818  HN  ILE A 232      30.880  38.620  43.720  1.00  0.00           H  
ATOM   2819  CA  ILE A 232      32.300  39.650  42.500  1.00  0.00           C  
ATOM   2820  CB  ILE A 232      32.510  38.330  41.750  1.00  0.00           C  
ATOM   2821  CG1 ILE A 232      33.370  37.390  42.610  1.00  0.00           C  
ATOM   2822  CG2 ILE A 232      33.240  38.580  40.430  1.00  0.00           C  
ATOM   2823  CD  ILE A 232      34.690  37.960  42.970  1.00  0.00           C  
ATOM   2824  C   ILE A 232      31.420  40.590  41.650  1.00  0.00           C  
ATOM   2825  O   ILE A 232      30.240  40.330  41.500  1.00  0.00           O  
ATOM   2826  HA  ILE A 232      33.248  40.117  42.766  1.00  0.00           H  
ATOM   2827  HB  ILE A 232      31.545  37.864  41.552  1.00  0.00           H  
ATOM   2828 1HG1 ILE A 232      32.827  37.170  43.529  1.00  0.00           H  
ATOM   2829 2HG1 ILE A 232      33.533  36.467  42.054  1.00  0.00           H  
ATOM   2830 1HG2 ILE A 232      33.382  37.634  39.908  1.00  0.00           H  
ATOM   2831 2HG2 ILE A 232      34.211  39.033  40.631  1.00  0.00           H  
ATOM   2832 3HG2 ILE A 232      32.648  39.252  39.808  1.00  0.00           H  
ATOM   2833  HD1 ILE A 232      35.243  37.243  43.577  1.00  0.00           H  
ATOM   2834  HD2 ILE A 232      34.547  38.880  43.537  1.00  0.00           H  
ATOM   2835  HD3 ILE A 232      35.253  38.177  42.062  1.00  0.00           H  
ATOM   2836  N   VAL A 233      32.000  41.650  41.110  1.00  0.00           N  
ATOM   2837  HN  VAL A 233      32.970  41.820  41.250  1.00  0.00           H  
ATOM   2838  CA  VAL A 233      31.200  42.580  40.310  1.00  0.00           C  
ATOM   2839  CB  VAL A 233      31.860  43.970  40.330  1.00  0.00           C  
ATOM   2840  CG1 VAL A 233      31.040  44.930  39.450  1.00  0.00           C  
ATOM   2841  CG2 VAL A 233      31.910  44.500  41.780  1.00  0.00           C  
ATOM   2842  C   VAL A 233      31.050  42.060  38.890  1.00  0.00           C  
ATOM   2843  O   VAL A 233      32.000  42.020  38.100  1.00  0.00           O  
ATOM   2844  HA  VAL A 233      30.209  42.659  40.757  1.00  0.00           H  
ATOM   2845  HB  VAL A 233      32.874  43.895  39.937  1.00  0.00           H  
ATOM   2846 1HG1 VAL A 233      31.502  45.917  39.460  1.00  0.00           H  
ATOM   2847 2HG1 VAL A 233      30.024  45.001  39.838  1.00  0.00           H  
ATOM   2848 3HG1 VAL A 233      31.012  44.552  38.428  1.00  0.00           H  
ATOM   2849 1HG2 VAL A 233      32.378  45.484  41.792  1.00  0.00           H  
ATOM   2850 2HG2 VAL A 233      32.491  43.815  42.398  1.00  0.00           H  
ATOM   2851 3HG2 VAL A 233      30.897  44.575  42.175  1.00  0.00           H  
ATOM   2852  N   PHE A 234      29.840  41.640  38.570  1.00  0.00           N  
ATOM   2853  HN  PHE A 234      29.120  41.710  39.270  1.00  0.00           H  
ATOM   2854  CA  PHE A 234      29.490  41.090  37.280  1.00  0.00           C  
ATOM   2855  CB  PHE A 234      28.260  40.190  37.430  1.00  0.00           C  
ATOM   2856  CG  PHE A 234      28.570  38.800  37.900  1.00  0.00           C  
ATOM   2857  CD1 PHE A 234      29.790  38.520  38.510  1.00  0.00           C  
ATOM   2858  HD1 PHE A 234      30.450  39.250  38.670  1.00  0.00           H  
ATOM   2859  CD2 PHE A 234      27.670  37.780  37.690  1.00  0.00           C  
ATOM   2860  HD2 PHE A 234      26.790  37.970  37.260  1.00  0.00           H  
ATOM   2861  CE1 PHE A 234      30.090  37.230  38.890  1.00  0.00           C  
ATOM   2862  HE1 PHE A 234      30.970  37.030  39.320  1.00  0.00           H  
ATOM   2863  CE2 PHE A 234      27.970  36.470  38.070  1.00  0.00           C  
ATOM   2864  HE2 PHE A 234      27.310  35.730  37.920  1.00  0.00           H  
ATOM   2865  CZ  PHE A 234      29.190  36.200  38.680  1.00  0.00           C  
ATOM   2866  HZ  PHE A 234      29.420  35.270  38.950  1.00  0.00           H  
ATOM   2867  C   PHE A 234      29.140  42.140  36.250  1.00  0.00           C  
ATOM   2868  O   PHE A 234      28.730  43.240  36.600  1.00  0.00           O  
ATOM   2869  HA  PHE A 234      30.324  40.493  36.910  1.00  0.00           H  
ATOM   2870  HB1 PHE A 234      27.584  40.652  38.150  1.00  0.00           H  
ATOM   2871  HB2 PHE A 234      27.767  40.121  36.461  1.00  0.00           H  
ATOM   2872  N   PHE A 235      29.290  41.800  34.970  1.00  0.00           N  
ATOM   2873  HN  PHE A 235      29.680  40.910  34.720  1.00  0.00           H  
ATOM   2874  CA  PHE A 235      28.880  42.730  33.930  1.00  0.00           C  
ATOM   2875  CB  PHE A 235      29.060  42.130  32.530  1.00  0.00           C  
ATOM   2876  CG  PHE A 235      30.480  41.980  32.100  1.00  0.00           C  
ATOM   2877  CD1 PHE A 235      31.130  40.750  32.210  1.00  0.00           C  
ATOM   2878  HD1 PHE A 235      30.650  39.970  32.610  1.00  0.00           H  
ATOM   2879  CD2 PHE A 235      31.160  43.070  31.550  1.00  0.00           C  
ATOM   2880  HD2 PHE A 235      30.700  43.950  31.470  1.00  0.00           H  
ATOM   2881  CE1 PHE A 235      32.440  40.600  31.790  1.00  0.00           C  
ATOM   2882  HE1 PHE A 235      32.900  39.720  31.880  1.00  0.00           H  
ATOM   2883  CE2 PHE A 235      32.480  42.930  31.120  1.00  0.00           C  
ATOM   2884  HE2 PHE A 235      32.960  43.710  30.730  1.00  0.00           H  
ATOM   2885  CZ  PHE A 235      33.120  41.700  31.250  1.00  0.00           C  
ATOM   2886  HZ  PHE A 235      34.070  41.590  30.940  1.00  0.00           H  
ATOM   2887  C   PHE A 235      27.390  42.950  34.160  1.00  0.00           C  
ATOM   2888  O   PHE A 235      26.650  42.000  34.430  1.00  0.00           O  
ATOM   2889  HA  PHE A 235      29.425  43.670  34.018  1.00  0.00           H  
ATOM   2890  HB1 PHE A 235      28.595  41.144  32.520  1.00  0.00           H  
ATOM   2891  HB2 PHE A 235      28.554  42.778  31.814  1.00  0.00           H  
ATOM   2892  N   GLY A 236      26.950  44.200  34.060  1.00  0.00           N  
ATOM   2893  HN  GLY A 236      27.590  44.930  33.850  1.00  0.00           H  
ATOM   2894  CA  GLY A 236      25.540  44.510  34.260  1.00  0.00           C  
ATOM   2895  C   GLY A 236      25.100  44.780  35.690  1.00  0.00           C  
ATOM   2896  O   GLY A 236      23.940  45.070  35.960  1.00  0.00           O  
ATOM   2897  HA1 GLY A 236      25.309  45.397  33.670  1.00  0.00           H  
ATOM   2898  HA2 GLY A 236      24.960  43.665  33.889  1.00  0.00           H  
ATOM   2899  N   GLU A 237      26.040  44.660  36.610  1.00  0.00           N  
ATOM   2900  HN  GLU A 237      26.970  44.420  36.320  1.00  0.00           H  
ATOM   2901  CA  GLU A 237      25.780  44.860  38.020  1.00  0.00           C  
ATOM   2902  CB  GLU A 237      26.380  43.670  38.770  1.00  0.00           C  
ATOM   2903  CG  GLU A 237      26.130  43.590  40.230  1.00  0.00           C  
ATOM   2904  CD  GLU A 237      26.640  42.260  40.790  1.00  0.00           C  
ATOM   2905  OE1 GLU A 237      27.730  41.850  40.400  1.00  0.00           O  
ATOM   2906  OE2 GLU A 237      25.940  41.650  41.620  1.00  0.00           O  
ATOM   2907  C   GLU A 237      26.460  46.170  38.430  1.00  0.00           C  
ATOM   2908  O   GLU A 237      27.550  46.480  37.950  1.00  0.00           O  
ATOM   2909  HA  GLU A 237      24.707  44.919  38.202  1.00  0.00           H  
ATOM   2910  HB1 GLU A 237      25.978  42.763  38.319  1.00  0.00           H  
ATOM   2911  HB2 GLU A 237      27.460  43.702  38.624  1.00  0.00           H  
ATOM   2912  HG1 GLU A 237      26.647  44.410  40.728  1.00  0.00           H  
ATOM   2913  HG2 GLU A 237      25.059  43.670  40.415  1.00  0.00           H  
ATOM   2914  N   SER A 238      25.820  46.960  39.280  1.00  0.00           N  
ATOM   2915  HN  SER A 238      24.920  46.700  39.640  1.00  0.00           H  
ATOM   2916  CA  SER A 238      26.470  48.200  39.700  1.00  0.00           C  
ATOM   2917  CB  SER A 238      25.430  49.260  40.120  1.00  0.00           C  
ATOM   2918  OG  SER A 238      24.510  48.760  41.070  1.00  0.00           O  
ATOM   2919  HG  SER A 238      23.860  49.480  41.310  1.00  0.00           H  
ATOM   2920  C   SER A 238      27.440  47.900  40.840  1.00  0.00           C  
ATOM   2921  O   SER A 238      27.150  47.100  41.730  1.00  0.00           O  
ATOM   2922  HA  SER A 238      27.040  48.592  38.858  1.00  0.00           H  
ATOM   2923  HB1 SER A 238      25.953  50.112  40.553  1.00  0.00           H  
ATOM   2924  HB2 SER A 238      24.881  49.582  39.235  1.00  0.00           H  
ATOM   2925  N   LEU A 239      28.590  48.540  40.800  1.00  0.00           N  
ATOM   2926  HN  LEU A 239      28.770  49.180  40.060  1.00  0.00           H  
ATOM   2927  CA  LEU A 239      29.610  48.330  41.810  1.00  0.00           C  
ATOM   2928  CB  LEU A 239      30.970  48.710  41.240  1.00  0.00           C  
ATOM   2929  CG  LEU A 239      30.880  49.760  40.140  1.00  0.00           C  
ATOM   2930  CD1 LEU A 239      30.240  51.040  40.650  1.00  0.00           C  
ATOM   2931  CD2 LEU A 239      32.300  50.010  39.610  1.00  0.00           C  
ATOM   2932  C   LEU A 239      29.310  49.160  43.030  1.00  0.00           C  
ATOM   2933  O   LEU A 239      28.490  50.080  42.970  1.00  0.00           O  
ATOM   2934  HA  LEU A 239      29.623  47.277  42.090  1.00  0.00           H  
ATOM   2935  HB1 LEU A 239      31.587  49.104  42.047  1.00  0.00           H  
ATOM   2936  HB2 LEU A 239      31.437  47.815  40.829  1.00  0.00           H  
ATOM   2937  HG  LEU A 239      30.269  49.364  39.329  1.00  0.00           H  
ATOM   2938 1HD1 LEU A 239      30.190  51.769  39.841  1.00  0.00           H  
ATOM   2939 2HD1 LEU A 239      30.837  51.445  41.467  1.00  0.00           H  
ATOM   2940 3HD1 LEU A 239      29.233  50.826  41.008  1.00  0.00           H  
ATOM   2941 1HD2 LEU A 239      32.267  50.759  38.819  1.00  0.00           H  
ATOM   2942 2HD2 LEU A 239      32.709  49.081  39.212  1.00  0.00           H  
ATOM   2943 3HD2 LEU A 239      32.934  50.367  40.422  1.00  0.00           H  
ATOM   2944  N   PRO A 240      29.930  48.830  44.170  1.00  0.00           N  
ATOM   2945  CA  PRO A 240      29.640  49.640  45.340  1.00  0.00           C  
ATOM   2946  CB  PRO A 240      30.570  49.040  46.410  1.00  0.00           C  
ATOM   2947  CG  PRO A 240      31.610  48.330  45.630  1.00  0.00           C  
ATOM   2948  CD  PRO A 240      30.820  47.710  44.520  1.00  0.00           C  
ATOM   2949  C   PRO A 240      29.930  51.090  45.050  1.00  0.00           C  
ATOM   2950  O   PRO A 240      30.870  51.420  44.310  1.00  0.00           O  
ATOM   2951  HA  PRO A 240      28.598  49.516  45.635  1.00  0.00           H  
ATOM   2952  HB1 PRO A 240      31.014  49.826  47.021  1.00  0.00           H  
ATOM   2953  HB2 PRO A 240      30.026  48.346  47.050  1.00  0.00           H  
ATOM   2954  HG1 PRO A 240      32.354  49.026  45.242  1.00  0.00           H  
ATOM   2955  HG2 PRO A 240      32.104  47.569  46.234  1.00  0.00           H  
ATOM   2956  HD1 PRO A 240      31.457  47.425  43.683  1.00  0.00           H  
ATOM   2957  HD2 PRO A 240      30.258  46.841  44.862  1.00  0.00           H  
ATOM   2958  N   ALA A 241      29.090  51.950  45.610  1.00  0.00           N  
ATOM   2959  HN  ALA A 241      28.340  51.600  46.170  1.00  0.00           H  
ATOM   2960  CA  ALA A 241      29.240  53.380  45.440  1.00  0.00           C  
ATOM   2961  CB  ALA A 241      28.160  54.080  46.240  1.00  0.00           C  
ATOM   2962  C   ALA A 241      30.610  53.850  45.900  1.00  0.00           C  
ATOM   2963  O   ALA A 241      31.180  54.800  45.370  1.00  0.00           O  
ATOM   2964  HA  ALA A 241      29.116  53.627  44.386  1.00  0.00           H  
ATOM   2965  HB1 ALA A 241      28.261  55.159  46.121  1.00  0.00           H  
ATOM   2966  HB2 ALA A 241      28.261  53.820  47.294  1.00  0.00           H  
ATOM   2967  HB3 ALA A 241      27.180  53.765  45.881  1.00  0.00           H  
ATOM   2968  N   ARG A 242      31.130  53.170  46.900  1.00  0.00           N  
ATOM   2969  HN  ARG A 242      30.610  52.390  47.270  1.00  0.00           H  
ATOM   2970  CA  ARG A 242      32.410  53.470  47.500  1.00  0.00           C  
ATOM   2971  CB  ARG A 242      32.670  52.430  48.590  1.00  0.00           C  
ATOM   2972  CG  ARG A 242      33.940  52.590  49.310  1.00  0.00           C  
ATOM   2973  CD  ARG A 242      33.970  51.650  50.480  1.00  0.00           C  
ATOM   2974  NE  ARG A 242      35.340  51.560  50.940  1.00  0.00           N  
ATOM   2975  HE  ARG A 242      35.620  52.130  51.720  1.00  0.00           H  
ATOM   2976  CZ  ARG A 242      36.240  50.770  50.380  1.00  0.00           C  
ATOM   2977  NH1 ARG A 242      35.880  50.010  49.350  1.00  0.00           N  
ATOM   2978 1HH1 ARG A 242      34.940  50.030  49.010  1.00  0.00           H  
ATOM   2979 2HH1 ARG A 242      36.550  49.400  48.920  1.00  0.00           H  
ATOM   2980  NH2 ARG A 242      37.480  50.750  50.830  1.00  0.00           N  
ATOM   2981 1HH2 ARG A 242      37.740  51.340  51.590  1.00  0.00           H  
ATOM   2982 2HH2 ARG A 242      38.160  50.150  50.400  1.00  0.00           H  
ATOM   2983  C   ARG A 242      33.560  53.520  46.490  1.00  0.00           C  
ATOM   2984  O   ARG A 242      34.490  54.300  46.640  1.00  0.00           O  
ATOM   2985  HA  ARG A 242      32.338  54.447  47.977  1.00  0.00           H  
ATOM   2986  HB1 ARG A 242      31.860  52.492  49.316  1.00  0.00           H  
ATOM   2987  HB2 ARG A 242      32.667  51.444  48.124  1.00  0.00           H  
ATOM   2988  HG1 ARG A 242      34.769  52.363  48.640  1.00  0.00           H  
ATOM   2989  HG2 ARG A 242      34.030  53.616  49.666  1.00  0.00           H  
ATOM   2990  HD1 ARG A 242      33.335  52.032  51.279  1.00  0.00           H  
ATOM   2991  HD2 ARG A 242      33.616  50.666  50.174  1.00  0.00           H  
ATOM   2992  N   PHE A 243      33.490  52.680  45.460  1.00  0.00           N  
ATOM   2993  HN  PHE A 243      32.710  52.060  45.390  1.00  0.00           H  
ATOM   2994  CA  PHE A 243      34.530  52.650  44.440  1.00  0.00           C  
ATOM   2995  CB  PHE A 243      34.180  51.580  43.400  1.00  0.00           C  
ATOM   2996  CG  PHE A 243      34.430  50.180  43.880  1.00  0.00           C  
ATOM   2997  CD1 PHE A 243      34.550  49.900  45.230  1.00  0.00           C  
ATOM   2998  HD1 PHE A 243      34.500  50.640  45.900  1.00  0.00           H  
ATOM   2999  CD2 PHE A 243      34.500  49.130  42.960  1.00  0.00           C  
ATOM   3000  HD2 PHE A 243      34.410  49.320  41.980  1.00  0.00           H  
ATOM   3001  CE1 PHE A 243      34.750  48.580  45.670  1.00  0.00           C  
ATOM   3002  HE1 PHE A 243      34.840  48.380  46.650  1.00  0.00           H  
ATOM   3003  CE2 PHE A 243      34.680  47.820  43.380  1.00  0.00           C  
ATOM   3004  HE2 PHE A 243      34.730  47.080  42.710  1.00  0.00           H  
ATOM   3005  CZ  PHE A 243      34.810  47.540  44.740  1.00  0.00           C  
ATOM   3006  HZ  PHE A 243      34.950  46.600  45.040  1.00  0.00           H  
ATOM   3007  C   PHE A 243      34.740  54.000  43.750  1.00  0.00           C  
ATOM   3008  O   PHE A 243      35.860  54.510  43.700  1.00  0.00           O  
ATOM   3009  HA  PHE A 243      35.467  52.364  44.919  1.00  0.00           H  
ATOM   3010  HB1 PHE A 243      33.124  51.676  43.148  1.00  0.00           H  
ATOM   3011  HB2 PHE A 243      34.784  51.753  42.509  1.00  0.00           H  
ATOM   3012  N   PHE A 244      33.670  54.560  43.220  1.00  0.00           N  
ATOM   3013  HN  PHE A 244      32.790  54.090  43.280  1.00  0.00           H  
ATOM   3014  CA  PHE A 244      33.730  55.860  42.540  1.00  0.00           C  
ATOM   3015  CB  PHE A 244      32.330  56.220  41.970  1.00  0.00           C  
ATOM   3016  CG  PHE A 244      32.240  57.610  41.360  1.00  0.00           C  
ATOM   3017  CD1 PHE A 244      32.720  57.860  40.060  1.00  0.00           C  
ATOM   3018  HD1 PHE A 244      33.130  57.110  39.540  1.00  0.00           H  
ATOM   3019  CD2 PHE A 244      31.680  58.670  42.070  1.00  0.00           C  
ATOM   3020  HD2 PHE A 244      31.340  58.510  43.000  1.00  0.00           H  
ATOM   3021  CE1 PHE A 244      32.610  59.130  39.490  1.00  0.00           C  
ATOM   3022  HE1 PHE A 244      32.950  59.290  38.560  1.00  0.00           H  
ATOM   3023  CE2 PHE A 244      31.570  59.940  41.510  1.00  0.00           C  
ATOM   3024  HE2 PHE A 244      31.160  60.680  42.040  1.00  0.00           H  
ATOM   3025  CZ  PHE A 244      32.040  60.180  40.200  1.00  0.00           C  
ATOM   3026  HZ  PHE A 244      31.960  61.090  39.800  1.00  0.00           H  
ATOM   3027  C   PHE A 244      34.170  56.940  43.510  1.00  0.00           C  
ATOM   3028  O   PHE A 244      35.010  57.760  43.190  1.00  0.00           O  
ATOM   3029  HA  PHE A 244      34.446  55.802  41.720  1.00  0.00           H  
ATOM   3030  HB1 PHE A 244      32.078  55.492  41.199  1.00  0.00           H  
ATOM   3031  HB2 PHE A 244      31.605  56.156  42.781  1.00  0.00           H  
ATOM   3032  N   SER A 245      33.580  56.950  44.690  1.00  0.00           N  
ATOM   3033  HN  SER A 245      32.900  56.250  44.920  1.00  0.00           H  
ATOM   3034  CA  SER A 245      33.930  57.980  45.670  1.00  0.00           C  
ATOM   3035  CB  SER A 245      33.050  57.820  46.910  1.00  0.00           C  
ATOM   3036  OG  SER A 245      31.690  58.000  46.550  1.00  0.00           O  
ATOM   3037  HG  SER A 245      31.120  57.900  47.370  1.00  0.00           H  
ATOM   3038  C   SER A 245      35.400  57.920  46.060  1.00  0.00           C  
ATOM   3039  O   SER A 245      36.020  58.950  46.230  1.00  0.00           O  
ATOM   3040  HA  SER A 245      33.730  58.957  45.229  1.00  0.00           H  
ATOM   3041  HB1 SER A 245      33.187  56.822  47.326  1.00  0.00           H  
ATOM   3042  HB2 SER A 245      33.331  58.566  47.654  1.00  0.00           H  
ATOM   3043  N   CYS A 246      35.940  56.710  46.210  1.00  0.00           N  
ATOM   3044  HN  CYS A 246      35.380  55.890  46.090  1.00  0.00           H  
ATOM   3045  CA  CYS A 246      37.360  56.590  46.540  1.00  0.00           C  
ATOM   3046  CB  CYS A 246      37.730  55.150  46.850  1.00  0.00           C  
ATOM   3047  SG  CYS A 246      37.180  54.570  48.480  1.00  0.00           S  
ATOM   3048  HG  CYS A 246      37.460  53.620  48.610  1.00  0.00           H  
ATOM   3049  C   CYS A 246      38.190  57.070  45.370  1.00  0.00           C  
ATOM   3050  O   CYS A 246      39.170  57.770  45.540  1.00  0.00           O  
ATOM   3051  HA  CYS A 246      37.578  57.210  47.410  1.00  0.00           H  
ATOM   3052  HB1 CYS A 246      37.279  54.511  46.091  1.00  0.00           H  
ATOM   3053  HB2 CYS A 246      38.815  55.059  46.804  1.00  0.00           H  
ATOM   3054  N   MET A 247      37.790  56.680  44.160  1.00  0.00           N  
ATOM   3055  HN  MET A 247      36.980  56.100  44.060  1.00  0.00           H  
ATOM   3056  CA  MET A 247      38.550  57.090  43.000  1.00  0.00           C  
ATOM   3057  CB  MET A 247      38.020  56.400  41.750  1.00  0.00           C  
ATOM   3058  CG  MET A 247      38.410  54.940  41.710  1.00  0.00           C  
ATOM   3059  SD  MET A 247      37.950  54.130  40.170  1.00  0.00           S  
ATOM   3060  CE  MET A 247      36.180  54.230  40.180  1.00  0.00           C  
ATOM   3061  C   MET A 247      38.550  58.600  42.810  1.00  0.00           C  
ATOM   3062  O   MET A 247      39.520  59.190  42.320  1.00  0.00           O  
ATOM   3063  HA  MET A 247      39.582  56.771  43.146  1.00  0.00           H  
ATOM   3064  HB1 MET A 247      36.933  56.476  41.739  1.00  0.00           H  
ATOM   3065  HB2 MET A 247      38.428  56.899  40.871  1.00  0.00           H  
ATOM   3066  HG1 MET A 247      39.491  54.866  41.832  1.00  0.00           H  
ATOM   3067  HG2 MET A 247      37.915  54.426  42.534  1.00  0.00           H  
ATOM   3068  HE1 MET A 247      35.784  53.763  39.278  1.00  0.00           H  
ATOM   3069  HE2 MET A 247      35.875  55.276  40.210  1.00  0.00           H  
ATOM   3070  HE3 MET A 247      35.791  53.713  41.057  1.00  0.00           H  
ATOM   3071  N   GLN A 248      37.460  59.230  43.230  1.00  0.00           N  
ATOM   3072  HN  GLN A 248      36.720  58.700  43.640  1.00  0.00           H  
ATOM   3073  CA  GLN A 248      37.320  60.680  43.100  1.00  0.00           C  
ATOM   3074  CB  GLN A 248      35.850  61.050  43.080  1.00  0.00           C  
ATOM   3075  CG  GLN A 248      35.090  60.690  41.820  1.00  0.00           C  
ATOM   3076  CD  GLN A 248      35.580  61.420  40.580  1.00  0.00           C  
ATOM   3077  OE1 GLN A 248      36.460  60.930  39.850  1.00  0.00           O  
ATOM   3078  NE2 GLN A 248      35.040  62.610  40.340  1.00  0.00           N  
ATOM   3079 1HE2 GLN A 248      34.350  62.980  40.960  1.00  0.00           H  
ATOM   3080 2HE2 GLN A 248      35.330  63.140  39.540  1.00  0.00           H  
ATOM   3081  C   GLN A 248      38.000  61.480  44.220  1.00  0.00           C  
ATOM   3082  O   GLN A 248      38.260  62.680  44.060  1.00  0.00           O  
ATOM   3083  HA  GLN A 248      37.761  60.981  42.150  1.00  0.00           H  
ATOM   3084  HB1 GLN A 248      35.368  60.544  43.916  1.00  0.00           H  
ATOM   3085  HB2 GLN A 248      35.776  62.129  43.217  1.00  0.00           H  
ATOM   3086  HG1 GLN A 248      35.193  59.618  41.651  1.00  0.00           H  
ATOM   3087  HG2 GLN A 248      34.039  60.936  41.971  1.00  0.00           H  
ATOM   3088  N   SER A 249      38.280  60.830  45.340  1.00  0.00           N  
ATOM   3089  HN  SER A 249      38.060  59.850  45.400  1.00  0.00           H  
ATOM   3090  CA  SER A 249      38.880  61.490  46.500  1.00  0.00           C  
ATOM   3091  CB  SER A 249      38.020  61.200  47.740  1.00  0.00           C  
ATOM   3092  OG  SER A 249      38.640  61.680  48.940  1.00  0.00           O  
ATOM   3093  HG  SER A 249      38.050  61.470  49.720  1.00  0.00           H  
ATOM   3094  C   SER A 249      40.340  61.120  46.800  1.00  0.00           C  
ATOM   3095  O   SER A 249      41.190  61.990  47.000  1.00  0.00           O  
ATOM   3096  HA  SER A 249      38.844  62.565  46.320  1.00  0.00           H  
ATOM   3097  HB1 SER A 249      37.054  61.690  47.622  1.00  0.00           H  
ATOM   3098  HB2 SER A 249      37.874  60.123  47.824  1.00  0.00           H  
ATOM   3099  N   ASP A 250      40.640  59.820  46.770  1.00  0.00           N  
ATOM   3100  HN  ASP A 250      39.930  59.160  46.520  1.00  0.00           H  
ATOM   3101  CA  ASP A 250      41.980  59.350  47.110  1.00  0.00           C  
ATOM   3102  CB  ASP A 250      42.100  57.810  46.980  1.00  0.00           C  
ATOM   3103  CG  ASP A 250      41.170  57.050  47.910  1.00  0.00           C  
ATOM   3104  OD1 ASP A 250      40.670  57.610  48.920  1.00  0.00           O  
ATOM   3105  OD2 ASP A 250      40.980  55.830  47.640  1.00  0.00           O  
ATOM   3106  C   ASP A 250      43.170  59.950  46.390  1.00  0.00           C  
ATOM   3107  O   ASP A 250      44.230  60.150  47.000  1.00  0.00           O  
ATOM   3108  HA  ASP A 250      42.121  59.576  48.167  1.00  0.00           H  
ATOM   3109  HB1 ASP A 250      41.865  57.531  45.953  1.00  0.00           H  
ATOM   3110  HB2 ASP A 250      43.126  57.523  47.209  1.00  0.00           H  
ATOM   3111  N   PHE A 251      43.060  60.220  45.090  1.00  0.00           N  
ATOM   3112  HN  PHE A 251      42.190  60.070  44.620  1.00  0.00           H  
ATOM   3113  CA  PHE A 251      44.220  60.740  44.360  1.00  0.00           C  
ATOM   3114  CB  PHE A 251      44.150  60.300  42.900  1.00  0.00           C  
ATOM   3115  CG  PHE A 251      44.140  58.810  42.740  1.00  0.00           C  
ATOM   3116  CD1 PHE A 251      42.970  58.090  42.980  1.00  0.00           C  
ATOM   3117  HD1 PHE A 251      42.110  58.590  43.140  1.00  0.00           H  
ATOM   3118  CD2 PHE A 251      45.330  58.110  42.500  1.00  0.00           C  
ATOM   3119  HD2 PHE A 251      46.170  58.610  42.320  1.00  0.00           H  
ATOM   3120  CE1 PHE A 251      42.970  56.690  43.000  1.00  0.00           C  
ATOM   3121  HE1 PHE A 251      42.120  56.200  43.170  1.00  0.00           H  
ATOM   3122  CE2 PHE A 251      45.340  56.690  42.510  1.00  0.00           C  
ATOM   3123  HE2 PHE A 251      46.200  56.200  42.340  1.00  0.00           H  
ATOM   3124  CZ  PHE A 251      44.160  55.980  42.770  1.00  0.00           C  
ATOM   3125  HZ  PHE A 251      44.170  54.980  42.790  1.00  0.00           H  
ATOM   3126  C   PHE A 251      44.450  62.240  44.480  1.00  0.00           C  
ATOM   3127  O   PHE A 251      45.390  62.800  43.900  1.00  0.00           O  
ATOM   3128  HA  PHE A 251      45.098  60.256  44.788  1.00  0.00           H  
ATOM   3129  HB1 PHE A 251      43.239  60.703  42.459  1.00  0.00           H  
ATOM   3130  HB2 PHE A 251      45.017  60.700  42.374  1.00  0.00           H  
ATOM   3131  N   LEU A 252      43.590  62.910  45.240  1.00  0.00           N  
ATOM   3132  HN  LEU A 252      42.830  62.440  45.680  1.00  0.00           H  
ATOM   3133  CA  LEU A 252      43.770  64.350  45.420  1.00  0.00           C  
ATOM   3134  CB  LEU A 252      42.480  65.000  45.900  1.00  0.00           C  
ATOM   3135  CG  LEU A 252      41.260  64.890  45.000  1.00  0.00           C  
ATOM   3136  CD1 LEU A 252      40.090  65.510  45.730  1.00  0.00           C  
ATOM   3137  CD2 LEU A 252      41.500  65.580  43.650  1.00  0.00           C  
ATOM   3138  C   LEU A 252      44.850  64.630  46.460  1.00  0.00           C  
ATOM   3139  O   LEU A 252      45.580  65.610  46.360  1.00  0.00           O  
ATOM   3140  HA  LEU A 252      44.064  64.796  44.470  1.00  0.00           H  
ATOM   3141  HB1 LEU A 252      42.222  64.545  46.856  1.00  0.00           H  
ATOM   3142  HB2 LEU A 252      42.684  66.061  46.045  1.00  0.00           H  
ATOM   3143  HG  LEU A 252      41.046  63.836  44.824  1.00  0.00           H  
ATOM   3144 1HD1 LEU A 252      39.198  65.446  45.108  1.00  0.00           H  
ATOM   3145 2HD1 LEU A 252      40.308  66.556  45.945  1.00  0.00           H  
ATOM   3146 3HD1 LEU A 252      39.920  64.976  46.665  1.00  0.00           H  
ATOM   3147 1HD2 LEU A 252      40.609  65.484  43.029  1.00  0.00           H  
ATOM   3148 2HD2 LEU A 252      42.346  65.111  43.147  1.00  0.00           H  
ATOM   3149 3HD2 LEU A 252      41.716  66.636  43.814  1.00  0.00           H  
ATOM   3150  N   LYS A 253      44.960  63.730  47.430  1.00  0.00           N  
ATOM   3151  HN  LYS A 253      44.390  62.920  47.400  1.00  0.00           H  
ATOM   3152  CA  LYS A 253      45.890  63.900  48.540  1.00  0.00           C  
ATOM   3153  CB  LYS A 253      45.070  63.910  49.820  1.00  0.00           C  
ATOM   3154  CG  LYS A 253      44.340  62.570  50.020  1.00  0.00           C  
ATOM   3155  CD  LYS A 253      42.930  62.750  50.570  1.00  0.00           C  
ATOM   3156  CE  LYS A 253      42.000  63.340  49.520  1.00  0.00           C  
ATOM   3157  NZ  LYS A 253      40.620  63.500  50.050  1.00  0.00           N1+
ATOM   3158  HZ1 LYS A 253      40.030  63.890  49.350  1.00  0.00           H  
ATOM   3159  HZ2 LYS A 253      40.270  62.600  50.330  1.00  0.00           H  
ATOM   3160  HZ3 LYS A 253      40.640  64.100  50.850  1.00  0.00           H  
ATOM   3161  C   LYS A 253      46.950  62.820  48.670  1.00  0.00           C  
ATOM   3162  O   LYS A 253      47.650  62.770  49.680  1.00  0.00           O  
ATOM   3163  HA  LYS A 253      46.386  64.865  48.435  1.00  0.00           H  
ATOM   3164  HB1 LYS A 253      45.734  64.084  50.667  1.00  0.00           H  
ATOM   3165  HB2 LYS A 253      44.334  64.712  49.765  1.00  0.00           H  
ATOM   3166  HG1 LYS A 253      44.278  62.059  49.059  1.00  0.00           H  
ATOM   3167  HG2 LYS A 253      44.913  61.961  50.719  1.00  0.00           H  
ATOM   3168  HD1 LYS A 253      42.544  61.780  50.882  1.00  0.00           H  
ATOM   3169  HD2 LYS A 253      42.967  63.420  51.429  1.00  0.00           H  
ATOM   3170  HE1 LYS A 253      42.380  64.316  49.218  1.00  0.00           H  
ATOM   3171  HE2 LYS A 253      41.974  62.676  48.656  1.00  0.00           H  
ATOM   3172  N   VAL A 254      47.090  61.960  47.670  1.00  0.00           N  
ATOM   3173  HN  VAL A 254      46.530  62.050  46.850  1.00  0.00           H  
ATOM   3174  CA  VAL A 254      48.070  60.890  47.780  1.00  0.00           C  
ATOM   3175  CB  VAL A 254      47.780  59.770  46.740  1.00  0.00           C  
ATOM   3176  CG1 VAL A 254      47.980  60.290  45.340  1.00  0.00           C  
ATOM   3177  CG2 VAL A 254      48.680  58.560  47.020  1.00  0.00           C  
ATOM   3178  C   VAL A 254      49.500  61.380  47.620  1.00  0.00           C  
ATOM   3179  O   VAL A 254      49.800  62.190  46.730  1.00  0.00           O  
ATOM   3180  HA  VAL A 254      47.977  60.454  48.774  1.00  0.00           H  
ATOM   3181  HB  VAL A 254      46.741  59.460  46.848  1.00  0.00           H  
ATOM   3182 1HG1 VAL A 254      47.773  59.495  44.624  1.00  0.00           H  
ATOM   3183 2HG1 VAL A 254      49.010  60.627  45.221  1.00  0.00           H  
ATOM   3184 3HG1 VAL A 254      47.302  61.124  45.161  1.00  0.00           H  
ATOM   3185 1HG2 VAL A 254      48.475  57.777  46.290  1.00  0.00           H  
ATOM   3186 2HG2 VAL A 254      48.480  58.182  48.023  1.00  0.00           H  
ATOM   3187 3HG2 VAL A 254      49.726  58.859  46.946  1.00  0.00           H  
ATOM   3188  N   ASP A 255      50.390  60.900  48.490  1.00  0.00           N  
ATOM   3189  HN  ASP A 255      50.090  60.240  49.180  1.00  0.00           H  
ATOM   3190  CA  ASP A 255      51.800  61.290  48.450  1.00  0.00           C  
ATOM   3191  CB  ASP A 255      52.350  61.420  49.870  1.00  0.00           C  
ATOM   3192  CG  ASP A 255      51.640  62.470  50.680  1.00  0.00           C  
ATOM   3193  OD1 ASP A 255      51.530  63.610  50.180  1.00  0.00           O  
ATOM   3194  OD2 ASP A 255      51.200  62.170  51.800  1.00  0.00           O  
ATOM   3195  C   ASP A 255      52.700  60.350  47.670  1.00  0.00           C  
ATOM   3196  O   ASP A 255      53.810  60.720  47.300  1.00  0.00           O  
ATOM   3197  HA  ASP A 255      51.859  62.272  47.980  1.00  0.00           H  
ATOM   3198  HB1 ASP A 255      52.241  60.460  50.374  1.00  0.00           H  
ATOM   3199  HB2 ASP A 255      53.406  61.682  49.811  1.00  0.00           H  
ATOM   3200  N   LEU A 256      52.240  59.120  47.450  1.00  0.00           N  
ATOM   3201  HN  LEU A 256      51.340  58.860  47.790  1.00  0.00           H  
ATOM   3202  CA  LEU A 256      53.040  58.150  46.710  1.00  0.00           C  
ATOM   3203  CB  LEU A 256      54.070  57.480  47.650  1.00  0.00           C  
ATOM   3204  CG  LEU A 256      54.870  56.320  47.060  1.00  0.00           C  
ATOM   3205  CD1 LEU A 256      55.800  56.790  45.970  1.00  0.00           C  
ATOM   3206  CD2 LEU A 256      55.680  55.640  48.200  1.00  0.00           C  
ATOM   3207  C   LEU A 256      52.160  57.070  46.130  1.00  0.00           C  
ATOM   3208  O   LEU A 256      51.260  56.600  46.800  1.00  0.00           O  
ATOM   3209  HA  LEU A 256      53.567  58.658  45.902  1.00  0.00           H  
ATOM   3210  HB1 LEU A 256      54.779  58.246  47.966  1.00  0.00           H  
ATOM   3211  HB2 LEU A 256      53.531  57.103  48.519  1.00  0.00           H  
ATOM   3212  HG  LEU A 256      54.176  55.592  46.640  1.00  0.00           H  
ATOM   3213 1HD1 LEU A 256      56.354  55.940  45.572  1.00  0.00           H  
ATOM   3214 2HD1 LEU A 256      56.500  57.520  46.378  1.00  0.00           H  
ATOM   3215 3HD1 LEU A 256      55.220  57.251  45.171  1.00  0.00           H  
ATOM   3216 1HD2 LEU A 256      56.256  54.810  47.792  1.00  0.00           H  
ATOM   3217 2HD2 LEU A 256      54.994  55.267  48.961  1.00  0.00           H  
ATOM   3218 3HD2 LEU A 256      56.358  56.366  48.648  1.00  0.00           H  
ATOM   3219  N   LEU A 257      52.420  56.710  44.880  1.00  0.00           N  
ATOM   3220  HN  LEU A 257      53.140  57.180  44.370  1.00  0.00           H  
ATOM   3221  CA  LEU A 257      51.680  55.640  44.230  1.00  0.00           C  
ATOM   3222  CB  LEU A 257      51.130  56.070  42.860  1.00  0.00           C  
ATOM   3223  CG  LEU A 257      50.080  57.170  42.810  1.00  0.00           C  
ATOM   3224  CD1 LEU A 257      49.530  57.250  41.370  1.00  0.00           C  
ATOM   3225  CD2 LEU A 257      48.960  56.860  43.790  1.00  0.00           C  
ATOM   3226  C   LEU A 257      52.620  54.480  43.980  1.00  0.00           C  
ATOM   3227  O   LEU A 257      53.650  54.660  43.360  1.00  0.00           O  
ATOM   3228  HA  LEU A 257      50.860  55.317  44.871  1.00  0.00           H  
ATOM   3229  HB1 LEU A 257      51.978  56.408  42.265  1.00  0.00           H  
ATOM   3230  HB2 LEU A 257      50.691  55.186  42.398  1.00  0.00           H  
ATOM   3231  HG  LEU A 257      50.540  58.122  43.075  1.00  0.00           H  
ATOM   3232 1HD1 LEU A 257      48.775  58.034  41.312  1.00  0.00           H  
ATOM   3233 2HD1 LEU A 257      49.083  56.294  41.098  1.00  0.00           H  
ATOM   3234 3HD1 LEU A 257      50.344  57.479  40.682  1.00  0.00           H  
ATOM   3235 1HD2 LEU A 257      48.212  57.651  43.749  1.00  0.00           H  
ATOM   3236 2HD2 LEU A 257      49.367  56.797  44.799  1.00  0.00           H  
ATOM   3237 3HD2 LEU A 257      48.497  55.909  43.525  1.00  0.00           H  
ATOM   3238  N   LEU A 258      52.260  53.290  44.450  1.00  0.00           N  
ATOM   3239  HN  LEU A 258      51.410  53.210  44.980  1.00  0.00           H  
ATOM   3240  CA  LEU A 258      53.070  52.100  44.210  1.00  0.00           C  
ATOM   3241  CB  LEU A 258      53.340  51.340  45.520  1.00  0.00           C  
ATOM   3242  CG  LEU A 258      54.170  52.080  46.560  1.00  0.00           C  
ATOM   3243  CD1 LEU A 258      54.280  51.200  47.840  1.00  0.00           C  
ATOM   3244  CD2 LEU A 258      55.560  52.420  45.970  1.00  0.00           C  
ATOM   3245  C   LEU A 258      52.230  51.230  43.270  1.00  0.00           C  
ATOM   3246  O   LEU A 258      51.160  50.760  43.640  1.00  0.00           O  
ATOM   3247  HA  LEU A 258      54.010  52.374  43.732  1.00  0.00           H  
ATOM   3248  HB1 LEU A 258      52.377  51.100  45.971  1.00  0.00           H  
ATOM   3249  HB2 LEU A 258      53.864  50.418  45.269  1.00  0.00           H  
ATOM   3250  HG  LEU A 258      53.662  53.009  46.817  1.00  0.00           H  
ATOM   3251 1HD1 LEU A 258      54.873  51.722  48.591  1.00  0.00           H  
ATOM   3252 2HD1 LEU A 258      54.761  50.254  47.591  1.00  0.00           H  
ATOM   3253 3HD1 LEU A 258      53.283  51.007  48.235  1.00  0.00           H  
ATOM   3254 1HD2 LEU A 258      56.152  52.950  46.716  1.00  0.00           H  
ATOM   3255 2HD2 LEU A 258      55.437  53.051  45.090  1.00  0.00           H  
ATOM   3256 3HD2 LEU A 258      56.071  51.499  45.688  1.00  0.00           H  
ATOM   3257  N   VAL A 259      52.740  51.040  42.060  1.00  0.00           N  
ATOM   3258  HN  VAL A 259      53.620  51.450  41.830  1.00  0.00           H  
ATOM   3259  CA  VAL A 259      52.030  50.250  41.060  1.00  0.00           C  
ATOM   3260  CB  VAL A 259      52.040  50.980  39.730  1.00  0.00           C  
ATOM   3261  CG1 VAL A 259      51.280  50.210  38.710  1.00  0.00           C  
ATOM   3262  CG2 VAL A 259      51.420  52.370  39.920  1.00  0.00           C  
ATOM   3263  C   VAL A 259      52.760  48.920  40.940  1.00  0.00           C  
ATOM   3264  O   VAL A 259      53.900  48.870  40.490  1.00  0.00           O  
ATOM   3265  HA  VAL A 259      51.003  50.081  41.382  1.00  0.00           H  
ATOM   3266  HB  VAL A 259      53.071  51.093  39.394  1.00  0.00           H  
ATOM   3267 1HG1 VAL A 259      51.297  50.747  37.762  1.00  0.00           H  
ATOM   3268 2HG1 VAL A 259      50.248  50.089  39.040  1.00  0.00           H  
ATOM   3269 3HG1 VAL A 259      51.737  49.229  38.579  1.00  0.00           H  
ATOM   3270 1HG2 VAL A 259      51.423  52.903  38.969  1.00  0.00           H  
ATOM   3271 2HG2 VAL A 259      52.002  52.931  40.652  1.00  0.00           H  
ATOM   3272 3HG2 VAL A 259      50.395  52.266  40.274  1.00  0.00           H  
ATOM   3273  N   MET A 260      52.090  47.830  41.310  1.00  0.00           N  
ATOM   3274  HN  MET A 260      51.130  47.890  41.580  1.00  0.00           H  
ATOM   3275  CA  MET A 260      52.780  46.540  41.310  1.00  0.00           C  
ATOM   3276  CB  MET A 260      53.070  46.130  42.760  1.00  0.00           C  
ATOM   3277  CG  MET A 260      53.820  47.190  43.580  1.00  0.00           C  
ATOM   3278  SD  MET A 260      54.140  46.700  45.310  1.00  0.00           S  
ATOM   3279  CE  MET A 260      52.430  46.820  46.060  1.00  0.00           C  
ATOM   3280  C   MET A 260      52.030  45.410  40.630  1.00  0.00           C  
ATOM   3281  O   MET A 260      50.840  45.220  40.860  1.00  0.00           O  
ATOM   3282  HA  MET A 260      53.734  46.668  40.798  1.00  0.00           H  
ATOM   3283  HB1 MET A 260      52.120  45.927  43.253  1.00  0.00           H  
ATOM   3284  HB2 MET A 260      53.673  45.222  42.744  1.00  0.00           H  
ATOM   3285  HG1 MET A 260      54.777  47.384  43.096  1.00  0.00           H  
ATOM   3286  HG2 MET A 260      53.224  48.103  43.587  1.00  0.00           H  
ATOM   3287  HE1 MET A 260      52.475  46.548  47.115  1.00  0.00           H  
ATOM   3288  HE2 MET A 260      51.756  46.140  45.539  1.00  0.00           H  
ATOM   3289  HE3 MET A 260      52.061  47.841  45.964  1.00  0.00           H  
ATOM   3290  N   GLY A 261      52.750  44.660  39.810  1.00  0.00           N  
ATOM   3291  HN  GLY A 261      53.700  44.910  39.630  1.00  0.00           H  
ATOM   3292  CA  GLY A 261      52.170  43.500  39.160  1.00  0.00           C  
ATOM   3293  C   GLY A 261      51.070  43.770  38.170  1.00  0.00           C  
ATOM   3294  O   GLY A 261      50.140  42.980  38.030  1.00  0.00           O  
ATOM   3295  HA1 GLY A 261      52.970  42.980  38.633  1.00  0.00           H  
ATOM   3296  HA2 GLY A 261      51.765  42.852  39.937  1.00  0.00           H  
ATOM   3297  N   THR A 262      51.180  44.880  37.470  1.00  0.00           N  
ATOM   3298  HN  THR A 262      51.960  45.490  37.630  1.00  0.00           H  
ATOM   3299  CA  THR A 262      50.190  45.210  36.480  1.00  0.00           C  
ATOM   3300  CB  THR A 262      48.940  45.860  37.140  1.00  0.00           C  
ATOM   3301  OG1 THR A 262      48.040  46.320  36.120  1.00  0.00           O  
ATOM   3302  HG1 THR A 262      47.240  46.740  36.550  1.00  0.00           H  
ATOM   3303  CG2 THR A 262      49.340  47.040  38.000  1.00  0.00           C  
ATOM   3304  C   THR A 262      50.790  46.170  35.470  1.00  0.00           C  
ATOM   3305  O   THR A 262      51.750  46.880  35.780  1.00  0.00           O  
ATOM   3306  HA  THR A 262      49.886  44.299  35.965  1.00  0.00           H  
ATOM   3307  HB  THR A 262      48.434  45.119  37.759  1.00  0.00           H  
ATOM   3308 1HG2 THR A 262      48.451  47.479  38.452  1.00  0.00           H  
ATOM   3309 2HG2 THR A 262      49.840  47.787  37.383  1.00  0.00           H  
ATOM   3310 3HG2 THR A 262      50.018  46.705  38.785  1.00  0.00           H  
ATOM   3311  N   SER A 263      50.240  46.140  34.260  1.00  0.00           N  
ATOM   3312  HN  SER A 263      49.510  45.470  34.090  1.00  0.00           H  
ATOM   3313  CA  SER A 263      50.640  47.020  33.180  1.00  0.00           C  
ATOM   3314  CB  SER A 263      50.120  46.490  31.850  1.00  0.00           C  
ATOM   3315  OG  SER A 263      50.210  47.460  30.810  1.00  0.00           O  
ATOM   3316  HG  SER A 263      49.850  47.070  29.960  1.00  0.00           H  
ATOM   3317  C   SER A 263      49.960  48.340  33.500  1.00  0.00           C  
ATOM   3318  O   SER A 263      48.910  48.370  34.140  1.00  0.00           O  
ATOM   3319  HA  SER A 263      51.723  47.137  33.155  1.00  0.00           H  
ATOM   3320  HB1 SER A 263      50.708  45.617  31.567  1.00  0.00           H  
ATOM   3321  HB2 SER A 263      49.076  46.202  31.971  1.00  0.00           H  
ATOM   3322  N   LEU A 264      50.570  49.440  33.060  1.00  0.00           N  
ATOM   3323  HN  LEU A 264      51.420  49.350  32.540  1.00  0.00           H  
ATOM   3324  CA  LEU A 264      50.020  50.770  33.300  1.00  0.00           C  
ATOM   3325  CB  LEU A 264      51.090  51.820  33.010  1.00  0.00           C  
ATOM   3326  CG  LEU A 264      52.360  51.680  33.840  1.00  0.00           C  
ATOM   3327  CD1 LEU A 264      53.480  52.500  33.220  1.00  0.00           C  
ATOM   3328  CD2 LEU A 264      52.070  52.100  35.290  1.00  0.00           C  
ATOM   3329  C   LEU A 264      48.790  51.040  32.430  1.00  0.00           C  
ATOM   3330  O   LEU A 264      47.930  51.850  32.770  1.00  0.00           O  
ATOM   3331  HA  LEU A 264      49.731  50.845  34.348  1.00  0.00           H  
ATOM   3332  HB1 LEU A 264      51.362  51.745  31.957  1.00  0.00           H  
ATOM   3333  HB2 LEU A 264      50.663  52.803  33.206  1.00  0.00           H  
ATOM   3334  HG  LEU A 264      52.659  50.632  33.838  1.00  0.00           H  
ATOM   3335 1HD1 LEU A 264      54.384  52.394  33.820  1.00  0.00           H  
ATOM   3336 2HD1 LEU A 264      53.187  53.550  33.187  1.00  0.00           H  
ATOM   3337 3HD1 LEU A 264      53.673  52.145  32.207  1.00  0.00           H  
ATOM   3338 1HD2 LEU A 264      52.977  52.001  35.886  1.00  0.00           H  
ATOM   3339 2HD2 LEU A 264      51.291  51.460  35.705  1.00  0.00           H  
ATOM   3340 3HD2 LEU A 264      51.736  53.137  35.308  1.00  0.00           H  
ATOM   3341  N   GLN A 265      48.720  50.350  31.300  1.00  0.00           N  
ATOM   3342  HN  GLN A 265      49.440  49.700  31.080  1.00  0.00           H  
ATOM   3343  CA  GLN A 265      47.610  50.530  30.390  1.00  0.00           C  
ATOM   3344  CB  GLN A 265      48.160  50.500  28.960  1.00  0.00           C  
ATOM   3345  CG  GLN A 265      49.230  49.450  28.760  1.00  0.00           C  
ATOM   3346  CD  GLN A 265      50.090  49.710  27.540  1.00  0.00           C  
ATOM   3347  OE1 GLN A 265      50.780  50.730  27.450  1.00  0.00           O  
ATOM   3348  NE2 GLN A 265      50.040  48.790  26.580  1.00  0.00           N  
ATOM   3349 1HE2 GLN A 265      49.470  47.980  26.700  1.00  0.00           H  
ATOM   3350 2HE2 GLN A 265      50.590  48.910  25.750  1.00  0.00           H  
ATOM   3351  C   GLN A 265      46.490  49.530  30.600  1.00  0.00           C  
ATOM   3352  O   GLN A 265      46.170  48.740  29.720  1.00  0.00           O  
ATOM   3353  HA  GLN A 265      47.200  51.525  30.564  1.00  0.00           H  
ATOM   3354  HB1 GLN A 265      47.337  50.292  28.276  1.00  0.00           H  
ATOM   3355  HB2 GLN A 265      48.585  51.477  28.731  1.00  0.00           H  
ATOM   3356  HG1 GLN A 265      49.872  49.435  29.641  1.00  0.00           H  
ATOM   3357  HG2 GLN A 265      48.748  48.479  28.645  1.00  0.00           H  
ATOM   3358  N   VAL A 266      45.910  49.560  31.800  1.00  0.00           N  
ATOM   3359  HN  VAL A 266      46.260  50.210  32.480  1.00  0.00           H  
ATOM   3360  CA  VAL A 266      44.800  48.690  32.170  1.00  0.00           C  
ATOM   3361  CB  VAL A 266      45.160  47.780  33.380  1.00  0.00           C  
ATOM   3362  CG1 VAL A 266      45.560  48.620  34.560  1.00  0.00           C  
ATOM   3363  CG2 VAL A 266      43.980  46.900  33.720  1.00  0.00           C  
ATOM   3364  C   VAL A 266      43.610  49.580  32.510  1.00  0.00           C  
ATOM   3365  O   VAL A 266      43.730  50.500  33.320  1.00  0.00           O  
ATOM   3366  HA  VAL A 266      44.542  48.062  31.318  1.00  0.00           H  
ATOM   3367  HB  VAL A 266      46.001  47.145  33.102  1.00  0.00           H  
ATOM   3368 1HG1 VAL A 266      45.809  47.972  35.400  1.00  0.00           H  
ATOM   3369 2HG1 VAL A 266      44.733  49.273  34.839  1.00  0.00           H  
ATOM   3370 3HG1 VAL A 266      46.428  49.225  34.298  1.00  0.00           H  
ATOM   3371 1HG2 VAL A 266      44.233  46.263  34.568  1.00  0.00           H  
ATOM   3372 2HG2 VAL A 266      43.731  46.278  32.860  1.00  0.00           H  
ATOM   3373 3HG2 VAL A 266      43.124  47.523  33.978  1.00  0.00           H  
ATOM   3374  N   GLN A 267      42.480  49.280  31.880  1.00  0.00           N  
ATOM   3375  HN  GLN A 267      42.470  48.480  31.270  1.00  0.00           H  
ATOM   3376  CA  GLN A 267      41.230  50.040  32.010  1.00  0.00           C  
ATOM   3377  CB  GLN A 267      40.020  49.120  31.910  1.00  0.00           C  
ATOM   3378  CG  GLN A 267      38.700  49.880  31.840  1.00  0.00           C  
ATOM   3379  CD  GLN A 267      37.500  48.970  31.720  1.00  0.00           C  
ATOM   3380  OE1 GLN A 267      37.170  48.230  32.660  1.00  0.00           O  
ATOM   3381  NE2 GLN A 267      36.830  49.020  30.580  1.00  0.00           N  
ATOM   3382 1HE2 GLN A 267      37.130  49.630  29.850  1.00  0.00           H  
ATOM   3383 2HE2 GLN A 267      36.030  48.430  30.440  1.00  0.00           H  
ATOM   3384  C   GLN A 267      41.070  50.940  33.220  1.00  0.00           C  
ATOM   3385  O   GLN A 267      40.830  52.130  33.070  1.00  0.00           O  
ATOM   3386  HA  GLN A 267      41.184  50.694  31.140  1.00  0.00           H  
ATOM   3387  HB1 GLN A 267      40.119  48.512  31.011  1.00  0.00           H  
ATOM   3388  HB2 GLN A 267      40.002  48.473  32.787  1.00  0.00           H  
ATOM   3389  HG1 GLN A 267      38.594  50.476  32.746  1.00  0.00           H  
ATOM   3390  HG2 GLN A 267      38.724  50.539  30.972  1.00  0.00           H  
ATOM   3391  N   PRO A 268      41.130  50.380  34.430  1.00  0.00           N  
ATOM   3392  CA  PRO A 268      40.970  51.220  35.620  1.00  0.00           C  
ATOM   3393  CB  PRO A 268      40.660  50.190  36.700  1.00  0.00           C  
ATOM   3394  CG  PRO A 268      41.580  49.070  36.300  1.00  0.00           C  
ATOM   3395  CD  PRO A 268      41.250  48.960  34.830  1.00  0.00           C  
ATOM   3396  C   PRO A 268      42.200  52.080  35.970  1.00  0.00           C  
ATOM   3397  O   PRO A 268      42.130  53.310  36.010  1.00  0.00           O  
ATOM   3398  HA  PRO A 268      40.105  51.870  35.486  1.00  0.00           H  
ATOM   3399  HB1 PRO A 268      40.899  50.568  37.694  1.00  0.00           H  
ATOM   3400  HB2 PRO A 268      39.615  49.880  36.670  1.00  0.00           H  
ATOM   3401  HG1 PRO A 268      42.626  49.331  36.460  1.00  0.00           H  
ATOM   3402  HG2 PRO A 268      41.349  48.149  36.835  1.00  0.00           H  
ATOM   3403  HD1 PRO A 268      42.049  48.461  34.282  1.00  0.00           H  
ATOM   3404  HD2 PRO A 268      40.313  48.425  34.674  1.00  0.00           H  
ATOM   3405  N   PHE A 269      43.330  51.420  36.190  1.00  0.00           N  
ATOM   3406  HN  PHE A 269      43.340  50.430  36.090  1.00  0.00           H  
ATOM   3407  CA  PHE A 269      44.550  52.100  36.590  1.00  0.00           C  
ATOM   3408  CB  PHE A 269      45.650  51.080  36.850  1.00  0.00           C  
ATOM   3409  CG  PHE A 269      45.290  50.050  37.870  1.00  0.00           C  
ATOM   3410  CD1 PHE A 269      44.510  50.390  38.970  1.00  0.00           C  
ATOM   3411  HD1 PHE A 269      44.160  51.320  39.060  1.00  0.00           H  
ATOM   3412  CD2 PHE A 269      45.770  48.740  37.770  1.00  0.00           C  
ATOM   3413  HD2 PHE A 269      46.320  48.490  36.980  1.00  0.00           H  
ATOM   3414  CE1 PHE A 269      44.220  49.450  39.950  1.00  0.00           C  
ATOM   3415  HE1 PHE A 269      43.660  49.700  40.740  1.00  0.00           H  
ATOM   3416  CE2 PHE A 269      45.480  47.800  38.750  1.00  0.00           C  
ATOM   3417  HE2 PHE A 269      45.830  46.870  38.670  1.00  0.00           H  
ATOM   3418  CZ  PHE A 269      44.710  48.150  39.840  1.00  0.00           C  
ATOM   3419  HZ  PHE A 269      44.500  47.470  40.540  1.00  0.00           H  
ATOM   3420  C   PHE A 269      45.070  53.190  35.670  1.00  0.00           C  
ATOM   3421  O   PHE A 269      45.630  54.190  36.140  1.00  0.00           O  
ATOM   3422  HA  PHE A 269      44.339  52.578  37.547  1.00  0.00           H  
ATOM   3423  HB1 PHE A 269      45.875  50.571  35.913  1.00  0.00           H  
ATOM   3424  HB2 PHE A 269      46.536  51.612  37.197  1.00  0.00           H  
ATOM   3425  N   ALA A 270      44.910  53.000  34.370  1.00  0.00           N  
ATOM   3426  HN  ALA A 270      44.470  52.160  34.040  1.00  0.00           H  
ATOM   3427  CA  ALA A 270      45.380  53.990  33.420  1.00  0.00           C  
ATOM   3428  CB  ALA A 270      44.850  53.660  32.020  1.00  0.00           C  
ATOM   3429  C   ALA A 270      44.920  55.380  33.850  1.00  0.00           C  
ATOM   3430  O   ALA A 270      45.710  56.310  33.940  1.00  0.00           O  
ATOM   3431  HA  ALA A 270      46.470  53.970  33.399  1.00  0.00           H  
ATOM   3432  HB1 ALA A 270      45.206  54.407  31.311  1.00  0.00           H  
ATOM   3433  HB2 ALA A 270      43.760  53.663  32.033  1.00  0.00           H  
ATOM   3434  HB3 ALA A 270      45.206  52.675  31.719  1.00  0.00           H  
ATOM   3435  N   SER A 271      43.630  55.500  34.160  1.00  0.00           N  
ATOM   3436  HN  SER A 271      43.030  54.700  34.120  1.00  0.00           H  
ATOM   3437  CA  SER A 271      43.090  56.800  34.570  1.00  0.00           C  
ATOM   3438  CB  SER A 271      41.560  56.770  34.500  1.00  0.00           C  
ATOM   3439  OG  SER A 271      41.150  56.390  33.200  1.00  0.00           O  
ATOM   3440  HG  SER A 271      40.150  56.370  33.160  1.00  0.00           H  
ATOM   3441  C   SER A 271      43.510  57.250  35.960  1.00  0.00           C  
ATOM   3442  O   SER A 271      43.760  58.430  36.160  1.00  0.00           O  
ATOM   3443  HA  SER A 271      43.442  57.546  33.858  1.00  0.00           H  
ATOM   3444  HB1 SER A 271      41.178  56.051  35.225  1.00  0.00           H  
ATOM   3445  HB2 SER A 271      41.167  57.761  34.729  1.00  0.00           H  
ATOM   3446  N   LEU A 272      43.570  56.330  36.900  1.00  0.00           N  
ATOM   3447  HN  LEU A 272      43.370  55.370  36.680  1.00  0.00           H  
ATOM   3448  CA  LEU A 272      43.930  56.680  38.270  1.00  0.00           C  
ATOM   3449  CB  LEU A 272      43.760  55.470  39.190  1.00  0.00           C  
ATOM   3450  CG  LEU A 272      42.320  54.920  39.200  1.00  0.00           C  
ATOM   3451  CD1 LEU A 272      42.210  53.730  40.160  1.00  0.00           C  
ATOM   3452  CD2 LEU A 272      41.370  56.030  39.640  1.00  0.00           C  
ATOM   3453  C   LEU A 272      45.330  57.260  38.380  1.00  0.00           C  
ATOM   3454  O   LEU A 272      45.530  58.250  39.060  1.00  0.00           O  
ATOM   3455  HA  LEU A 272      43.231  57.446  38.606  1.00  0.00           H  
ATOM   3456  HB1 LEU A 272      44.431  54.680  38.853  1.00  0.00           H  
ATOM   3457  HB2 LEU A 272      44.026  55.765  40.205  1.00  0.00           H  
ATOM   3458  HG  LEU A 272      42.052  54.596  38.194  1.00  0.00           H  
ATOM   3459 1HD1 LEU A 272      41.187  53.353  40.156  1.00  0.00           H  
ATOM   3460 2HD1 LEU A 272      42.475  54.050  41.168  1.00  0.00           H  
ATOM   3461 3HD1 LEU A 272      42.889  52.940  39.840  1.00  0.00           H  
ATOM   3462 1HD2 LEU A 272      40.348  55.651  39.651  1.00  0.00           H  
ATOM   3463 2HD2 LEU A 272      41.440  56.866  38.944  1.00  0.00           H  
ATOM   3464 3HD2 LEU A 272      41.642  56.367  40.640  1.00  0.00           H  
ATOM   3465  N   ILE A 273      46.290  56.630  37.720  1.00  0.00           N  
ATOM   3466  HN  ILE A 273      46.070  55.800  37.200  1.00  0.00           H  
ATOM   3467  CA  ILE A 273      47.670  57.110  37.740  1.00  0.00           C  
ATOM   3468  CB  ILE A 273      48.540  56.240  36.810  1.00  0.00           C  
ATOM   3469  CG1 ILE A 273      48.660  54.830  37.420  1.00  0.00           C  
ATOM   3470  CG2 ILE A 273      49.910  56.880  36.580  1.00  0.00           C  
ATOM   3471  CD  ILE A 273      49.330  53.800  36.530  1.00  0.00           C  
ATOM   3472  C   ILE A 273      47.750  58.590  37.350  1.00  0.00           C  
ATOM   3473  O   ILE A 273      48.460  59.370  37.980  1.00  0.00           O  
ATOM   3474  HA  ILE A 273      48.051  57.006  38.756  1.00  0.00           H  
ATOM   3475  HB  ILE A 273      48.035  56.156  35.848  1.00  0.00           H  
ATOM   3476 1HG1 ILE A 273      49.238  54.908  38.341  1.00  0.00           H  
ATOM   3477 2HG1 ILE A 273      47.656  54.475  37.650  1.00  0.00           H  
ATOM   3478 1HG2 ILE A 273      50.502  56.245  35.921  1.00  0.00           H  
ATOM   3479 2HG2 ILE A 273      50.424  56.992  37.535  1.00  0.00           H  
ATOM   3480 3HG2 ILE A 273      49.781  57.860  36.120  1.00  0.00           H  
ATOM   3481  HD1 ILE A 273      49.367  52.841  37.047  1.00  0.00           H  
ATOM   3482  HD2 ILE A 273      50.344  54.125  36.296  1.00  0.00           H  
ATOM   3483  HD3 ILE A 273      48.761  53.692  35.606  1.00  0.00           H  
ATOM   3484  N   SER A 274      46.990  59.000  36.340  1.00  0.00           N  
ATOM   3485  HN  SER A 274      46.410  58.350  35.860  1.00  0.00           H  
ATOM   3486  CA  SER A 274      47.020  60.410  35.930  1.00  0.00           C  
ATOM   3487  CB  SER A 274      46.530  60.560  34.490  1.00  0.00           C  
ATOM   3488  OG  SER A 274      45.150  60.280  34.380  1.00  0.00           O  
ATOM   3489  HG  SER A 274      44.870  60.380  33.430  1.00  0.00           H  
ATOM   3490  C   SER A 274      46.210  61.370  36.850  1.00  0.00           C  
ATOM   3491  O   SER A 274      46.260  62.590  36.660  1.00  0.00           O  
ATOM   3492  HA  SER A 274      48.060  60.735  35.956  1.00  0.00           H  
ATOM   3493  HB1 SER A 274      46.711  61.583  34.159  1.00  0.00           H  
ATOM   3494  HB2 SER A 274      47.083  59.869  33.854  1.00  0.00           H  
ATOM   3495  N   LYS A 275      45.490  60.830  37.830  1.00  0.00           N  
ATOM   3496  HN  LYS A 275      45.490  59.830  37.940  1.00  0.00           H  
ATOM   3497  CA  LYS A 275      44.700  61.650  38.750  1.00  0.00           C  
ATOM   3498  CB  LYS A 275      43.580  60.840  39.390  1.00  0.00           C  
ATOM   3499  CG  LYS A 275      42.250  60.870  38.690  1.00  0.00           C  
ATOM   3500  CD  LYS A 275      41.210  60.260  39.630  1.00  0.00           C  
ATOM   3501  CE  LYS A 275      39.810  60.400  39.080  1.00  0.00           C  
ATOM   3502  NZ  LYS A 275      39.700  59.710  37.780  1.00  0.00           N1+
ATOM   3503  HZ1 LYS A 275      38.760  59.810  37.430  1.00  0.00           H  
ATOM   3504  HZ2 LYS A 275      40.340  60.110  37.130  1.00  0.00           H  
ATOM   3505  HZ3 LYS A 275      39.900  58.740  37.900  1.00  0.00           H  
ATOM   3506  C   LYS A 275      45.520  62.240  39.900  1.00  0.00           C  
ATOM   3507  O   LYS A 275      45.130  63.230  40.500  1.00  0.00           O  
ATOM   3508  HA  LYS A 275      44.255  62.470  38.187  1.00  0.00           H  
ATOM   3509  HB1 LYS A 275      43.907  59.801  39.437  1.00  0.00           H  
ATOM   3510  HB2 LYS A 275      43.431  61.220  40.401  1.00  0.00           H  
ATOM   3511  HG1 LYS A 275      41.978  61.899  38.455  1.00  0.00           H  
ATOM   3512  HG2 LYS A 275      42.303  60.289  37.769  1.00  0.00           H  
ATOM   3513  HD1 LYS A 275      41.433  59.201  39.764  1.00  0.00           H  
ATOM   3514  HD2 LYS A 275      41.264  60.768  40.593  1.00  0.00           H  
ATOM   3515  HE1 LYS A 275      39.102  59.959  39.782  1.00  0.00           H  
ATOM   3516  HE2 LYS A 275      39.580  61.457  38.947  1.00  0.00           H  
ATOM   3517  N   ALA A 276      46.650  61.620  40.210  1.00  0.00           N  
ATOM   3518  HN  ALA A 276      46.930  60.810  39.690  1.00  0.00           H  
ATOM   3519  CA  ALA A 276      47.480  62.100  41.300  1.00  0.00           C  
ATOM   3520  CB  ALA A 276      48.620  61.130  41.530  1.00  0.00           C  
ATOM   3521  C   ALA A 276      48.030  63.500  41.030  1.00  0.00           C  
ATOM   3522  O   ALA A 276      48.180  63.920  39.880  1.00  0.00           O  
ATOM   3523  HA  ALA A 276      46.873  62.138  42.204  1.00  0.00           H  
ATOM   3524  HB1 ALA A 276      49.244  61.489  42.348  1.00  0.00           H  
ATOM   3525  HB2 ALA A 276      49.220  61.052  40.623  1.00  0.00           H  
ATOM   3526  HB3 ALA A 276      48.218  60.149  41.784  1.00  0.00           H  
ATOM   3527  N   PRO A 277      48.310  64.250  42.110  1.00  0.00           N  
ATOM   3528  CA  PRO A 277      48.850  65.590  41.930  1.00  0.00           C  
ATOM   3529  CB  PRO A 277      49.020  66.080  43.360  1.00  0.00           C  
ATOM   3530  CG  PRO A 277      49.210  64.830  44.130  1.00  0.00           C  
ATOM   3531  CD  PRO A 277      48.140  63.950  43.540  1.00  0.00           C  
ATOM   3532  C   PRO A 277      50.170  65.450  41.160  1.00  0.00           C  
ATOM   3533  O   PRO A 277      50.840  64.410  41.240  1.00  0.00           O  
ATOM   3534  HA  PRO A 277      48.148  66.221  41.385  1.00  0.00           H  
ATOM   3535  HB1 PRO A 277      49.891  66.729  43.449  1.00  0.00           H  
ATOM   3536  HB2 PRO A 277      48.132  66.615  43.697  1.00  0.00           H  
ATOM   3537  HG1 PRO A 277      50.203  64.411  43.970  1.00  0.00           H  
ATOM   3538  HG2 PRO A 277      49.050  64.991  45.196  1.00  0.00           H  
ATOM   3539  HD1 PRO A 277      48.321  62.897  43.755  1.00  0.00           H  
ATOM   3540  HD2 PRO A 277      47.148  64.229  43.895  1.00  0.00           H  
ATOM   3541  N   LEU A 278      50.520  66.490  40.410  1.00  0.00           N  
ATOM   3542  HN  LEU A 278      49.960  67.310  40.410  1.00  0.00           H  
ATOM   3543  CA  LEU A 278      51.730  66.450  39.590  1.00  0.00           C  
ATOM   3544  CB  LEU A 278      51.870  67.750  38.790  1.00  0.00           C  
ATOM   3545  CG  LEU A 278      50.770  67.990  37.760  1.00  0.00           C  
ATOM   3546  CD1 LEU A 278      51.120  69.240  36.930  1.00  0.00           C  
ATOM   3547  CD2 LEU A 278      50.650  66.770  36.840  1.00  0.00           C  
ATOM   3548  C   LEU A 278      53.020  66.190  40.340  1.00  0.00           C  
ATOM   3549  O   LEU A 278      53.960  65.680  39.760  1.00  0.00           O  
ATOM   3550  HA  LEU A 278      51.606  65.640  38.871  1.00  0.00           H  
ATOM   3551  HB1 LEU A 278      51.863  68.583  39.493  1.00  0.00           H  
ATOM   3552  HB2 LEU A 278      52.825  67.724  38.266  1.00  0.00           H  
ATOM   3553  HG  LEU A 278      49.822  68.150  38.274  1.00  0.00           H  
ATOM   3554 1HD1 LEU A 278      50.338  69.417  36.192  1.00  0.00           H  
ATOM   3555 2HD1 LEU A 278      52.071  69.084  36.421  1.00  0.00           H  
ATOM   3556 3HD1 LEU A 278      51.199  70.104  37.590  1.00  0.00           H  
ATOM   3557 1HD2 LEU A 278      49.864  66.944  36.105  1.00  0.00           H  
ATOM   3558 2HD2 LEU A 278      50.403  65.890  37.434  1.00  0.00           H  
ATOM   3559 3HD2 LEU A 278      51.597  66.607  36.326  1.00  0.00           H  
ATOM   3560  N   SER A 279      53.050  66.510  41.630  1.00  0.00           N  
ATOM   3561  HN  SER A 279      52.240  66.890  42.080  1.00  0.00           H  
ATOM   3562  CA  SER A 279      54.280  66.300  42.390  1.00  0.00           C  
ATOM   3563  CB  SER A 279      54.390  67.370  43.470  1.00  0.00           C  
ATOM   3564  OG  SER A 279      53.280  67.310  44.370  1.00  0.00           O  
ATOM   3565  HG  SER A 279      53.380  68.030  45.070  1.00  0.00           H  
ATOM   3566  C   SER A 279      54.400  64.900  43.020  1.00  0.00           C  
ATOM   3567  O   SER A 279      55.460  64.510  43.500  1.00  0.00           O  
ATOM   3568  HA  SER A 279      55.119  66.430  41.707  1.00  0.00           H  
ATOM   3569  HB1 SER A 279      55.312  67.216  44.031  1.00  0.00           H  
ATOM   3570  HB2 SER A 279      54.412  68.352  42.997  1.00  0.00           H  
ATOM   3571  N   THR A 280      53.320  64.120  42.990  1.00  0.00           N  
ATOM   3572  HN  THR A 280      52.490  64.440  42.550  1.00  0.00           H  
ATOM   3573  CA  THR A 280      53.350  62.800  43.600  1.00  0.00           C  
ATOM   3574  CB  THR A 280      51.930  62.270  43.770  1.00  0.00           C  
ATOM   3575  OG1 THR A 280      51.260  63.100  44.720  1.00  0.00           O  
ATOM   3576  HG1 THR A 280      50.320  62.770  44.850  1.00  0.00           H  
ATOM   3577  CG2 THR A 280      51.920  60.820  44.280  1.00  0.00           C  
ATOM   3578  C   THR A 280      54.210  61.740  42.910  1.00  0.00           C  
ATOM   3579  O   THR A 280      54.010  61.410  41.750  1.00  0.00           O  
ATOM   3580  HA  THR A 280      53.758  62.929  44.603  1.00  0.00           H  
ATOM   3581  HB  THR A 280      51.408  62.321  42.814  1.00  0.00           H  
ATOM   3582 1HG2 THR A 280      50.890  60.479  44.388  1.00  0.00           H  
ATOM   3583 2HG2 THR A 280      52.422  60.771  45.247  1.00  0.00           H  
ATOM   3584 3HG2 THR A 280      52.441  60.180  43.568  1.00  0.00           H  
ATOM   3585  N   PRO A 281      55.230  61.230  43.610  1.00  0.00           N  
ATOM   3586  CA  PRO A 281      56.040  60.220  42.940  1.00  0.00           C  
ATOM   3587  CB  PRO A 281      57.190  60.000  43.910  1.00  0.00           C  
ATOM   3588  CG  PRO A 281      57.260  61.360  44.630  1.00  0.00           C  
ATOM   3589  CD  PRO A 281      55.810  61.550  44.920  1.00  0.00           C  
ATOM   3590  C   PRO A 281      55.250  58.930  42.680  1.00  0.00           C  
ATOM   3591  O   PRO A 281      54.340  58.590  43.430  1.00  0.00           O  
ATOM   3592  HA  PRO A 281      56.421  60.616  41.999  1.00  0.00           H  
ATOM   3593  HB1 PRO A 281      56.971  59.192  44.608  1.00  0.00           H  
ATOM   3594  HB2 PRO A 281      58.118  59.783  43.382  1.00  0.00           H  
ATOM   3595  HG1 PRO A 281      57.855  61.309  45.542  1.00  0.00           H  
ATOM   3596  HG2 PRO A 281      57.653  62.144  43.983  1.00  0.00           H  
ATOM   3597  HD1 PRO A 281      55.461  60.865  45.692  1.00  0.00           H  
ATOM   3598  HD2 PRO A 281      55.590  62.575  45.217  1.00  0.00           H  
ATOM   3599  N   ARG A 282      55.640  58.240  41.620  1.00  0.00           N  
ATOM   3600  HN  ARG A 282      56.390  58.590  41.070  1.00  0.00           H  
ATOM   3601  CA  ARG A 282      55.000  56.990  41.230  1.00  0.00           C  
ATOM   3602  CB  ARG A 282      54.100  57.260  40.010  1.00  0.00           C  
ATOM   3603  CG  ARG A 282      53.140  58.390  40.320  1.00  0.00           C  
ATOM   3604  CD  ARG A 282      52.250  58.780  39.150  1.00  0.00           C  
ATOM   3605  NE  ARG A 282      52.990  59.280  37.990  1.00  0.00           N  
ATOM   3606  HE  ARG A 282      53.990  59.300  38.040  1.00  0.00           H  
ATOM   3607  CZ  ARG A 282      52.400  59.710  36.880  1.00  0.00           C  
ATOM   3608  NH1 ARG A 282      51.070  59.700  36.790  1.00  0.00           N  
ATOM   3609 1HH1 ARG A 282      50.520  59.370  37.560  1.00  0.00           H  
ATOM   3610 2HH1 ARG A 282      50.620  60.020  35.950  1.00  0.00           H  
ATOM   3611  NH2 ARG A 282      53.140  60.090  35.840  1.00  0.00           N  
ATOM   3612 1HH2 ARG A 282      54.130  60.050  35.890  1.00  0.00           H  
ATOM   3613 2HH2 ARG A 282      52.690  60.410  35.000  1.00  0.00           H  
ATOM   3614  C   ARG A 282      56.060  55.920  40.900  1.00  0.00           C  
ATOM   3615  O   ARG A 282      56.920  56.130  40.050  1.00  0.00           O  
ATOM   3616  HA  ARG A 282      54.382  56.635  42.055  1.00  0.00           H  
ATOM   3617  HB1 ARG A 282      54.720  57.536  39.157  1.00  0.00           H  
ATOM   3618  HB2 ARG A 282      53.534  56.360  39.772  1.00  0.00           H  
ATOM   3619  HG1 ARG A 282      52.502  58.081  41.148  1.00  0.00           H  
ATOM   3620  HG2 ARG A 282      53.722  59.263  40.615  1.00  0.00           H  
ATOM   3621  HD1 ARG A 282      51.681  57.903  38.843  1.00  0.00           H  
ATOM   3622  HD2 ARG A 282      51.565  59.560  39.483  1.00  0.00           H  
ATOM   3623  N   LEU A 283      55.950  54.760  41.560  1.00  0.00           N  
ATOM   3624  HN  LEU A 283      55.200  54.640  42.200  1.00  0.00           H  
ATOM   3625  CA  LEU A 283      56.900  53.660  41.370  1.00  0.00           C  
ATOM   3626  CB  LEU A 283      57.490  53.260  42.730  1.00  0.00           C  
ATOM   3627  CG  LEU A 283      58.320  51.970  42.810  1.00  0.00           C  
ATOM   3628  CD1 LEU A 283      59.620  52.120  42.040  1.00  0.00           C  
ATOM   3629  CD2 LEU A 283      58.610  51.660  44.260  1.00  0.00           C  
ATOM   3630  C   LEU A 283      56.220  52.450  40.790  1.00  0.00           C  
ATOM   3631  O   LEU A 283      55.210  52.010  41.310  1.00  0.00           O  
ATOM   3632  HA  LEU A 283      57.702  53.981  40.705  1.00  0.00           H  
ATOM   3633  HB1 LEU A 283      58.132  54.078  43.057  1.00  0.00           H  
ATOM   3634  HB2 LEU A 283      56.657  53.152  43.424  1.00  0.00           H  
ATOM   3635  HG  LEU A 283      57.745  51.150  42.380  1.00  0.00           H  
ATOM   3636 1HD1 LEU A 283      60.193  51.195  42.109  1.00  0.00           H  
ATOM   3637 2HD1 LEU A 283      60.201  52.939  42.463  1.00  0.00           H  
ATOM   3638 3HD1 LEU A 283      59.401  52.333  40.994  1.00  0.00           H  
ATOM   3639 1HD2 LEU A 283      59.199  50.745  44.326  1.00  0.00           H  
ATOM   3640 2HD2 LEU A 283      57.672  51.527  44.798  1.00  0.00           H  
ATOM   3641 3HD2 LEU A 283      59.169  52.484  44.704  1.00  0.00           H  
ATOM   3642  N   LEU A 284      56.770  51.890  39.720  1.00  0.00           N  
ATOM   3643  HN  LEU A 284      57.590  52.310  39.320  1.00  0.00           H  
ATOM   3644  CA  LEU A 284      56.230  50.700  39.120  1.00  0.00           C  
ATOM   3645  CB  LEU A 284      56.140  50.820  37.600  1.00  0.00           C  
ATOM   3646  CG  LEU A 284      55.790  49.520  36.870  1.00  0.00           C  
ATOM   3647  CD1 LEU A 284      54.350  49.110  37.110  1.00  0.00           C  
ATOM   3648  CD2 LEU A 284      56.020  49.700  35.380  1.00  0.00           C  
ATOM   3649  C   LEU A 284      57.150  49.530  39.460  1.00  0.00           C  
ATOM   3650  O   LEU A 284      58.370  49.630  39.250  1.00  0.00           O  
ATOM   3651  HA  LEU A 284      55.237  50.509  39.527  1.00  0.00           H  
ATOM   3652  HB1 LEU A 284      55.373  51.558  37.364  1.00  0.00           H  
ATOM   3653  HB2 LEU A 284      57.105  51.167  37.230  1.00  0.00           H  
ATOM   3654  HG  LEU A 284      56.445  48.728  37.232  1.00  0.00           H  
ATOM   3655 1HD1 LEU A 284      54.142  48.183  36.575  1.00  0.00           H  
ATOM   3656 2HD1 LEU A 284      53.684  49.894  36.750  1.00  0.00           H  
ATOM   3657 3HD1 LEU A 284      54.188  48.957  38.177  1.00  0.00           H  
ATOM   3658 1HD2 LEU A 284      55.771  48.775  34.859  1.00  0.00           H  
ATOM   3659 2HD2 LEU A 284      57.066  49.947  35.201  1.00  0.00           H  
ATOM   3660 3HD2 LEU A 284      55.388  50.507  35.009  1.00  0.00           H  
ATOM   3661  N   ILE A 285      56.580  48.460  40.010  1.00  0.00           N  
ATOM   3662  HN  ILE A 285      55.610  48.490  40.240  1.00  0.00           H  
ATOM   3663  CA  ILE A 285      57.350  47.240  40.300  1.00  0.00           C  
ATOM   3664  CB  ILE A 285      57.340  46.850  41.810  1.00  0.00           C  
ATOM   3665  CG1 ILE A 285      58.060  47.910  42.640  1.00  0.00           C  
ATOM   3666  CG2 ILE A 285      58.080  45.520  42.010  1.00  0.00           C  
ATOM   3667  CD  ILE A 285      57.970  47.670  44.140  1.00  0.00           C  
ATOM   3668  C   ILE A 285      56.630  46.150  39.510  1.00  0.00           C  
ATOM   3669  O   ILE A 285      55.520  45.770  39.850  1.00  0.00           O  
ATOM   3670  HA  ILE A 285      58.375  47.348  39.945  1.00  0.00           H  
ATOM   3671  HB  ILE A 285      56.311  46.752  42.156  1.00  0.00           H  
ATOM   3672 1HG1 ILE A 285      59.112  47.916  42.354  1.00  0.00           H  
ATOM   3673 2HG1 ILE A 285      57.617  48.881  42.419  1.00  0.00           H  
ATOM   3674 1HG2 ILE A 285      58.069  45.253  43.067  1.00  0.00           H  
ATOM   3675 2HG2 ILE A 285      59.111  45.623  41.672  1.00  0.00           H  
ATOM   3676 3HG2 ILE A 285      57.585  44.738  41.433  1.00  0.00           H  
ATOM   3677  HD1 ILE A 285      58.503  48.461  44.668  1.00  0.00           H  
ATOM   3678  HD2 ILE A 285      58.418  46.706  44.382  1.00  0.00           H  
ATOM   3679  HD3 ILE A 285      56.924  47.671  44.446  1.00  0.00           H  
ATOM   3680  N   ASN A 286      57.260  45.670  38.440  1.00  0.00           N  
ATOM   3681  HN  ASN A 286      58.170  46.020  38.200  1.00  0.00           H  
ATOM   3682  CA  ASN A 286      56.650  44.640  37.610  1.00  0.00           C  
ATOM   3683  CB  ASN A 286      55.650  45.270  36.640  1.00  0.00           C  
ATOM   3684  CG  ASN A 286      54.620  44.260  36.140  1.00  0.00           C  
ATOM   3685  OD1 ASN A 286      54.040  44.420  35.060  1.00  0.00           O  
ATOM   3686  ND2 ASN A 286      54.350  43.250  36.950  1.00  0.00           N  
ATOM   3687 1HD2 ASN A 286      54.820  43.180  37.830  1.00  0.00           H  
ATOM   3688 2HD2 ASN A 286      53.680  42.560  36.680  1.00  0.00           H  
ATOM   3689  C   ASN A 286      57.770  43.970  36.840  1.00  0.00           C  
ATOM   3690  O   ASN A 286      58.840  44.550  36.650  1.00  0.00           O  
ATOM   3691  HA  ASN A 286      56.144  43.908  38.240  1.00  0.00           H  
ATOM   3692  HB1 ASN A 286      55.129  46.080  37.150  1.00  0.00           H  
ATOM   3693  HB2 ASN A 286      56.194  45.669  35.784  1.00  0.00           H  
ATOM   3694  N   LYS A 287      57.510  42.760  36.350  1.00  0.00           N  
ATOM   3695  HN  LYS A 287      56.610  42.350  36.470  1.00  0.00           H  
ATOM   3696  CA  LYS A 287      58.550  42.040  35.620  1.00  0.00           C  
ATOM   3697  CB  LYS A 287      58.080  40.600  35.370  1.00  0.00           C  
ATOM   3698  CG  LYS A 287      59.170  39.610  35.050  1.00  0.00           C  
ATOM   3699  CD  LYS A 287      58.610  38.200  35.020  1.00  0.00           C  
ATOM   3700  CE  LYS A 287      59.700  37.170  34.720  1.00  0.00           C  
ATOM   3701  NZ  LYS A 287      60.270  37.350  33.340  1.00  0.00           N1+
ATOM   3702  HZ1 LYS A 287      60.980  36.650  33.190  1.00  0.00           H  
ATOM   3703  HZ2 LYS A 287      59.550  37.240  32.660  1.00  0.00           H  
ATOM   3704  HZ3 LYS A 287      60.670  38.260  33.270  1.00  0.00           H  
ATOM   3705  C   LYS A 287      58.990  42.720  34.320  1.00  0.00           C  
ATOM   3706  O   LYS A 287      60.140  42.590  33.900  1.00  0.00           O  
ATOM   3707  HA  LYS A 287      59.424  41.987  36.269  1.00  0.00           H  
ATOM   3708  HB1 LYS A 287      57.565  40.254  36.266  1.00  0.00           H  
ATOM   3709  HB2 LYS A 287      57.383  40.615  34.532  1.00  0.00           H  
ATOM   3710  HG1 LYS A 287      59.597  39.848  34.076  1.00  0.00           H  
ATOM   3711  HG2 LYS A 287      59.947  39.672  35.812  1.00  0.00           H  
ATOM   3712  HD1 LYS A 287      58.167  37.974  35.990  1.00  0.00           H  
ATOM   3713  HD2 LYS A 287      57.844  38.140  34.247  1.00  0.00           H  
ATOM   3714  HE1 LYS A 287      60.501  37.281  35.450  1.00  0.00           H  
ATOM   3715  HE2 LYS A 287      59.272  36.170  34.798  1.00  0.00           H  
ATOM   3716  N   GLU A 288      58.090  43.460  33.680  1.00  0.00           N  
ATOM   3717  HN  GLU A 288      57.170  43.560  34.070  1.00  0.00           H  
ATOM   3718  CA  GLU A 288      58.390  44.130  32.410  1.00  0.00           C  
ATOM   3719  CB  GLU A 288      58.220  43.170  31.230  1.00  0.00           C  
ATOM   3720  CG  GLU A 288      59.150  41.970  31.210  1.00  0.00           C  
ATOM   3721  CD  GLU A 288      58.880  41.040  30.030  1.00  0.00           C  
ATOM   3722  OE1 GLU A 288      59.650  40.070  29.850  1.00  0.00           O  
ATOM   3723  OE2 GLU A 288      57.890  41.280  29.290  1.00  0.00           O  
ATOM   3724  C   GLU A 288      57.460  45.310  32.190  1.00  0.00           C  
ATOM   3725  O   GLU A 288      56.360  45.330  32.720  1.00  0.00           O  
ATOM   3726  HA  GLU A 288      59.419  44.488  32.431  1.00  0.00           H  
ATOM   3727  HB1 GLU A 288      57.196  42.798  31.248  1.00  0.00           H  
ATOM   3728  HB2 GLU A 288      58.386  43.736  30.313  1.00  0.00           H  
ATOM   3729  HG1 GLU A 288      60.178  42.326  31.146  1.00  0.00           H  
ATOM   3730  HG2 GLU A 288      59.016  41.409  32.135  1.00  0.00           H  
ATOM   3731  N   LYS A 289      57.900  46.290  31.410  1.00  0.00           N  
ATOM   3732  HN  LYS A 289      58.820  46.260  31.030  1.00  0.00           H  
ATOM   3733  CA  LYS A 289      57.020  47.420  31.090  1.00  0.00           C  
ATOM   3734  CB  LYS A 289      57.820  48.680  30.740  1.00  0.00           C  
ATOM   3735  CG  LYS A 289      58.710  49.230  31.820  1.00  0.00           C  
ATOM   3736  CD  LYS A 289      59.490  50.420  31.260  1.00  0.00           C  
ATOM   3737  CE  LYS A 289      60.500  50.980  32.240  1.00  0.00           C  
ATOM   3738  NZ  LYS A 289      61.230  52.130  31.630  1.00  0.00           N1+
ATOM   3739  HZ1 LYS A 289      61.890  52.480  32.290  1.00  0.00           H  
ATOM   3740  HZ2 LYS A 289      61.700  51.820  30.800  1.00  0.00           H  
ATOM   3741  HZ3 LYS A 289      60.570  52.850  31.390  1.00  0.00           H  
ATOM   3742  C   LYS A 289      56.240  46.990  29.860  1.00  0.00           C  
ATOM   3743  O   LYS A 289      56.830  46.470  28.920  1.00  0.00           O  
ATOM   3744  HA  LYS A 289      56.341  47.619  31.919  1.00  0.00           H  
ATOM   3745  HB1 LYS A 289      58.448  48.445  29.881  1.00  0.00           H  
ATOM   3746  HB2 LYS A 289      57.108  49.460  30.468  1.00  0.00           H  
ATOM   3747  HG1 LYS A 289      58.102  49.556  32.664  1.00  0.00           H  
ATOM   3748  HG2 LYS A 289      59.406  48.458  32.149  1.00  0.00           H  
ATOM   3749  HD1 LYS A 289      60.019  50.097  30.363  1.00  0.00           H  
ATOM   3750  HD2 LYS A 289      58.783  51.208  31.002  1.00  0.00           H  
ATOM   3751  HE1 LYS A 289      59.981  51.318  33.137  1.00  0.00           H  
ATOM   3752  HE2 LYS A 289      61.214  50.200  32.505  1.00  0.00           H  
ATOM   3753  N   ALA A 290      54.940  47.220  29.840  1.00  0.00           N  
ATOM   3754  HN  ALA A 290      54.500  47.660  30.620  1.00  0.00           H  
ATOM   3755  CA  ALA A 290      54.130  46.830  28.690  1.00  0.00           C  
ATOM   3756  CB  ALA A 290      52.650  46.970  29.030  1.00  0.00           C  
ATOM   3757  C   ALA A 290      54.460  47.670  27.470  1.00  0.00           C  
ATOM   3758  O   ALA A 290      54.900  48.810  27.590  1.00  0.00           O  
ATOM   3759  HA  ALA A 290      54.336  45.785  28.458  1.00  0.00           H  
ATOM   3760  HB1 ALA A 290      52.050  46.678  28.169  1.00  0.00           H  
ATOM   3761  HB2 ALA A 290      52.433  48.006  29.289  1.00  0.00           H  
ATOM   3762  HB3 ALA A 290      52.408  46.326  29.876  1.00  0.00           H  
ATOM   3763  N   GLY A 291      54.270  47.100  26.280  1.00  0.00           N  
ATOM   3764  HN  GLY A 291      53.940  46.160  26.240  1.00  0.00           H  
ATOM   3765  CA  GLY A 291      54.520  47.830  25.040  1.00  0.00           C  
ATOM   3766  C   GLY A 291      53.320  48.670  24.650  1.00  0.00           C  
ATOM   3767  O   GLY A 291      52.300  48.650  25.350  1.00  0.00           O  
ATOM   3768  HA1 GLY A 291      55.382  48.483  25.179  1.00  0.00           H  
ATOM   3769  HA2 GLY A 291      54.729  47.117  24.243  1.00  0.00           H  
ATOM   3770  N   GLN A 292      53.410  49.400  23.540  1.00  0.00           N  
ATOM   3771  HN  GLN A 292      54.250  49.350  23.000  1.00  0.00           H  
ATOM   3772  CA  GLN A 292      52.320  50.280  23.080  1.00  0.00           C  
ATOM   3773  CB  GLN A 292      52.780  51.070  21.860  1.00  0.00           C  
ATOM   3774  CG  GLN A 292      54.010  51.940  22.070  1.00  0.00           C  
ATOM   3775  CD  GLN A 292      54.420  52.670  20.800  1.00  0.00           C  
ATOM   3776  OE1 GLN A 292      53.700  53.510  20.280  1.00  0.00           O  
ATOM   3777  NE2 GLN A 292      55.600  52.330  20.280  1.00  0.00           N  
ATOM   3778 1HE2 GLN A 292      56.160  51.630  20.730  1.00  0.00           H  
ATOM   3779 2HE2 GLN A 292      55.920  52.770  19.450  1.00  0.00           H  
ATOM   3780  C   GLN A 292      50.990  49.580  22.730  1.00  0.00           C  
ATOM   3781  O   GLN A 292      50.160  49.330  23.590  1.00  0.00           O  
ATOM   3782  HA  GLN A 292      52.116  50.995  23.877  1.00  0.00           H  
ATOM   3783  HB1 GLN A 292      53.003  50.359  21.064  1.00  0.00           H  
ATOM   3784  HB2 GLN A 292      51.960  51.717  21.550  1.00  0.00           H  
ATOM   3785  HG1 GLN A 292      53.791  52.676  22.843  1.00  0.00           H  
ATOM   3786  HG2 GLN A 292      54.836  51.307  22.394  1.00  0.00           H  
ATOM   3787  N   SER A 293      50.780  49.320  21.440  1.00  0.00           N  
ATOM   3788  HN  SER A 293      51.500  49.600  20.790  1.00  0.00           H  
ATOM   3789  CA  SER A 293      49.590  48.670  20.900  1.00  0.00           C  
ATOM   3790  CB  SER A 293      49.570  47.190  21.290  1.00  0.00           C  
ATOM   3791  OG  SER A 293      48.450  46.540  20.730  1.00  0.00           O  
ATOM   3792  HG  SER A 293      48.450  45.580  20.990  1.00  0.00           H  
ATOM   3793  C   SER A 293      48.200  49.260  21.200  1.00  0.00           C  
ATOM   3794  O   SER A 293      47.390  48.700  21.950  1.00  0.00           O  
ATOM   3795  HA  SER A 293      49.700  48.694  19.816  1.00  0.00           H  
ATOM   3796  HB1 SER A 293      50.480  46.712  20.926  1.00  0.00           H  
ATOM   3797  HB2 SER A 293      49.525  47.107  22.376  1.00  0.00           H  
ATOM   3798  N   ASP A 294      47.930  50.390  20.560  1.00  0.00           N  
ATOM   3799  HN  ASP A 294      48.670  50.770  19.990  1.00  0.00           H  
ATOM   3800  CA  ASP A 294      46.680  51.150  20.600  1.00  0.00           C  
ATOM   3801  CB  ASP A 294      45.700  50.770  21.710  1.00  0.00           C  
ATOM   3802  CG  ASP A 294      44.320  51.380  21.450  1.00  0.00           C  
ATOM   3803  OD1 ASP A 294      43.580  50.830  20.620  1.00  0.00           O  
ATOM   3804  OD2 ASP A 294      43.980  52.440  22.040  1.00  0.00           O  
ATOM   3805  C   ASP A 294      46.990  52.610  20.770  1.00  0.00           C  
ATOM   3806  O   ASP A 294      47.420  53.040  21.840  1.00  0.00           O  
ATOM   3807  HA  ASP A 294      46.174  51.021  19.643  1.00  0.00           H  
ATOM   3808  HB1 ASP A 294      45.609  49.685  21.750  1.00  0.00           H  
ATOM   3809  HB2 ASP A 294      46.080  51.138  22.663  1.00  0.00           H  
ATOM   3810  N   PRO A 295      46.700  53.390  19.730  1.00  0.00           N  
ATOM   3811  CA  PRO A 295      46.890  54.830  19.560  1.00  0.00           C  
ATOM   3812  CB  PRO A 295      46.520  55.050  18.090  1.00  0.00           C  
ATOM   3813  CG  PRO A 295      46.720  53.680  17.460  1.00  0.00           C  
ATOM   3814  CD  PRO A 295      46.080  52.840  18.510  1.00  0.00           C  
ATOM   3815  C   PRO A 295      46.120  55.750  20.490  1.00  0.00           C  
ATOM   3816  O   PRO A 295      46.690  56.710  21.000  1.00  0.00           O  
ATOM   3817  HA  PRO A 295      47.952  55.046  19.676  1.00  0.00           H  
ATOM   3818  HB1 PRO A 295      45.484  55.374  17.994  1.00  0.00           H  
ATOM   3819  HB2 PRO A 295      47.176  55.789  17.630  1.00  0.00           H  
ATOM   3820  HG1 PRO A 295      46.209  53.594  16.501  1.00  0.00           H  
ATOM   3821  HG2 PRO A 295      47.776  53.440  17.333  1.00  0.00           H  
ATOM   3822  HD1 PRO A 295      44.998  52.968  18.519  1.00  0.00           H  
ATOM   3823  HD2 PRO A 295      46.321  51.785  18.380  1.00  0.00           H  
ATOM   3824  N   PHE A 296      44.830  55.490  20.700  1.00  0.00           N  
ATOM   3825  HN  PHE A 296      44.400  54.690  20.270  1.00  0.00           H  
ATOM   3826  CA  PHE A 296      44.050  56.370  21.560  1.00  0.00           C  
ATOM   3827  CB  PHE A 296      42.560  56.030  21.530  1.00  0.00           C  
ATOM   3828  CG  PHE A 296      41.850  56.520  20.330  1.00  0.00           C  
ATOM   3829  CD1 PHE A 296      40.510  56.880  20.410  1.00  0.00           C  
ATOM   3830  HD1 PHE A 296      40.030  56.800  21.280  1.00  0.00           H  
ATOM   3831  CD2 PHE A 296      42.520  56.640  19.110  1.00  0.00           C  
ATOM   3832  HD2 PHE A 296      43.480  56.380  19.040  1.00  0.00           H  
ATOM   3833  CE1 PHE A 296      39.840  57.340  19.290  1.00  0.00           C  
ATOM   3834  HE1 PHE A 296      38.870  57.590  19.360  1.00  0.00           H  
ATOM   3835  CE2 PHE A 296      41.850  57.100  17.980  1.00  0.00           C  
ATOM   3836  HE2 PHE A 296      42.340  57.180  17.110  1.00  0.00           H  
ATOM   3837  CZ  PHE A 296      40.510  57.460  18.060  1.00  0.00           C  
ATOM   3838  HZ  PHE A 296      40.020  57.790  17.260  1.00  0.00           H  
ATOM   3839  C   PHE A 296      44.500  56.330  23.000  1.00  0.00           C  
ATOM   3840  O   PHE A 296      44.710  57.370  23.620  1.00  0.00           O  
ATOM   3841  HA  PHE A 296      44.171  57.391  21.197  1.00  0.00           H  
ATOM   3842  HB1 PHE A 296      42.456  54.946  21.569  1.00  0.00           H  
ATOM   3843  HB2 PHE A 296      42.091  56.472  22.409  1.00  0.00           H  
ATOM   3844  N   LEU A 297      44.610  55.120  23.540  1.00  0.00           N  
ATOM   3845  HN  LEU A 297      44.390  54.310  23.000  1.00  0.00           H  
ATOM   3846  CA  LEU A 297      45.040  54.980  24.910  1.00  0.00           C  
ATOM   3847  CB  LEU A 297      45.020  53.510  25.350  1.00  0.00           C  
ATOM   3848  CG  LEU A 297      43.610  53.010  25.690  1.00  0.00           C  
ATOM   3849  CD1 LEU A 297      42.630  53.290  24.570  1.00  0.00           C  
ATOM   3850  CD2 LEU A 297      43.680  51.530  25.970  1.00  0.00           C  
ATOM   3851  C   LEU A 297      46.440  55.550  25.040  1.00  0.00           C  
ATOM   3852  O   LEU A 297      46.710  56.310  25.970  1.00  0.00           O  
ATOM   3853  HA  LEU A 297      44.367  55.549  25.551  1.00  0.00           H  
ATOM   3854  HB1 LEU A 297      45.420  52.899  24.541  1.00  0.00           H  
ATOM   3855  HB2 LEU A 297      45.650  53.402  26.233  1.00  0.00           H  
ATOM   3856  HG  LEU A 297      43.266  53.520  26.590  1.00  0.00           H  
ATOM   3857 1HD1 LEU A 297      41.643  52.921  24.849  1.00  0.00           H  
ATOM   3858 2HD1 LEU A 297      42.962  52.787  23.662  1.00  0.00           H  
ATOM   3859 3HD1 LEU A 297      42.579  54.364  24.392  1.00  0.00           H  
ATOM   3860 1HD2 LEU A 297      42.685  51.158  26.214  1.00  0.00           H  
ATOM   3861 2HD2 LEU A 297      44.350  51.350  26.810  1.00  0.00           H  
ATOM   3862 3HD2 LEU A 297      44.056  51.010  25.089  1.00  0.00           H  
ATOM   3863  N   GLY A 298      47.300  55.210  24.090  1.00  0.00           N  
ATOM   3864  HN  GLY A 298      47.010  54.600  23.350  1.00  0.00           H  
ATOM   3865  CA  GLY A 298      48.670  55.700  24.110  1.00  0.00           C  
ATOM   3866  C   GLY A 298      48.760  57.220  24.150  1.00  0.00           C  
ATOM   3867  O   GLY A 298      49.460  57.810  24.990  1.00  0.00           O  
ATOM   3868  HA1 GLY A 298      49.169  55.300  24.993  1.00  0.00           H  
ATOM   3869  HA2 GLY A 298      49.178  55.346  23.213  1.00  0.00           H  
ATOM   3870  N   MET A 299      48.060  57.860  23.220  1.00  0.00           N  
ATOM   3871  HN  MET A 299      47.540  57.320  22.550  1.00  0.00           H  
ATOM   3872  CA  MET A 299      48.010  59.320  23.130  1.00  0.00           C  
ATOM   3873  CB  MET A 299      47.180  59.720  21.910  1.00  0.00           C  
ATOM   3874  CG  MET A 299      47.050  61.230  21.720  1.00  0.00           C  
ATOM   3875  SD  MET A 299      48.600  61.970  21.190  1.00  0.00           S  
ATOM   3876  CE  MET A 299      48.840  61.070  19.630  1.00  0.00           C  
ATOM   3877  C   MET A 299      47.390  59.930  24.370  1.00  0.00           C  
ATOM   3878  O   MET A 299      47.860  60.950  24.880  1.00  0.00           O  
ATOM   3879  HA  MET A 299      49.023  59.704  23.013  1.00  0.00           H  
ATOM   3880  HB1 MET A 299      47.652  59.301  21.021  1.00  0.00           H  
ATOM   3881  HB2 MET A 299      46.180  59.301  22.022  1.00  0.00           H  
ATOM   3882  HG1 MET A 299      46.289  61.427  20.965  1.00  0.00           H  
ATOM   3883  HG2 MET A 299      46.749  61.680  22.666  1.00  0.00           H  
ATOM   3884  HE1 MET A 299      49.764  61.403  19.156  1.00  0.00           H  
ATOM   3885  HE2 MET A 299      48.000  61.266  18.964  1.00  0.00           H  
ATOM   3886  HE3 MET A 299      48.901  60.001  19.833  1.00  0.00           H  
ATOM   3887  N   ILE A 300      46.300  59.340  24.850  1.00  0.00           N  
ATOM   3888  HN  ILE A 300      45.920  58.540  24.390  1.00  0.00           H  
ATOM   3889  CA  ILE A 300      45.660  59.860  26.050  1.00  0.00           C  
ATOM   3890  CB  ILE A 300      44.370  59.070  26.370  1.00  0.00           C  
ATOM   3891  CG1 ILE A 300      43.340  59.320  25.260  1.00  0.00           C  
ATOM   3892  CG2 ILE A 300      43.810  59.480  27.710  1.00  0.00           C  
ATOM   3893  CD  ILE A 300      42.130  58.410  25.320  1.00  0.00           C  
ATOM   3894  C   ILE A 300      46.640  59.770  27.200  1.00  0.00           C  
ATOM   3895  O   ILE A 300      46.680  60.650  28.070  1.00  0.00           O  
ATOM   3896  HA  ILE A 300      45.402  60.906  25.887  1.00  0.00           H  
ATOM   3897  HB  ILE A 300      44.606  58.006  26.398  1.00  0.00           H  
ATOM   3898 1HG1 ILE A 300      42.996  60.351  25.339  1.00  0.00           H  
ATOM   3899 2HG1 ILE A 300      43.831  59.173  24.298  1.00  0.00           H  
ATOM   3900 1HG2 ILE A 300      42.903  58.912  27.915  1.00  0.00           H  
ATOM   3901 2HG2 ILE A 300      43.576  60.544  27.696  1.00  0.00           H  
ATOM   3902 3HG2 ILE A 300      44.546  59.281  28.489  1.00  0.00           H  
ATOM   3903  HD1 ILE A 300      41.452  58.652  24.502  1.00  0.00           H  
ATOM   3904  HD2 ILE A 300      41.616  58.551  26.271  1.00  0.00           H  
ATOM   3905  HD3 ILE A 300      42.451  57.372  25.231  1.00  0.00           H  
ATOM   3906  N   MET A 301      47.430  58.710  27.230  1.00  0.00           N  
ATOM   3907  HN  MET A 301      47.350  58.010  26.510  1.00  0.00           H  
ATOM   3908  CA  MET A 301      48.420  58.550  28.290  1.00  0.00           C  
ATOM   3909  CB  MET A 301      49.080  57.180  28.200  1.00  0.00           C  
ATOM   3910  CG  MET A 301      48.150  56.010  28.420  1.00  0.00           C  
ATOM   3911  SD  MET A 301      49.050  54.450  28.360  1.00  0.00           S  
ATOM   3912  CE  MET A 301      50.370  54.810  29.540  1.00  0.00           C  
ATOM   3913  C   MET A 301      49.490  59.640  28.230  1.00  0.00           C  
ATOM   3914  O   MET A 301      49.810  60.250  29.260  1.00  0.00           O  
ATOM   3915  HA  MET A 301      47.909  58.623  29.250  1.00  0.00           H  
ATOM   3916  HB1 MET A 301      49.520  57.081  27.208  1.00  0.00           H  
ATOM   3917  HB2 MET A 301      49.867  57.133  28.953  1.00  0.00           H  
ATOM   3918  HG1 MET A 301      47.676  56.110  29.396  1.00  0.00           H  
ATOM   3919  HG2 MET A 301      47.386  56.011  27.642  1.00  0.00           H  
ATOM   3920  HE1 MET A 301      51.027  53.944  29.627  1.00  0.00           H  
ATOM   3921  HE2 MET A 301      49.936  55.035  30.514  1.00  0.00           H  
ATOM   3922  HE3 MET A 301      50.945  55.668  29.192  1.00  0.00           H  
ATOM   3923  N   GLY A 302      50.040  59.870  27.040  1.00  0.00           N  
ATOM   3924  HN  GLY A 302      49.730  59.350  26.250  1.00  0.00           H  
ATOM   3925  CA  GLY A 302      51.080  60.880  26.890  1.00  0.00           C  
ATOM   3926  C   GLY A 302      50.590  62.290  27.160  1.00  0.00           C  
ATOM   3927  O   GLY A 302      51.340  63.150  27.620  1.00  0.00           O  
ATOM   3928  HA1 GLY A 302      51.885  60.654  27.589  1.00  0.00           H  
ATOM   3929  HA2 GLY A 302      51.461  60.836  25.870  1.00  0.00           H  
ATOM   3930  N   LEU A 303      49.320  62.530  26.900  1.00  0.00           N  
ATOM   3931  HN  LEU A 303      48.740  61.800  26.540  1.00  0.00           H  
ATOM   3932  CA  LEU A 303      48.730  63.860  27.110  1.00  0.00           C  
ATOM   3933  CB  LEU A 303      47.620  64.110  26.100  1.00  0.00           C  
ATOM   3934  CG  LEU A 303      47.990  64.170  24.620  1.00  0.00           C  
ATOM   3935  CD1 LEU A 303      46.730  64.400  23.790  1.00  0.00           C  
ATOM   3936  CD2 LEU A 303      49.020  65.300  24.390  1.00  0.00           C  
ATOM   3937  C   LEU A 303      48.150  64.080  28.510  1.00  0.00           C  
ATOM   3938  O   LEU A 303      47.910  65.220  28.910  1.00  0.00           O  
ATOM   3939  HA  LEU A 303      49.509  64.605  26.947  1.00  0.00           H  
ATOM   3940  HB1 LEU A 303      46.890  63.309  26.218  1.00  0.00           H  
ATOM   3941  HB2 LEU A 303      47.159  65.064  26.356  1.00  0.00           H  
ATOM   3942  HG  LEU A 303      48.437  63.220  24.328  1.00  0.00           H  
ATOM   3943 1HD1 LEU A 303      46.993  64.443  22.733  1.00  0.00           H  
ATOM   3944 2HD1 LEU A 303      46.266  65.340  24.087  1.00  0.00           H  
ATOM   3945 3HD1 LEU A 303      46.030  63.581  23.957  1.00  0.00           H  
ATOM   3946 1HD2 LEU A 303      49.284  65.342  23.333  1.00  0.00           H  
ATOM   3947 2HD2 LEU A 303      49.915  65.102  24.980  1.00  0.00           H  
ATOM   3948 3HD2 LEU A 303      48.588  66.253  24.695  1.00  0.00           H  
ATOM   3949  N   GLY A 304      47.940  63.000  29.250  1.00  0.00           N  
ATOM   3950  HN  GLY A 304      48.200  62.090  28.920  1.00  0.00           H  
ATOM   3951  CA  GLY A 304      47.310  63.140  30.550  1.00  0.00           C  
ATOM   3952  C   GLY A 304      48.110  62.920  31.810  1.00  0.00           C  
ATOM   3953  O   GLY A 304      47.530  62.840  32.890  1.00  0.00           O  
ATOM   3954  HA1 GLY A 304      46.919  64.156  30.601  1.00  0.00           H  
ATOM   3955  HA2 GLY A 304      46.483  62.430  30.576  1.00  0.00           H  
ATOM   3956  N   GLY A 305      49.420  62.840  31.700  1.00  0.00           N  
ATOM   3957  HN  GLY A 305      49.870  62.910  30.810  1.00  0.00           H  
ATOM   3958  CA  GLY A 305      50.200  62.640  32.910  1.00  0.00           C  
ATOM   3959  C   GLY A 305      50.550  61.190  33.160  1.00  0.00           C  
ATOM   3960  O   GLY A 305      50.770  60.800  34.310  1.00  0.00           O  
ATOM   3961  HA1 GLY A 305      51.125  63.210  32.824  1.00  0.00           H  
ATOM   3962  HA2 GLY A 305      49.624  63.008  33.759  1.00  0.00           H  
ATOM   3963  N   GLY A 306      50.580  60.390  32.100  1.00  0.00           N  
ATOM   3964  HN  GLY A 306      50.360  60.760  31.200  1.00  0.00           H  
ATOM   3965  CA  GLY A 306      50.950  58.990  32.230  1.00  0.00           C  
ATOM   3966  C   GLY A 306      52.390  58.880  32.700  1.00  0.00           C  
ATOM   3967  O   GLY A 306      53.110  59.880  32.730  1.00  0.00           O  
ATOM   3968  HA1 GLY A 306      50.295  58.509  32.956  1.00  0.00           H  
ATOM   3969  HA2 GLY A 306      50.846  58.497  31.263  1.00  0.00           H  
ATOM   3970  N   MET A 307      52.810  57.680  33.060  1.00  0.00           N  
ATOM   3971  HN  MET A 307      52.170  56.900  33.010  1.00  0.00           H  
ATOM   3972  CA  MET A 307      54.170  57.450  33.530  1.00  0.00           C  
ATOM   3973  CB  MET A 307      54.390  55.960  33.790  1.00  0.00           C  
ATOM   3974  CG  MET A 307      53.530  55.370  34.880  1.00  0.00           C  
ATOM   3975  SD  MET A 307      53.990  56.020  36.480  1.00  0.00           S  
ATOM   3976  CE  MET A 307      52.840  55.100  37.520  1.00  0.00           C  
ATOM   3977  C   MET A 307      55.240  57.930  32.550  1.00  0.00           C  
ATOM   3978  O   MET A 307      55.180  57.650  31.350  1.00  0.00           O  
ATOM   3979  HA  MET A 307      54.302  57.985  34.470  1.00  0.00           H  
ATOM   3980  HB1 MET A 307      54.182  55.421  32.866  1.00  0.00           H  
ATOM   3981  HB2 MET A 307      55.434  55.816  34.068  1.00  0.00           H  
ATOM   3982  HG1 MET A 307      52.486  55.615  34.682  1.00  0.00           H  
ATOM   3983  HG2 MET A 307      53.655  54.287  34.886  1.00  0.00           H  
ATOM   3984  HE1 MET A 307      52.987  55.382  38.563  1.00  0.00           H  
ATOM   3985  HE2 MET A 307      53.020  54.031  37.404  1.00  0.00           H  
ATOM   3986  HE3 MET A 307      51.817  55.330  37.223  1.00  0.00           H  
ATOM   3987  N   ASP A 308      56.240  58.620  33.090  1.00  0.00           N  
ATOM   3988  HN  ASP A 308      56.220  58.830  34.070  1.00  0.00           H  
ATOM   3989  CA  ASP A 308      57.360  59.090  32.280  1.00  0.00           C  
ATOM   3990  CB  ASP A 308      57.310  60.600  32.070  1.00  0.00           C  
ATOM   3991  CG  ASP A 308      58.420  61.090  31.150  1.00  0.00           C  
ATOM   3992  OD1 ASP A 308      58.510  62.310  30.930  1.00  0.00           O  
ATOM   3993  OD2 ASP A 308      59.200  60.250  30.640  1.00  0.00           O  
ATOM   3994  C   ASP A 308      58.600  58.730  33.090  1.00  0.00           C  
ATOM   3995  O   ASP A 308      58.970  59.450  34.030  1.00  0.00           O  
ATOM   3996  HA  ASP A 308      57.374  58.575  31.319  1.00  0.00           H  
ATOM   3997  HB1 ASP A 308      56.348  60.861  31.629  1.00  0.00           H  
ATOM   3998  HB2 ASP A 308      57.413  61.092  33.037  1.00  0.00           H  
ATOM   3999  N   PHE A 309      59.220  57.610  32.750  1.00  0.00           N  
ATOM   4000  HN  PHE A 309      58.870  57.060  32.000  1.00  0.00           H  
ATOM   4001  CA  PHE A 309      60.410  57.170  33.470  1.00  0.00           C  
ATOM   4002  CB  PHE A 309      60.520  55.640  33.490  1.00  0.00           C  
ATOM   4003  CG  PHE A 309      59.280  54.920  33.930  1.00  0.00           C  
ATOM   4004  CD1 PHE A 309      58.520  54.210  33.020  1.00  0.00           C  
ATOM   4005  HD1 PHE A 309      58.770  54.220  32.050  1.00  0.00           H  
ATOM   4006  CD2 PHE A 309      58.920  54.910  35.270  1.00  0.00           C  
ATOM   4007  HD2 PHE A 309      59.460  55.420  35.940  1.00  0.00           H  
ATOM   4008  CE1 PHE A 309      57.400  53.480  33.440  1.00  0.00           C  
ATOM   4009  HE1 PHE A 309      56.860  52.970  32.770  1.00  0.00           H  
ATOM   4010  CE2 PHE A 309      57.800  54.190  35.700  1.00  0.00           C  
ATOM   4011  HE2 PHE A 309      57.540  54.180  36.660  1.00  0.00           H  
ATOM   4012  CZ  PHE A 309      57.050  53.470  34.780  1.00  0.00           C  
ATOM   4013  HZ  PHE A 309      56.250  52.950  35.080  1.00  0.00           H  
ATOM   4014  C   PHE A 309      61.700  57.650  32.820  1.00  0.00           C  
ATOM   4015  O   PHE A 309      62.670  57.950  33.530  1.00  0.00           O  
ATOM   4016  HA  PHE A 309      60.366  57.539  34.495  1.00  0.00           H  
ATOM   4017  HB1 PHE A 309      60.765  55.306  32.482  1.00  0.00           H  
ATOM   4018  HB2 PHE A 309      61.328  55.368  34.170  1.00  0.00           H  
ATOM   4019  N   ASP A 310      61.700  57.710  31.490  1.00  0.00           N  
ATOM   4020  HN  ASP A 310      60.850  57.540  31.000  1.00  0.00           H  
ATOM   4021  CA  ASP A 310      62.900  58.020  30.700  1.00  0.00           C  
ATOM   4022  CB  ASP A 310      63.180  56.830  29.780  1.00  0.00           C  
ATOM   4023  CG  ASP A 310      63.400  55.550  30.540  1.00  0.00           C  
ATOM   4024  OD1 ASP A 310      63.420  54.480  29.900  1.00  0.00           O  
ATOM   4025  OD2 ASP A 310      63.550  55.610  31.780  1.00  0.00           O  
ATOM   4026  C   ASP A 310      63.080  59.270  29.840  1.00  0.00           C  
ATOM   4027  O   ASP A 310      64.200  59.540  29.430  1.00  0.00           O  
ATOM   4028  HA  ASP A 310      63.723  58.036  31.414  1.00  0.00           H  
ATOM   4029  HB1 ASP A 310      62.329  56.697  29.112  1.00  0.00           H  
ATOM   4030  HB2 ASP A 310      64.073  57.045  29.193  1.00  0.00           H  
ATOM   4031  N   SER A 311      62.030  60.020  29.550  1.00  0.00           N  
ATOM   4032  HN  SER A 311      61.120  59.790  29.900  1.00  0.00           H  
ATOM   4033  CA  SER A 311      62.210  61.180  28.680  1.00  0.00           C  
ATOM   4034  CB  SER A 311      60.870  61.760  28.230  1.00  0.00           C  
ATOM   4035  OG  SER A 311      60.320  62.590  29.230  1.00  0.00           O  
ATOM   4036  HG  SER A 311      59.440  62.950  28.910  1.00  0.00           H  
ATOM   4037  C   SER A 311      63.000  62.290  29.360  1.00  0.00           C  
ATOM   4038  O   SER A 311      63.350  62.210  30.550  1.00  0.00           O  
ATOM   4039  HA  SER A 311      62.760  60.862  27.794  1.00  0.00           H  
ATOM   4040  HB1 SER A 311      61.021  62.346  27.323  1.00  0.00           H  
ATOM   4041  HB2 SER A 311      60.179  60.943  28.024  1.00  0.00           H  
ATOM   4042  N   LYS A 312      63.290  63.340  28.590  1.00  0.00           N  
ATOM   4043  HN  LYS A 312      63.000  63.350  27.640  1.00  0.00           H  
ATOM   4044  CA  LYS A 312      64.020  64.480  29.130  1.00  0.00           C  
ATOM   4045  CB  LYS A 312      64.380  65.460  28.010  1.00  0.00           C  
ATOM   4046  CG  LYS A 312      65.530  65.010  27.110  1.00  0.00           C  
ATOM   4047  CD  LYS A 312      65.260  63.700  26.400  1.00  0.00           C  
ATOM   4048  CE  LYS A 312      66.450  63.320  25.530  1.00  0.00           C  
ATOM   4049  NZ  LYS A 312      66.270  61.990  24.870  1.00  0.00           N1+
ATOM   4050  HZ1 LYS A 312      67.080  61.780  24.320  1.00  0.00           H  
ATOM   4051  HZ2 LYS A 312      66.160  61.280  25.570  1.00  0.00           H  
ATOM   4052  HZ3 LYS A 312      65.460  62.020  24.290  1.00  0.00           H  
ATOM   4053  C   LYS A 312      63.170  65.190  30.160  1.00  0.00           C  
ATOM   4054  O   LYS A 312      63.690  65.950  30.980  1.00  0.00           O  
ATOM   4055  HA  LYS A 312      64.936  64.126  29.604  1.00  0.00           H  
ATOM   4056  HB1 LYS A 312      63.497  65.602  27.387  1.00  0.00           H  
ATOM   4057  HB2 LYS A 312      64.659  66.410  28.467  1.00  0.00           H  
ATOM   4058  HG1 LYS A 312      65.703  65.781  26.359  1.00  0.00           H  
ATOM   4059  HG2 LYS A 312      66.423  64.893  27.723  1.00  0.00           H  
ATOM   4060  HD1 LYS A 312      65.090  62.918  27.140  1.00  0.00           H  
ATOM   4061  HD2 LYS A 312      64.375  63.806  25.773  1.00  0.00           H  
ATOM   4062  HE1 LYS A 312      66.577  64.080  24.759  1.00  0.00           H  
ATOM   4063  HE2 LYS A 312      67.343  63.283  26.154  1.00  0.00           H  
ATOM   4064  N   LYS A 313      61.870  64.940  30.130  1.00  0.00           N  
ATOM   4065  HN  LYS A 313      61.500  64.300  29.450  1.00  0.00           H  
ATOM   4066  CA  LYS A 313      60.960  65.580  31.080  1.00  0.00           C  
ATOM   4067  CB  LYS A 313      59.630  65.900  30.390  1.00  0.00           C  
ATOM   4068  CG  LYS A 313      59.740  66.730  29.120  1.00  0.00           C  
ATOM   4069  CD  LYS A 313      58.350  67.020  28.550  1.00  0.00           C  
ATOM   4070  CE  LYS A 313      58.410  67.820  27.260  1.00  0.00           C  
ATOM   4071  NZ  LYS A 313      57.040  68.090  26.730  1.00  0.00           N1+
ATOM   4072  HZ1 LYS A 313      57.110  68.620  25.890  1.00  0.00           H  
ATOM   4073  HZ2 LYS A 313      56.580  67.230  26.550  1.00  0.00           H  
ATOM   4074  HZ3 LYS A 313      56.520  68.610  27.410  1.00  0.00           H  
ATOM   4075  C   LYS A 313      60.690  64.730  32.320  1.00  0.00           C  
ATOM   4076  O   LYS A 313      59.970  65.160  33.220  1.00  0.00           O  
ATOM   4077  HA  LYS A 313      61.410  66.519  31.403  1.00  0.00           H  
ATOM   4078  HB1 LYS A 313      59.148  64.956  30.135  1.00  0.00           H  
ATOM   4079  HB2 LYS A 313      59.007  66.448  31.097  1.00  0.00           H  
ATOM   4080  HG1 LYS A 313      60.238  67.672  29.349  1.00  0.00           H  
ATOM   4081  HG2 LYS A 313      60.323  66.180  28.381  1.00  0.00           H  
ATOM   4082  HD1 LYS A 313      57.848  66.073  28.352  1.00  0.00           H  
ATOM   4083  HD2 LYS A 313      57.780  67.586  29.287  1.00  0.00           H  
ATOM   4084  HE1 LYS A 313      58.910  68.769  27.453  1.00  0.00           H  
ATOM   4085  HE2 LYS A 313      58.974  67.256  26.517  1.00  0.00           H  
ATOM   4086  N   ALA A 314      61.260  63.530  32.370  1.00  0.00           N  
ATOM   4087  HN  ALA A 314      61.840  63.230  31.610  1.00  0.00           H  
ATOM   4088  CA  ALA A 314      61.050  62.640  33.520  1.00  0.00           C  
ATOM   4089  CB  ALA A 314      61.860  61.350  33.350  1.00  0.00           C  
ATOM   4090  C   ALA A 314      61.440  63.340  34.800  1.00  0.00           C  
ATOM   4091  O   ALA A 314      62.460  64.030  34.850  1.00  0.00           O  
ATOM   4092  HA  ALA A 314      59.992  62.383  33.572  1.00  0.00           H  
ATOM   4093  HB1 ALA A 314      61.694  60.700  34.210  1.00  0.00           H  
ATOM   4094  HB2 ALA A 314      62.920  61.593  33.278  1.00  0.00           H  
ATOM   4095  HB3 ALA A 314      61.542  60.838  32.442  1.00  0.00           H  
ATOM   4096  N   TYR A 315      60.650  63.170  35.850  1.00  0.00           N  
ATOM   4097  HN  TYR A 315      59.840  62.590  35.780  1.00  0.00           H  
ATOM   4098  CA  TYR A 315      60.980  63.830  37.100  1.00  0.00           C  
ATOM   4099  CB  TYR A 315      60.510  65.300  37.030  1.00  0.00           C  
ATOM   4100  CG  TYR A 315      59.010  65.490  37.050  1.00  0.00           C  
ATOM   4101  CD1 TYR A 315      58.330  65.710  38.250  1.00  0.00           C  
ATOM   4102  HD1 TYR A 315      58.850  65.770  39.100  1.00  0.00           H  
ATOM   4103  CD2 TYR A 315      58.260  65.410  35.880  1.00  0.00           C  
ATOM   4104  HD2 TYR A 315      58.720  65.250  35.010  1.00  0.00           H  
ATOM   4105  CE1 TYR A 315      56.940  65.840  38.290  1.00  0.00           C  
ATOM   4106  HE1 TYR A 315      56.480  66.010  39.160  1.00  0.00           H  
ATOM   4107  CE2 TYR A 315      56.850  65.540  35.910  1.00  0.00           C  
ATOM   4108  HE2 TYR A 315      56.320  65.480  35.060  1.00  0.00           H  
ATOM   4109  CZ  TYR A 315      56.210  65.760  37.120  1.00  0.00           C  
ATOM   4110  OH  TYR A 315      54.840  65.850  37.180  1.00  0.00           O  
ATOM   4111  HH  TYR A 315      54.460  65.770  36.260  1.00  0.00           H  
ATOM   4112  C   TYR A 315      60.410  63.200  38.350  1.00  0.00           C  
ATOM   4113  O   TYR A 315      60.780  63.600  39.450  1.00  0.00           O  
ATOM   4114  HA  TYR A 315      62.066  63.834  37.196  1.00  0.00           H  
ATOM   4115  HB1 TYR A 315      60.930  65.831  37.884  1.00  0.00           H  
ATOM   4116  HB2 TYR A 315      60.894  65.735  36.107  1.00  0.00           H  
ATOM   4117  N   ARG A 316      59.550  62.180  38.210  1.00  0.00           N  
ATOM   4118  HN  ARG A 316      59.340  61.830  37.300  1.00  0.00           H  
ATOM   4119  CA  ARG A 316      58.930  61.600  39.390  1.00  0.00           C  
ATOM   4120  CB  ARG A 316      57.690  62.380  39.770  1.00  0.00           C  
ATOM   4121  CG  ARG A 316      56.680  62.420  38.640  1.00  0.00           C  
ATOM   4122  CD  ARG A 316      55.280  62.540  39.160  1.00  0.00           C  
ATOM   4123  NE  ARG A 316      54.330  62.750  38.070  1.00  0.00           N  
ATOM   4124  HE  ARG A 316      54.700  62.890  37.150  1.00  0.00           H  
ATOM   4125  CZ  ARG A 316      53.010  62.760  38.220  1.00  0.00           C  
ATOM   4126  NH1 ARG A 316      52.480  62.560  39.410  1.00  0.00           N  
ATOM   4127 1HH1 ARG A 316      53.070  62.410  40.210  1.00  0.00           H  
ATOM   4128 2HH1 ARG A 316      51.480  62.570  39.520  1.00  0.00           H  
ATOM   4129  NH2 ARG A 316      52.240  63.030  37.170  1.00  0.00           N  
ATOM   4130 1HH2 ARG A 316      52.650  63.220  36.280  1.00  0.00           H  
ATOM   4131 2HH2 ARG A 316      51.250  63.030  37.280  1.00  0.00           H  
ATOM   4132  C   ARG A 316      58.500  60.140  39.310  1.00  0.00           C  
ATOM   4133  O   ARG A 316      57.950  59.630  40.280  1.00  0.00           O  
ATOM   4134  HA  ARG A 316      59.640  61.689  40.212  1.00  0.00           H  
ATOM   4135  HB1 ARG A 316      57.229  61.908  40.638  1.00  0.00           H  
ATOM   4136  HB2 ARG A 316      57.979  63.401  40.021  1.00  0.00           H  
ATOM   4137  HG1 ARG A 316      56.896  63.277  38.002  1.00  0.00           H  
ATOM   4138  HG2 ARG A 316      56.764  61.503  38.057  1.00  0.00           H  
ATOM   4139  HD1 ARG A 316      55.017  61.624  39.689  1.00  0.00           H  
ATOM   4140  HD2 ARG A 316      55.227  63.385  39.846  1.00  0.00           H  
ATOM   4141  N   ASP A 317      58.720  59.510  38.170  1.00  0.00           N  
ATOM   4142  HN  ASP A 317      59.160  60.000  37.420  1.00  0.00           H  
ATOM   4143  CA  ASP A 317      58.320  58.120  37.980  1.00  0.00           C  
ATOM   4144  CB  ASP A 317      57.540  58.020  36.670  1.00  0.00           C  
ATOM   4145  CG  ASP A 317      56.270  58.860  36.700  1.00  0.00           C  
ATOM   4146  OD1 ASP A 317      55.840  59.330  35.620  1.00  0.00           O  
ATOM   4147  OD2 ASP A 317      55.690  59.030  37.790  1.00  0.00           O  
ATOM   4148  C   ASP A 317      59.550  57.220  37.950  1.00  0.00           C  
ATOM   4149  O   ASP A 317      60.550  57.560  37.310  1.00  0.00           O  
ATOM   4150  HA  ASP A 317      57.675  57.817  38.805  1.00  0.00           H  
ATOM   4151  HB1 ASP A 317      58.174  58.369  35.855  1.00  0.00           H  
ATOM   4152  HB2 ASP A 317      57.269  56.978  36.500  1.00  0.00           H  
ATOM   4153  N   VAL A 318      59.440  56.070  38.620  1.00  0.00           N  
ATOM   4154  HN  VAL A 318      58.560  55.870  39.060  1.00  0.00           H  
ATOM   4155  CA  VAL A 318      60.520  55.100  38.730  1.00  0.00           C  
ATOM   4156  CB  VAL A 318      61.060  55.080  40.190  1.00  0.00           C  
ATOM   4157  CG1 VAL A 318      62.200  54.070  40.340  1.00  0.00           C  
ATOM   4158  CG2 VAL A 318      61.530  56.490  40.580  1.00  0.00           C  
ATOM   4159  C   VAL A 318      60.010  53.700  38.350  1.00  0.00           C  
ATOM   4160  O   VAL A 318      58.940  53.290  38.800  1.00  0.00           O  
ATOM   4161  HA  VAL A 318      61.326  55.383  38.054  1.00  0.00           H  
ATOM   4162  HB  VAL A 318      60.248  54.788  40.856  1.00  0.00           H  
ATOM   4163 1HG1 VAL A 318      62.559  54.076  41.369  1.00  0.00           H  
ATOM   4164 2HG1 VAL A 318      63.016  54.340  39.670  1.00  0.00           H  
ATOM   4165 3HG1 VAL A 318      61.838  53.073  40.088  1.00  0.00           H  
ATOM   4166 1HG2 VAL A 318      61.908  56.478  41.602  1.00  0.00           H  
ATOM   4167 2HG2 VAL A 318      60.693  57.185  40.511  1.00  0.00           H  
ATOM   4168 3HG2 VAL A 318      62.323  56.809  39.903  1.00  0.00           H  
ATOM   4169  N   ALA A 319      60.740  53.000  37.500  1.00  0.00           N  
ATOM   4170  HN  ALA A 319      61.570  53.420  37.120  1.00  0.00           H  
ATOM   4171  CA  ALA A 319      60.380  51.640  37.100  1.00  0.00           C  
ATOM   4172  CB  ALA A 319      60.360  51.510  35.590  1.00  0.00           C  
ATOM   4173  C   ALA A 319      61.430  50.710  37.700  1.00  0.00           C  
ATOM   4174  O   ALA A 319      62.630  50.980  37.610  1.00  0.00           O  
ATOM   4175  HA  ALA A 319      59.398  51.389  37.501  1.00  0.00           H  
ATOM   4176  HB1 ALA A 319      60.090  50.490  35.316  1.00  0.00           H  
ATOM   4177  HB2 ALA A 319      61.347  51.743  35.192  1.00  0.00           H  
ATOM   4178  HB3 ALA A 319      59.628  52.203  35.175  1.00  0.00           H  
ATOM   4179  N   TRP A 320      60.980  49.630  38.320  1.00  0.00           N  
ATOM   4180  HN  TRP A 320      60.000  49.480  38.380  1.00  0.00           H  
ATOM   4181  CA  TRP A 320      61.890  48.650  38.910  1.00  0.00           C  
ATOM   4182  CB  TRP A 320      61.720  48.620  40.430  1.00  0.00           C  
ATOM   4183  CG  TRP A 320      62.780  47.830  41.130  1.00  0.00           C  
ATOM   4184  CD1 TRP A 320      63.940  48.310  41.680  1.00  0.00           C  
ATOM   4185  HD1 TRP A 320      64.230  49.270  41.670  1.00  0.00           H  
ATOM   4186  CD2 TRP A 320      62.780  46.420  41.370  1.00  0.00           C  
ATOM   4187  NE1 TRP A 320      64.660  47.280  42.240  1.00  0.00           N  
ATOM   4188  HE1 TRP A 320      65.540  47.370  42.710  1.00  0.00           H  
ATOM   4189  CE2 TRP A 320      63.970  46.110  42.060  1.00  0.00           C  
ATOM   4190  CE3 TRP A 320      61.900  45.380  41.050  1.00  0.00           C  
ATOM   4191  HE3 TRP A 320      61.050  45.560  40.560  1.00  0.00           H  
ATOM   4192  CZ2 TRP A 320      64.300  44.810  42.450  1.00  0.00           C  
ATOM   4193  HZ2 TRP A 320      65.150  44.610  42.950  1.00  0.00           H  
ATOM   4194  CZ3 TRP A 320      62.220  44.080  41.440  1.00  0.00           C  
ATOM   4195  HZ3 TRP A 320      61.600  43.330  41.230  1.00  0.00           H  
ATOM   4196  CH2 TRP A 320      63.410  43.810  42.140  1.00  0.00           C  
ATOM   4197  HH2 TRP A 320      63.620  42.870  42.400  1.00  0.00           H  
ATOM   4198  C   TRP A 320      61.400  47.340  38.300  1.00  0.00           C  
ATOM   4199  O   TRP A 320      60.380  46.800  38.730  1.00  0.00           O  
ATOM   4200  HA  TRP A 320      62.924  48.853  38.632  1.00  0.00           H  
ATOM   4201  HB1 TRP A 320      61.750  49.644  40.801  1.00  0.00           H  
ATOM   4202  HB2 TRP A 320      60.751  48.178  40.661  1.00  0.00           H  
ATOM   4203  N   LEU A 321      62.130  46.840  37.310  1.00  0.00           N  
ATOM   4204  HN  LEU A 321      62.970  47.300  37.040  1.00  0.00           H  
ATOM   4205  CA  LEU A 321      61.720  45.630  36.580  1.00  0.00           C  
ATOM   4206  CB  LEU A 321      62.160  45.740  35.120  1.00  0.00           C  
ATOM   4207  CG  LEU A 321      61.820  47.020  34.350  1.00  0.00           C  
ATOM   4208  CD1 LEU A 321      62.250  46.870  32.890  1.00  0.00           C  
ATOM   4209  CD2 LEU A 321      60.320  47.290  34.430  1.00  0.00           C  
ATOM   4210  C   LEU A 321      62.260  44.330  37.160  1.00  0.00           C  
ATOM   4211  O   LEU A 321      63.470  44.070  37.170  1.00  0.00           O  
ATOM   4212  HA  LEU A 321      60.631  45.579  36.599  1.00  0.00           H  
ATOM   4213  HB1 LEU A 321      63.244  45.632  35.102  1.00  0.00           H  
ATOM   4214  HB2 LEU A 321      61.702  44.910  34.582  1.00  0.00           H  
ATOM   4215  HG  LEU A 321      62.357  47.857  34.796  1.00  0.00           H  
ATOM   4216 1HD1 LEU A 321      62.007  47.781  32.344  1.00  0.00           H  
ATOM   4217 2HD1 LEU A 321      61.725  46.027  32.441  1.00  0.00           H  
ATOM   4218 3HD1 LEU A 321      63.325  46.694  32.843  1.00  0.00           H  
ATOM   4219 1HD2 LEU A 321      60.085  48.201  33.881  1.00  0.00           H  
ATOM   4220 2HD2 LEU A 321      60.027  47.409  35.473  1.00  0.00           H  
ATOM   4221 3HD2 LEU A 321      59.776  46.452  33.994  1.00  0.00           H  
ATOM   4222  N   GLY A 322      61.330  43.500  37.620  1.00  0.00           N  
ATOM   4223  HN  GLY A 322      60.370  43.770  37.570  1.00  0.00           H  
ATOM   4224  CA  GLY A 322      61.700  42.220  38.200  1.00  0.00           C  
ATOM   4225  C   GLY A 322      60.460  41.700  38.900  1.00  0.00           C  
ATOM   4226  O   GLY A 322      59.390  42.290  38.780  1.00  0.00           O  
ATOM   4227  HA1 GLY A 322      62.012  41.527  37.419  1.00  0.00           H  
ATOM   4228  HA2 GLY A 322      62.512  42.350  38.916  1.00  0.00           H  
ATOM   4229  N   GLU A 323      60.610  40.620  39.650  1.00  0.00           N  
ATOM   4230  HN  GLU A 323      61.510  40.190  39.710  1.00  0.00           H  
ATOM   4231  CA  GLU A 323      59.500  40.030  40.390  1.00  0.00           C  
ATOM   4232  CB  GLU A 323      59.940  38.700  40.990  1.00  0.00           C  
ATOM   4233  CG  GLU A 323      60.270  37.680  39.940  1.00  0.00           C  
ATOM   4234  CD  GLU A 323      59.080  37.390  39.070  1.00  0.00           C  
ATOM   4235  OE1 GLU A 323      58.060  36.880  39.600  1.00  0.00           O  
ATOM   4236  OE2 GLU A 323      59.140  37.700  37.860  1.00  0.00           O  
ATOM   4237  C   GLU A 323      58.980  40.950  41.490  1.00  0.00           C  
ATOM   4238  O   GLU A 323      59.760  41.600  42.190  1.00  0.00           O  
ATOM   4239  HA  GLU A 323      58.686  39.838  39.691  1.00  0.00           H  
ATOM   4240  HB1 GLU A 323      60.825  38.869  41.604  1.00  0.00           H  
ATOM   4241  HB2 GLU A 323      59.133  38.313  41.612  1.00  0.00           H  
ATOM   4242  HG1 GLU A 323      61.081  38.060  39.318  1.00  0.00           H  
ATOM   4243  HG2 GLU A 323      60.587  36.758  40.428  1.00  0.00           H  
ATOM   4244  N   CYS A 324      57.660  41.000  41.640  1.00  0.00           N  
ATOM   4245  HN  CYS A 324      57.070  40.470  41.030  1.00  0.00           H  
ATOM   4246  CA  CYS A 324      57.050  41.820  42.670  1.00  0.00           C  
ATOM   4247  CB  CYS A 324      55.530  41.640  42.660  1.00  0.00           C  
ATOM   4248  SG  CYS A 324      54.760  42.380  41.180  1.00  0.00           S  
ATOM   4249  HG  CYS A 324      53.770  42.240  41.210  1.00  0.00           H  
ATOM   4250  C   CYS A 324      57.630  41.490  44.050  1.00  0.00           C  
ATOM   4251  O   CYS A 324      57.970  42.400  44.820  1.00  0.00           O  
ATOM   4252  HA  CYS A 324      57.271  42.864  42.449  1.00  0.00           H  
ATOM   4253  HB1 CYS A 324      55.302  40.574  42.679  1.00  0.00           H  
ATOM   4254  HB2 CYS A 324      55.114  42.116  43.548  1.00  0.00           H  
ATOM   4255  N   ASP A 325      57.750  40.210  44.370  1.00  0.00           N  
ATOM   4256  HN  ASP A 325      57.460  39.490  43.730  1.00  0.00           H  
ATOM   4257  CA  ASP A 325      58.300  39.850  45.670  1.00  0.00           C  
ATOM   4258  CB  ASP A 325      58.350  38.340  45.900  1.00  0.00           C  
ATOM   4259  CG  ASP A 325      57.000  37.740  46.250  1.00  0.00           C  
ATOM   4260  OD1 ASP A 325      56.060  38.510  46.520  1.00  0.00           O  
ATOM   4261  OD2 ASP A 325      56.900  36.500  46.280  1.00  0.00           O  
ATOM   4262  C   ASP A 325      59.710  40.400  45.820  1.00  0.00           C  
ATOM   4263  O   ASP A 325      60.060  40.880  46.890  1.00  0.00           O  
ATOM   4264  HA  ASP A 325      57.674  40.295  46.443  1.00  0.00           H  
ATOM   4265  HB1 ASP A 325      58.715  37.864  44.990  1.00  0.00           H  
ATOM   4266  HB2 ASP A 325      59.041  38.138  46.718  1.00  0.00           H  
ATOM   4267  N   GLN A 326      60.520  40.280  44.770  1.00  0.00           N  
ATOM   4268  HN  GLN A 326      60.200  39.850  43.930  1.00  0.00           H  
ATOM   4269  CA  GLN A 326      61.900  40.800  44.850  1.00  0.00           C  
ATOM   4270  CB  GLN A 326      62.680  40.420  43.590  1.00  0.00           C  
ATOM   4271  CG  GLN A 326      62.930  38.900  43.480  1.00  0.00           C  
ATOM   4272  CD  GLN A 326      63.760  38.510  42.280  1.00  0.00           C  
ATOM   4273  OE1 GLN A 326      64.840  39.040  42.060  1.00  0.00           O  
ATOM   4274  NE2 GLN A 326      63.260  37.560  41.500  1.00  0.00           N  
ATOM   4275 1HE2 GLN A 326      62.380  37.150  41.720  1.00  0.00           H  
ATOM   4276 2HE2 GLN A 326      63.760  37.260  40.690  1.00  0.00           H  
ATOM   4277  C   GLN A 326      61.900  42.310  45.050  1.00  0.00           C  
ATOM   4278  O   GLN A 326      62.670  42.840  45.850  1.00  0.00           O  
ATOM   4279  HA  GLN A 326      62.390  40.341  45.708  1.00  0.00           H  
ATOM   4280  HB1 GLN A 326      62.112  40.744  42.718  1.00  0.00           H  
ATOM   4281  HB2 GLN A 326      63.643  40.931  43.608  1.00  0.00           H  
ATOM   4282  HG1 GLN A 326      63.449  38.570  44.380  1.00  0.00           H  
ATOM   4283  HG2 GLN A 326      61.966  38.396  43.411  1.00  0.00           H  
ATOM   4284  N   GLY A 327      61.020  43.010  44.340  1.00  0.00           N  
ATOM   4285  HN  GLY A 327      60.410  42.550  43.700  1.00  0.00           H  
ATOM   4286  CA  GLY A 327      60.950  44.460  44.480  1.00  0.00           C  
ATOM   4287  C   GLY A 327      60.550  44.920  45.870  1.00  0.00           C  
ATOM   4288  O   GLY A 327      61.100  45.880  46.400  1.00  0.00           O  
ATOM   4289  HA1 GLY A 327      61.931  44.876  44.249  1.00  0.00           H  
ATOM   4290  HA2 GLY A 327      60.217  44.839  43.768  1.00  0.00           H  
ATOM   4291  N   CYS A 328      59.580  44.230  46.490  1.00  0.00           N  
ATOM   4292  HN  CYS A 328      59.150  43.460  46.020  1.00  0.00           H  
ATOM   4293  CA  CYS A 328      59.160  44.610  47.830  1.00  0.00           C  
ATOM   4294  CB  CYS A 328      57.850  43.930  48.200  1.00  0.00           C  
ATOM   4295  SG  CYS A 328      56.530  44.580  47.170  1.00  0.00           S  
ATOM   4296  HG  CYS A 328      55.670  44.130  47.400  1.00  0.00           H  
ATOM   4297  C   CYS A 328      60.220  44.250  48.850  1.00  0.00           C  
ATOM   4298  O   CYS A 328      60.350  44.900  49.880  1.00  0.00           O  
ATOM   4299  HA  CYS A 328      59.009  45.689  47.853  1.00  0.00           H  
ATOM   4300  HB1 CYS A 328      57.940  42.856  48.040  1.00  0.00           H  
ATOM   4301  HB2 CYS A 328      57.623  44.124  49.248  1.00  0.00           H  
ATOM   4302  N   LEU A 329      60.960  43.180  48.560  1.00  0.00           N  
ATOM   4303  HN  LEU A 329      60.770  42.650  47.730  1.00  0.00           H  
ATOM   4304  CA  LEU A 329      62.050  42.790  49.440  1.00  0.00           C  
ATOM   4305  CB  LEU A 329      62.710  41.470  48.970  1.00  0.00           C  
ATOM   4306  CG  LEU A 329      61.920  40.190  49.230  1.00  0.00           C  
ATOM   4307  CD1 LEU A 329      62.700  38.990  48.660  1.00  0.00           C  
ATOM   4308  CD2 LEU A 329      61.700  40.030  50.740  1.00  0.00           C  
ATOM   4309  C   LEU A 329      63.060  43.920  49.390  1.00  0.00           C  
ATOM   4310  O   LEU A 329      63.470  44.450  50.430  1.00  0.00           O  
ATOM   4311  HA  LEU A 329      61.678  42.674  50.458  1.00  0.00           H  
ATOM   4312  HB1 LEU A 329      62.876  41.546  47.895  1.00  0.00           H  
ATOM   4313  HB2 LEU A 329      63.669  41.378  49.480  1.00  0.00           H  
ATOM   4314  HG  LEU A 329      60.953  40.258  48.732  1.00  0.00           H  
ATOM   4315 1HD1 LEU A 329      62.141  38.073  48.843  1.00  0.00           H  
ATOM   4316 2HD1 LEU A 329      63.673  38.924  49.146  1.00  0.00           H  
ATOM   4317 3HD1 LEU A 329      62.839  39.123  47.587  1.00  0.00           H  
ATOM   4318 1HD2 LEU A 329      61.136  39.117  50.931  1.00  0.00           H  
ATOM   4319 2HD2 LEU A 329      61.143  40.887  51.119  1.00  0.00           H  
ATOM   4320 3HD2 LEU A 329      62.665  39.973  51.244  1.00  0.00           H  
ATOM   4321  N   ALA A 330      63.440  44.310  48.170  1.00  0.00           N  
ATOM   4322  HN  ALA A 330      63.050  43.850  47.370  1.00  0.00           H  
ATOM   4323  CA  ALA A 330      64.410  45.380  47.980  1.00  0.00           C  
ATOM   4324  CB  ALA A 330      64.610  45.640  46.500  1.00  0.00           C  
ATOM   4325  C   ALA A 330      63.970  46.650  48.710  1.00  0.00           C  
ATOM   4326  O   ALA A 330      64.700  47.200  49.520  1.00  0.00           O  
ATOM   4327  HA  ALA A 330      65.362  45.057  48.401  1.00  0.00           H  
ATOM   4328  HB1 ALA A 330      65.337  46.441  46.366  1.00  0.00           H  
ATOM   4329  HB2 ALA A 330      63.661  45.932  46.050  1.00  0.00           H  
ATOM   4330  HB3 ALA A 330      64.976  44.734  46.018  1.00  0.00           H  
ATOM   4331  N   LEU A 331      62.750  47.100  48.450  1.00  0.00           N  
ATOM   4332  HN  LEU A 331      62.170  46.610  47.800  1.00  0.00           H  
ATOM   4333  CA  LEU A 331      62.240  48.310  49.090  1.00  0.00           C  
ATOM   4334  CB  LEU A 331      60.810  48.610  48.630  1.00  0.00           C  
ATOM   4335  CG  LEU A 331      60.460  50.050  48.270  1.00  0.00           C  
ATOM   4336  CD1 LEU A 331      58.940  50.120  48.080  1.00  0.00           C  
ATOM   4337  CD2 LEU A 331      60.920  51.040  49.320  1.00  0.00           C  
ATOM   4338  C   LEU A 331      62.220  48.210  50.610  1.00  0.00           C  
ATOM   4339  O   LEU A 331      62.610  49.160  51.310  1.00  0.00           O  
ATOM   4340  HA  LEU A 331      62.878  49.147  48.806  1.00  0.00           H  
ATOM   4341  HB1 LEU A 331      60.619  48.000  47.747  1.00  0.00           H  
ATOM   4342  HB2 LEU A 331      60.140  48.305  49.434  1.00  0.00           H  
ATOM   4343  HG  LEU A 331      60.940  50.298  47.324  1.00  0.00           H  
ATOM   4344 1HD1 LEU A 331      58.652  51.139  47.821  1.00  0.00           H  
ATOM   4345 2HD1 LEU A 331      58.444  49.827  49.005  1.00  0.00           H  
ATOM   4346 3HD1 LEU A 331      58.642  49.444  47.279  1.00  0.00           H  
ATOM   4347 1HD2 LEU A 331      60.645  52.049  49.014  1.00  0.00           H  
ATOM   4348 2HD2 LEU A 331      62.003  50.976  49.431  1.00  0.00           H  
ATOM   4349 3HD2 LEU A 331      60.444  50.808  50.272  1.00  0.00           H  
ATOM   4350  N   ALA A 332      61.770  47.070  51.140  1.00  0.00           N  
ATOM   4351  HN  ALA A 332      61.490  46.330  50.530  1.00  0.00           H  
ATOM   4352  CA  ALA A 332      61.670  46.880  52.580  1.00  0.00           C  
ATOM   4353  CB  ALA A 332      61.080  45.510  52.910  1.00  0.00           C  
ATOM   4354  C   ALA A 332      63.040  47.010  53.220  1.00  0.00           C  
ATOM   4355  O   ALA A 332      63.160  47.580  54.300  1.00  0.00           O  
ATOM   4356  HA  ALA A 332      61.017  47.650  52.990  1.00  0.00           H  
ATOM   4357  HB1 ALA A 332      61.016  45.393  53.992  1.00  0.00           H  
ATOM   4358  HB2 ALA A 332      61.720  44.730  52.498  1.00  0.00           H  
ATOM   4359  HB3 ALA A 332      60.083  45.429  52.476  1.00  0.00           H  
ATOM   4360  N   GLU A 333      64.050  46.490  52.540  1.00  0.00           N  
ATOM   4361  HN  GLU A 333      63.880  46.050  51.660  1.00  0.00           H  
ATOM   4362  CA  GLU A 333      65.410  46.530  53.060  1.00  0.00           C  
ATOM   4363  CB  GLU A 333      66.340  45.730  52.140  1.00  0.00           C  
ATOM   4364  CG  GLU A 333      67.680  45.420  52.770  1.00  0.00           C  
ATOM   4365  CD  GLU A 333      68.520  44.480  51.930  1.00  0.00           C  
ATOM   4366  OE1 GLU A 333      69.650  44.170  52.350  1.00  0.00           O  
ATOM   4367  OE2 GLU A 333      68.050  44.040  50.860  1.00  0.00           O  
ATOM   4368  C   GLU A 333      65.870  47.980  53.160  1.00  0.00           C  
ATOM   4369  O   GLU A 333      66.450  48.380  54.160  1.00  0.00           O  
ATOM   4370  HA  GLU A 333      65.424  46.084  54.054  1.00  0.00           H  
ATOM   4371  HB1 GLU A 333      65.851  44.790  51.886  1.00  0.00           H  
ATOM   4372  HB2 GLU A 333      66.510  46.308  51.232  1.00  0.00           H  
ATOM   4373  HG1 GLU A 333      68.227  46.353  52.901  1.00  0.00           H  
ATOM   4374  HG2 GLU A 333      67.509  44.959  53.743  1.00  0.00           H  
ATOM   4375  N   LEU A 334      65.590  48.770  52.130  1.00  0.00           N  
ATOM   4376  HN  LEU A 334      65.080  48.400  51.350  1.00  0.00           H  
ATOM   4377  CA  LEU A 334      65.980  50.180  52.100  1.00  0.00           C  
ATOM   4378  CB  LEU A 334      65.630  50.790  50.740  1.00  0.00           C  
ATOM   4379  CG  LEU A 334      66.290  50.190  49.500  1.00  0.00           C  
ATOM   4380  CD1 LEU A 334      65.760  50.900  48.280  1.00  0.00           C  
ATOM   4381  CD2 LEU A 334      67.820  50.340  49.560  1.00  0.00           C  
ATOM   4382  C   LEU A 334      65.330  50.970  53.220  1.00  0.00           C  
ATOM   4383  O   LEU A 334      65.900  51.930  53.750  1.00  0.00           O  
ATOM   4384  HA  LEU A 334      67.061  50.236  52.229  1.00  0.00           H  
ATOM   4385  HB1 LEU A 334      64.552  50.699  50.611  1.00  0.00           H  
ATOM   4386  HB2 LEU A 334      65.904  51.844  50.776  1.00  0.00           H  
ATOM   4387  HG  LEU A 334      66.036  49.132  49.436  1.00  0.00           H  
ATOM   4388 1HD1 LEU A 334      66.223  50.482  47.386  1.00  0.00           H  
ATOM   4389 2HD1 LEU A 334      65.994  51.962  48.347  1.00  0.00           H  
ATOM   4390 3HD1 LEU A 334      64.679  50.770  48.224  1.00  0.00           H  
ATOM   4391 1HD2 LEU A 334      68.264  49.904  48.665  1.00  0.00           H  
ATOM   4392 2HD2 LEU A 334      68.202  49.825  50.442  1.00  0.00           H  
ATOM   4393 3HD2 LEU A 334      68.080  51.397  49.616  1.00  0.00           H  
ATOM   4394  N   LEU A 335      64.120  50.560  53.590  1.00  0.00           N  
ATOM   4395  HN  LEU A 335      63.720  49.770  53.130  1.00  0.00           H  
ATOM   4396  CA  LEU A 335      63.360  51.220  54.640  1.00  0.00           C  
ATOM   4397  CB  LEU A 335      61.870  50.990  54.410  1.00  0.00           C  
ATOM   4398  CG  LEU A 335      61.310  51.540  53.100  1.00  0.00           C  
ATOM   4399  CD1 LEU A 335      59.920  50.940  52.860  1.00  0.00           C  
ATOM   4400  CD2 LEU A 335      61.210  53.080  53.160  1.00  0.00           C  
ATOM   4401  C   LEU A 335      63.740  50.740  56.040  1.00  0.00           C  
ATOM   4402  O   LEU A 335      63.270  51.290  57.040  1.00  0.00           O  
ATOM   4403  HA  LEU A 335      63.554  52.291  54.581  1.00  0.00           H  
ATOM   4404  HB1 LEU A 335      61.691  49.915  54.426  1.00  0.00           H  
ATOM   4405  HB2 LEU A 335      61.328  51.461  55.230  1.00  0.00           H  
ATOM   4406  HG  LEU A 335      61.970  51.255  52.280  1.00  0.00           H  
ATOM   4407 1HD1 LEU A 335      59.513  51.328  51.926  1.00  0.00           H  
ATOM   4408 2HD1 LEU A 335      59.260  51.211  53.684  1.00  0.00           H  
ATOM   4409 3HD1 LEU A 335      59.998  49.854  52.799  1.00  0.00           H  
ATOM   4410 1HD2 LEU A 335      60.809  53.456  52.219  1.00  0.00           H  
ATOM   4411 2HD2 LEU A 335      62.201  53.503  53.327  1.00  0.00           H  
ATOM   4412 3HD2 LEU A 335      60.549  53.370  53.977  1.00  0.00           H  
ATOM   4413  N   GLY A 336      64.570  49.700  56.120  1.00  0.00           N  
ATOM   4414  HN  GLY A 336      64.950  49.300  55.280  1.00  0.00           H  
ATOM   4415  CA  GLY A 336      64.930  49.160  57.420  1.00  0.00           C  
ATOM   4416  C   GLY A 336      63.850  48.250  57.960  1.00  0.00           C  
ATOM   4417  O   GLY A 336      63.720  48.050  59.180  1.00  0.00           O  
ATOM   4418  HA1 GLY A 336      65.856  48.593  57.324  1.00  0.00           H  
ATOM   4419  HA2 GLY A 336      65.079  49.985  58.117  1.00  0.00           H  
ATOM   4420  N   TRP A 337      63.040  47.690  57.050  1.00  0.00           N  
ATOM   4421  HN  TRP A 337      63.190  47.880  56.080  1.00  0.00           H  
ATOM   4422  CA  TRP A 337      61.950  46.820  57.460  1.00  0.00           C  
ATOM   4423  CB  TRP A 337      60.610  47.220  56.810  1.00  0.00           C  
ATOM   4424  CG  TRP A 337      60.140  48.640  56.930  1.00  0.00           C  
ATOM   4425  CD1 TRP A 337      60.520  49.570  57.860  1.00  0.00           C  
ATOM   4426  HD1 TRP A 337      61.230  49.430  58.550  1.00  0.00           H  
ATOM   4427  CD2 TRP A 337      59.110  49.260  56.150  1.00  0.00           C  
ATOM   4428  NE1 TRP A 337      59.790  50.730  57.700  1.00  0.00           N  
ATOM   4429  HE1 TRP A 337      59.880  51.560  58.250  1.00  0.00           H  
ATOM   4430  CE2 TRP A 337      58.920  50.560  56.650  1.00  0.00           C  
ATOM   4431  CE3 TRP A 337      58.330  48.830  55.060  1.00  0.00           C  
ATOM   4432  HE3 TRP A 337      58.450  47.910  54.680  1.00  0.00           H  
ATOM   4433  CZ2 TRP A 337      57.970  51.440  56.110  1.00  0.00           C  
ATOM   4434  HZ2 TRP A 337      57.850  52.360  56.480  1.00  0.00           H  
ATOM   4435  CZ3 TRP A 337      57.390  49.710  54.520  1.00  0.00           C  
ATOM   4436  HZ3 TRP A 337      56.820  49.410  53.750  1.00  0.00           H  
ATOM   4437  CH2 TRP A 337      57.220  51.000  55.050  1.00  0.00           C  
ATOM   4438  HH2 TRP A 337      56.540  51.610  54.640  1.00  0.00           H  
ATOM   4439  C   TRP A 337      62.200  45.350  57.080  1.00  0.00           C  
ATOM   4440  O   TRP A 337      61.290  44.530  57.210  1.00  0.00           O  
ATOM   4441  HA  TRP A 337      61.843  46.885  58.543  1.00  0.00           H  
ATOM   4442  HB1 TRP A 337      60.693  47.000  55.746  1.00  0.00           H  
ATOM   4443  HB2 TRP A 337      59.839  46.590  57.253  1.00  0.00           H  
ATOM   4444  N   LYS A 338      63.400  45.010  56.610  1.00  0.00           N  
ATOM   4445  HN  LYS A 338      64.110  45.710  56.530  1.00  0.00           H  
ATOM   4446  CA  LYS A 338      63.690  43.630  56.200  1.00  0.00           C  
ATOM   4447  CB  LYS A 338      65.180  43.460  55.880  1.00  0.00           C  
ATOM   4448  CG  LYS A 338      65.530  42.030  55.440  1.00  0.00           C  
ATOM   4449  CD  LYS A 338      67.020  41.850  55.190  1.00  0.00           C  
ATOM   4450  CE  LYS A 338      67.320  40.390  54.840  1.00  0.00           C  
ATOM   4451  NZ  LYS A 338      68.770  40.160  54.580  1.00  0.00           N1+
ATOM   4452  HZ1 LYS A 338      68.920  39.200  54.360  1.00  0.00           H  
ATOM   4453  HZ2 LYS A 338      69.070  40.730  53.820  1.00  0.00           H  
ATOM   4454  HZ3 LYS A 338      69.290  40.400  55.400  1.00  0.00           H  
ATOM   4455  C   LYS A 338      63.280  42.570  57.220  1.00  0.00           C  
ATOM   4456  O   LYS A 338      62.530  41.640  56.890  1.00  0.00           O  
ATOM   4457  HA  LYS A 338      63.133  43.436  55.283  1.00  0.00           H  
ATOM   4458  HB1 LYS A 338      65.445  44.147  55.076  1.00  0.00           H  
ATOM   4459  HB2 LYS A 338      65.758  43.702  56.772  1.00  0.00           H  
ATOM   4460  HG1 LYS A 338      65.220  41.337  56.222  1.00  0.00           H  
ATOM   4461  HG2 LYS A 338      64.991  41.805  54.520  1.00  0.00           H  
ATOM   4462  HD1 LYS A 338      67.327  42.490  54.363  1.00  0.00           H  
ATOM   4463  HD2 LYS A 338      67.572  42.127  56.088  1.00  0.00           H  
ATOM   4464  HE1 LYS A 338      67.008  39.758  55.672  1.00  0.00           H  
ATOM   4465  HE2 LYS A 338      66.756  40.120  53.947  1.00  0.00           H  
ATOM   4466  N   LYS A 339      63.750  42.690  58.450  1.00  0.00           N  
ATOM   4467  HN  LYS A 339      64.350  43.460  58.690  1.00  0.00           H  
ATOM   4468  CA  LYS A 339      63.400  41.700  59.450  1.00  0.00           C  
ATOM   4469  CB  LYS A 339      64.200  41.890  60.750  1.00  0.00           C  
ATOM   4470  CG  LYS A 339      64.100  40.660  61.640  1.00  0.00           C  
ATOM   4471  CD  LYS A 339      64.490  40.940  63.090  1.00  0.00           C  
ATOM   4472  CE  LYS A 339      65.910  41.410  63.240  1.00  0.00           C  
ATOM   4473  NZ  LYS A 339      66.230  41.540  64.700  1.00  0.00           N1+
ATOM   4474  HZ1 LYS A 339      67.170  41.860  64.810  1.00  0.00           H  
ATOM   4475  HZ2 LYS A 339      65.610  42.200  65.120  1.00  0.00           H  
ATOM   4476  HZ3 LYS A 339      66.130  40.650  65.150  1.00  0.00           H  
ATOM   4477  C   LYS A 339      61.920  41.700  59.800  1.00  0.00           C  
ATOM   4478  O   LYS A 339      61.310  40.640  59.900  1.00  0.00           O  
ATOM   4479  HA  LYS A 339      63.647  40.718  59.047  1.00  0.00           H  
ATOM   4480  HB1 LYS A 339      65.247  42.065  60.501  1.00  0.00           H  
ATOM   4481  HB2 LYS A 339      63.805  42.752  61.288  1.00  0.00           H  
ATOM   4482  HG1 LYS A 339      63.071  40.300  61.620  1.00  0.00           H  
ATOM   4483  HG2 LYS A 339      64.763  39.890  61.244  1.00  0.00           H  
ATOM   4484  HD1 LYS A 339      63.827  41.710  63.485  1.00  0.00           H  
ATOM   4485  HD2 LYS A 339      64.366  40.023  63.665  1.00  0.00           H  
ATOM   4486  HE1 LYS A 339      66.584  40.687  62.781  1.00  0.00           H  
ATOM   4487  HE2 LYS A 339      66.028  42.378  62.753  1.00  0.00           H  
ATOM   4488  N   GLU A 340      61.340  42.890  60.000  1.00  0.00           N  
ATOM   4489  HN  GLU A 340      61.880  43.730  59.910  1.00  0.00           H  
ATOM   4490  CA  GLU A 340      59.930  42.960  60.350  1.00  0.00           C  
ATOM   4491  CB  GLU A 340      59.500  44.420  60.530  1.00  0.00           C  
ATOM   4492  CG  GLU A 340      58.020  44.580  60.870  1.00  0.00           C  
ATOM   4493  CD  GLU A 340      57.660  45.980  61.340  1.00  0.00           C  
ATOM   4494  OE1 GLU A 340      58.200  46.960  60.780  1.00  0.00           O  
ATOM   4495  OE2 GLU A 340      56.820  46.100  62.260  1.00  0.00           O  
ATOM   4496  C   GLU A 340      59.070  42.270  59.270  1.00  0.00           C  
ATOM   4497  O   GLU A 340      58.140  41.520  59.600  1.00  0.00           O  
ATOM   4498  HA  GLU A 340      59.782  42.437  61.295  1.00  0.00           H  
ATOM   4499  HB1 GLU A 340      60.089  44.856  61.337  1.00  0.00           H  
ATOM   4500  HB2 GLU A 340      59.701  44.956  59.602  1.00  0.00           H  
ATOM   4501  HG1 GLU A 340      57.434  44.353  59.980  1.00  0.00           H  
ATOM   4502  HG2 GLU A 340      57.768  43.874  61.661  1.00  0.00           H  
ATOM   4503  N   LEU A 341      59.390  42.500  58.010  1.00  0.00           N  
ATOM   4504  HN  LEU A 341      60.160  43.100  57.790  1.00  0.00           H  
ATOM   4505  CA  LEU A 341      58.620  41.880  56.930  1.00  0.00           C  
ATOM   4506  CB  LEU A 341      59.080  42.410  55.570  1.00  0.00           C  
ATOM   4507  CG  LEU A 341      58.400  41.890  54.300  1.00  0.00           C  
ATOM   4508  CD1 LEU A 341      56.890  41.980  54.430  1.00  0.00           C  
ATOM   4509  CD2 LEU A 341      58.880  42.690  53.130  1.00  0.00           C  
ATOM   4510  C   LEU A 341      58.860  40.380  57.050  1.00  0.00           C  
ATOM   4511  O   LEU A 341      57.920  39.580  57.050  1.00  0.00           O  
ATOM   4512  HA  LEU A 341      57.560  42.093  57.067  1.00  0.00           H  
ATOM   4513  HB1 LEU A 341      58.942  43.491  55.586  1.00  0.00           H  
ATOM   4514  HB2 LEU A 341      60.142  42.180  55.480  1.00  0.00           H  
ATOM   4515  HG  LEU A 341      58.680  40.847  54.152  1.00  0.00           H  
ATOM   4516 1HD1 LEU A 341      56.423  41.606  53.519  1.00  0.00           H  
ATOM   4517 2HD1 LEU A 341      56.600  43.019  54.587  1.00  0.00           H  
ATOM   4518 3HD1 LEU A 341      56.561  41.379  55.278  1.00  0.00           H  
ATOM   4519 1HD2 LEU A 341      58.401  42.327  52.220  1.00  0.00           H  
ATOM   4520 2HD2 LEU A 341      59.961  42.586  53.037  1.00  0.00           H  
ATOM   4521 3HD2 LEU A 341      58.628  43.740  53.279  1.00  0.00           H  
ATOM   4522  N   GLU A 342      60.140  40.020  57.170  1.00  0.00           N  
ATOM   4523  HN  GLU A 342      60.830  40.740  57.150  1.00  0.00           H  
ATOM   4524  CA  GLU A 342      60.580  38.630  57.310  1.00  0.00           C  
ATOM   4525  CB  GLU A 342      62.060  38.640  57.740  1.00  0.00           C  
ATOM   4526  CG  GLU A 342      62.710  37.280  57.900  1.00  0.00           C  
ATOM   4527  CD  GLU A 342      63.380  36.780  56.630  1.00  0.00           C  
ATOM   4528  OE1 GLU A 342      62.670  36.600  55.620  1.00  0.00           O  
ATOM   4529  OE2 GLU A 342      64.620  36.560  56.650  1.00  0.00           O  
ATOM   4530  C   GLU A 342      59.750  37.890  58.360  1.00  0.00           C  
ATOM   4531  O   GLU A 342      59.180  36.820  58.090  1.00  0.00           O  
ATOM   4532  HA  GLU A 342      60.485  38.122  56.350  1.00  0.00           H  
ATOM   4533  HB1 GLU A 342      62.623  39.193  56.988  1.00  0.00           H  
ATOM   4534  HB2 GLU A 342      62.126  39.157  58.697  1.00  0.00           H  
ATOM   4535  HG1 GLU A 342      63.463  37.347  58.685  1.00  0.00           H  
ATOM   4536  HG2 GLU A 342      61.943  36.562  58.192  1.00  0.00           H  
ATOM   4537  N   ASP A 343      59.690  38.450  59.570  1.00  0.00           N  
ATOM   4538  HN  ASP A 343      60.160  39.320  59.740  1.00  0.00           H  
ATOM   4539  CA  ASP A 343      58.950  37.820  60.660  1.00  0.00           C  
ATOM   4540  CB  ASP A 343      59.210  38.540  61.990  1.00  0.00           C  
ATOM   4541  CG  ASP A 343      60.670  38.550  62.380  1.00  0.00           C  
ATOM   4542  OD1 ASP A 343      61.410  37.640  61.940  1.00  0.00           O  
ATOM   4543  OD2 ASP A 343      61.080  39.460  63.140  1.00  0.00           O  
ATOM   4544  C   ASP A 343      57.450  37.790  60.410  1.00  0.00           C  
ATOM   4545  O   ASP A 343      56.750  36.900  60.870  1.00  0.00           O  
ATOM   4546  HA  ASP A 343      59.299  36.792  60.757  1.00  0.00           H  
ATOM   4547  HB1 ASP A 343      58.868  39.571  61.900  1.00  0.00           H  
ATOM   4548  HB2 ASP A 343      58.645  38.036  62.774  1.00  0.00           H  
ATOM   4549  N   LEU A 344      56.960  38.810  59.690  1.00  0.00           N  
ATOM   4550  HN  LEU A 344      57.580  39.510  59.360  1.00  0.00           H  
ATOM   4551  CA  LEU A 344      55.550  38.900  59.390  1.00  0.00           C  
ATOM   4552  CB  LEU A 344      55.250  40.240  58.720  1.00  0.00           C  
ATOM   4553  CG  LEU A 344      53.820  40.430  58.210  1.00  0.00           C  
ATOM   4554  CD1 LEU A 344      52.790  40.230  59.320  1.00  0.00           C  
ATOM   4555  CD2 LEU A 344      53.740  41.810  57.590  1.00  0.00           C  
ATOM   4556  C   LEU A 344      55.160  37.760  58.460  1.00  0.00           C  
ATOM   4557  O   LEU A 344      54.210  37.020  58.750  1.00  0.00           O  
ATOM   4558  HA  LEU A 344      54.978  38.823  60.315  1.00  0.00           H  
ATOM   4559  HB1 LEU A 344      55.453  41.028  59.445  1.00  0.00           H  
ATOM   4560  HB2 LEU A 344      55.924  40.346  57.870  1.00  0.00           H  
ATOM   4561  HG  LEU A 344      53.632  39.692  57.430  1.00  0.00           H  
ATOM   4562 1HD1 LEU A 344      51.788  40.374  58.917  1.00  0.00           H  
ATOM   4563 2HD1 LEU A 344      52.968  40.953  60.116  1.00  0.00           H  
ATOM   4564 3HD1 LEU A 344      52.878  39.220  59.721  1.00  0.00           H  
ATOM   4565 1HD2 LEU A 344      52.732  41.982  57.214  1.00  0.00           H  
ATOM   4566 2HD2 LEU A 344      54.451  41.881  56.767  1.00  0.00           H  
ATOM   4567 3HD2 LEU A 344      53.980  42.561  58.342  1.00  0.00           H  
ATOM   4568  N   VAL A 345      55.890  37.620  57.370  1.00  0.00           N  
ATOM   4569  HN  VAL A 345      56.660  38.230  57.200  1.00  0.00           H  
ATOM   4570  CA  VAL A 345      55.580  36.550  56.410  1.00  0.00           C  
ATOM   4571  CB  VAL A 345      56.520  36.570  55.200  1.00  0.00           C  
ATOM   4572  CG1 VAL A 345      56.170  35.410  54.270  1.00  0.00           C  
ATOM   4573  CG2 VAL A 345      56.390  37.880  54.450  1.00  0.00           C  
ATOM   4574  C   VAL A 345      55.730  35.190  57.060  1.00  0.00           C  
ATOM   4575  O   VAL A 345      54.830  34.360  56.980  1.00  0.00           O  
ATOM   4576  HA  VAL A 345      54.553  36.668  56.065  1.00  0.00           H  
ATOM   4577  HB  VAL A 345      57.548  36.455  55.544  1.00  0.00           H  
ATOM   4578 1HG1 VAL A 345      56.837  35.421  53.408  1.00  0.00           H  
ATOM   4579 2HG1 VAL A 345      55.139  35.513  53.932  1.00  0.00           H  
ATOM   4580 3HG1 VAL A 345      56.284  34.467  54.805  1.00  0.00           H  
ATOM   4581 1HG2 VAL A 345      57.064  37.877  53.594  1.00  0.00           H  
ATOM   4582 2HG2 VAL A 345      56.648  38.706  55.113  1.00  0.00           H  
ATOM   4583 3HG2 VAL A 345      55.364  38.000  54.103  1.00  0.00           H  
ATOM   4584  N   ARG A 346      56.860  34.960  57.720  1.00  0.00           N  
ATOM   4585  HN  ARG A 346      57.560  35.670  57.780  1.00  0.00           H  
ATOM   4586  CA  ARG A 346      57.080  33.670  58.350  1.00  0.00           C  
ATOM   4587  CB  ARG A 346      58.440  33.640  59.060  1.00  0.00           C  
ATOM   4588  CG  ARG A 346      58.890  32.220  59.390  1.00  0.00           C  
ATOM   4589  CD  ARG A 346      60.240  32.150  60.150  1.00  0.00           C  
ATOM   4590  NE  ARG A 346      61.330  32.770  59.410  1.00  0.00           N  
ATOM   4591  HE  ARG A 346      61.730  32.260  58.650  1.00  0.00           H  
ATOM   4592  CZ  ARG A 346      61.820  33.980  59.670  1.00  0.00           C  
ATOM   4593  NH1 ARG A 346      61.330  34.700  60.670  1.00  0.00           N  
ATOM   4594 1HH1 ARG A 346      60.580  34.340  61.220  1.00  0.00           H  
ATOM   4595 2HH1 ARG A 346      61.700  35.600  60.860  1.00  0.00           H  
ATOM   4596  NH2 ARG A 346      62.800  34.470  58.920  1.00  0.00           N  
ATOM   4597 1HH2 ARG A 346      63.170  33.930  58.160  1.00  0.00           H  
ATOM   4598 2HH2 ARG A 346      63.180  35.370  59.120  1.00  0.00           H  
ATOM   4599  C   ARG A 346      55.950  33.350  59.330  1.00  0.00           C  
ATOM   4600  O   ARG A 346      55.380  32.250  59.270  1.00  0.00           O  
ATOM   4601  HA  ARG A 346      57.084  32.906  57.572  1.00  0.00           H  
ATOM   4602  HB1 ARG A 346      59.184  34.101  58.411  1.00  0.00           H  
ATOM   4603  HB2 ARG A 346      58.364  34.208  59.987  1.00  0.00           H  
ATOM   4604  HG1 ARG A 346      58.124  31.752  60.008  1.00  0.00           H  
ATOM   4605  HG2 ARG A 346      58.993  31.667  58.456  1.00  0.00           H  
ATOM   4606  HD1 ARG A 346      60.130  32.663  61.105  1.00  0.00           H  
ATOM   4607  HD2 ARG A 346      60.488  31.103  60.326  1.00  0.00           H  
ATOM   4608  N   ARG A 347      55.590  34.300  60.190  1.00  0.00           N  
ATOM   4609  HN  ARG A 347      56.060  35.180  60.160  1.00  0.00           H  
ATOM   4610  CA  ARG A 347      54.540  34.100  61.180  1.00  0.00           C  
ATOM   4611  CB  ARG A 347      54.530  35.240  62.200  1.00  0.00           C  
ATOM   4612  CG  ARG A 347      53.420  35.120  63.240  1.00  0.00           C  
ATOM   4613  CD  ARG A 347      52.450  36.280  63.130  1.00  0.00           C  
ATOM   4614  NE  ARG A 347      53.090  37.550  63.430  1.00  0.00           N  
ATOM   4615  HE  ARG A 347      53.960  37.530  63.920  1.00  0.00           H  
ATOM   4616  CZ  ARG A 347      52.600  38.740  63.100  1.00  0.00           C  
ATOM   4617  NH1 ARG A 347      51.440  38.820  62.440  1.00  0.00           N  
ATOM   4618 1HH1 ARG A 347      50.940  37.990  62.190  1.00  0.00           H  
ATOM   4619 2HH1 ARG A 347      51.080  39.720  62.190  1.00  0.00           H  
ATOM   4620  NH2 ARG A 347      53.270  39.840  63.400  1.00  0.00           N  
ATOM   4621 1HH2 ARG A 347      54.140  39.780  63.880  1.00  0.00           H  
ATOM   4622 2HH2 ARG A 347      52.900  40.740  63.150  1.00  0.00           H  
ATOM   4623  C   ARG A 347      53.120  33.930  60.640  1.00  0.00           C  
ATOM   4624  O   ARG A 347      52.340  33.150  61.190  1.00  0.00           O  
ATOM   4625  HA  ARG A 347      54.785  33.188  61.724  1.00  0.00           H  
ATOM   4626  HB1 ARG A 347      55.489  35.246  62.719  1.00  0.00           H  
ATOM   4627  HB2 ARG A 347      54.400  36.180  61.664  1.00  0.00           H  
ATOM   4628  HG1 ARG A 347      52.880  34.187  63.080  1.00  0.00           H  
ATOM   4629  HG2 ARG A 347      53.863  35.118  64.236  1.00  0.00           H  
ATOM   4630  HD1 ARG A 347      52.056  36.315  62.114  1.00  0.00           H  
ATOM   4631  HD2 ARG A 347      51.632  36.123  63.833  1.00  0.00           H  
ATOM   4632  N   GLU A 348      52.770  34.670  59.600  1.00  0.00           N  
ATOM   4633  HN  GLU A 348      53.430  35.310  59.200  1.00  0.00           H  
ATOM   4634  CA  GLU A 348      51.440  34.560  59.030  1.00  0.00           C  
ATOM   4635  CB  GLU A 348      51.120  35.760  58.140  1.00  0.00           C  
ATOM   4636  CG  GLU A 348      50.960  37.050  58.930  1.00  0.00           C  
ATOM   4637  CD  GLU A 348      49.710  37.080  59.770  1.00  0.00           C  
ATOM   4638  OE1 GLU A 348      49.580  38.000  60.610  1.00  0.00           O  
ATOM   4639  OE2 GLU A 348      48.830  36.200  59.600  1.00  0.00           O  
ATOM   4640  C   GLU A 348      51.280  33.260  58.240  1.00  0.00           C  
ATOM   4641  O   GLU A 348      50.220  32.640  58.290  1.00  0.00           O  
ATOM   4642  HA  GLU A 348      50.722  34.547  59.850  1.00  0.00           H  
ATOM   4643  HB1 GLU A 348      51.931  35.888  57.423  1.00  0.00           H  
ATOM   4644  HB2 GLU A 348      50.191  35.560  57.606  1.00  0.00           H  
ATOM   4645  HG1 GLU A 348      51.822  37.163  59.588  1.00  0.00           H  
ATOM   4646  HG2 GLU A 348      50.926  37.884  58.229  1.00  0.00           H  
ATOM   4647  N   HIS A 349      52.330  32.880  57.530  1.00  0.00           N  
ATOM   4648  HN  HIS A 349      53.150  33.450  57.510  1.00  0.00           H  
ATOM   4649  CA  HIS A 349      52.330  31.630  56.760  1.00  0.00           C  
ATOM   4650  CB  HIS A 349      53.610  31.480  55.940  1.00  0.00           C  
ATOM   4651  CG  HIS A 349      53.560  32.140  54.600  1.00  0.00           C  
ATOM   4652  ND1 HIS A 349      52.610  33.090  54.260  1.00  0.00           N  
ATOM   4653  CD2 HIS A 349      54.360  32.010  53.510  1.00  0.00           C  
ATOM   4654  CE1 HIS A 349      52.850  33.510  53.030  1.00  0.00           C  
ATOM   4655  NE2 HIS A 349      53.900  32.880  52.560  1.00  0.00           N  
ATOM   4656  HE2 HIS A 349      54.300  33.000  51.650  1.00  0.00           H  
ATOM   4657  C   HIS A 349      52.210  30.460  57.740  1.00  0.00           C  
ATOM   4658  O   HIS A 349      51.520  29.480  57.480  1.00  0.00           O  
ATOM   4659  HA  HIS A 349      51.472  31.624  56.088  1.00  0.00           H  
ATOM   4660  HB1 HIS A 349      54.432  31.918  56.506  1.00  0.00           H  
ATOM   4661  HB2 HIS A 349      53.797  30.417  55.790  1.00  0.00           H  
ATOM   4662  HD2 HIS A 349      55.211  31.337  53.411  1.00  0.00           H  
ATOM   4663  HE1 HIS A 349      52.269  34.259  52.493  1.00  0.00           H  
ATOM   4664  N   ALA A 350      52.870  30.580  58.890  1.00  0.00           N  
ATOM   4665  HN  ALA A 350      53.410  31.390  59.090  1.00  0.00           H  
ATOM   4666  CA  ALA A 350      52.770  29.490  59.860  1.00  0.00           C  
ATOM   4667  CB  ALA A 350      53.850  29.630  60.950  1.00  0.00           C  
ATOM   4668  C   ALA A 350      51.370  29.410  60.470  1.00  0.00           C  
ATOM   4669  O   ALA A 350      50.870  28.310  60.740  1.00  0.00           O  
ATOM   4670  HA  ALA A 350      52.954  28.556  59.329  1.00  0.00           H  
ATOM   4671  HB1 ALA A 350      53.758  28.809  61.661  1.00  0.00           H  
ATOM   4672  HB2 ALA A 350      53.720  30.578  61.472  1.00  0.00           H  
ATOM   4673  HB3 ALA A 350      54.838  29.602  60.489  1.00  0.00           H  
ATOM   4674  N   SER A 351      50.730  30.560  60.700  1.00  0.00           N  
ATOM   4675  HN  SER A 351      51.180  31.420  60.480  1.00  0.00           H  
ATOM   4676  CA  SER A 351      49.400  30.570  61.250  1.00  0.00           C  
ATOM   4677  CB  SER A 351      48.930  31.990  61.540  1.00  0.00           C  
ATOM   4678  OG  SER A 351      49.760  32.590  62.530  1.00  0.00           O  
ATOM   4679  HG  SER A 351      49.450  33.520  62.710  1.00  0.00           H  
ATOM   4680  C   SER A 351      48.460  29.900  60.260  1.00  0.00           C  
ATOM   4681  O   SER A 351      47.560  29.160  60.640  1.00  0.00           O  
ATOM   4682  HA  SER A 351      49.398  30.001  62.180  1.00  0.00           H  
ATOM   4683  HB1 SER A 351      48.978  32.579  60.624  1.00  0.00           H  
ATOM   4684  HB2 SER A 351      47.902  31.962  61.901  1.00  0.00           H  
ATOM   4685  N   ILE A 352      48.680  30.160  58.970  1.00  0.00           N  
ATOM   4686  HN  ILE A 352      49.420  30.790  58.700  1.00  0.00           H  
ATOM   4687  CA  ILE A 352      47.850  29.540  57.960  1.00  0.00           C  
ATOM   4688  CB  ILE A 352      48.130  30.120  56.550  1.00  0.00           C  
ATOM   4689  CG1 ILE A 352      47.680  31.580  56.530  1.00  0.00           C  
ATOM   4690  CG2 ILE A 352      47.360  29.330  55.480  1.00  0.00           C  
ATOM   4691  CD  ILE A 352      47.980  32.320  55.240  1.00  0.00           C  
ATOM   4692  C   ILE A 352      48.020  28.020  57.990  1.00  0.00           C  
ATOM   4693  O   ILE A 352      47.030  27.310  57.950  1.00  0.00           O  
ATOM   4694  HA  ILE A 352      46.811  29.760  58.206  1.00  0.00           H  
ATOM   4695  HB  ILE A 352      49.199  30.067  56.341  1.00  0.00           H  
ATOM   4696 1HG1 ILE A 352      46.602  31.605  56.693  1.00  0.00           H  
ATOM   4697 2HG1 ILE A 352      48.183  32.101  57.345  1.00  0.00           H  
ATOM   4698 1HG2 ILE A 352      47.568  29.751  54.497  1.00  0.00           H  
ATOM   4699 2HG2 ILE A 352      46.291  29.391  55.682  1.00  0.00           H  
ATOM   4700 3HG2 ILE A 352      47.674  28.286  55.502  1.00  0.00           H  
ATOM   4701  HD1 ILE A 352      47.625  33.347  55.319  1.00  0.00           H  
ATOM   4702  HD2 ILE A 352      47.475  31.824  54.411  1.00  0.00           H  
ATOM   4703  HD3 ILE A 352      49.055  32.320  55.062  1.00  0.00           H  
ATOM   4704  N   ASP A 353      49.260  27.520  58.060  1.00  0.00           N  
ATOM   4705  HN  ASP A 353      50.060  28.120  58.050  1.00  0.00           H  
ATOM   4706  CA  ASP A 353      49.430  26.060  58.160  1.00  0.00           C  
ATOM   4707  CB  ASP A 353      50.910  25.650  58.280  1.00  0.00           C  
ATOM   4708  CG  ASP A 353      51.710  25.910  57.030  1.00  0.00           C  
ATOM   4709  OD1 ASP A 353      51.200  25.640  55.930  1.00  0.00           O  
ATOM   4710  OD2 ASP A 353      52.870  26.370  57.160  1.00  0.00           O  
ATOM   4711  C   ASP A 353      48.710  25.530  59.420  1.00  0.00           C  
ATOM   4712  O   ASP A 353      47.970  24.550  59.370  1.00  0.00           O  
ATOM   4713  HA  ASP A 353      48.999  25.589  57.277  1.00  0.00           H  
ATOM   4714  HB1 ASP A 353      51.358  26.212  59.099  1.00  0.00           H  
ATOM   4715  HB2 ASP A 353      50.955  24.584  58.503  1.00  0.00           H  
ATOM   4716  N   ALA A 354      48.940  26.190  60.550  1.00  0.00           N  
ATOM   4717  HN  ALA A 354      49.540  26.990  60.540  1.00  0.00           H  
ATOM   4718  CA  ALA A 354      48.340  25.750  61.800  1.00  0.00           C  
ATOM   4719  CB  ALA A 354      48.880  26.580  62.960  1.00  0.00           C  
ATOM   4720  C   ALA A 354      46.820  25.850  61.770  1.00  0.00           C  
ATOM   4721  O   ALA A 354      46.130  25.050  62.410  1.00  0.00           O  
ATOM   4722  HA  ALA A 354      48.613  24.708  61.965  1.00  0.00           H  
ATOM   4723  HB1 ALA A 354      48.425  26.243  63.891  1.00  0.00           H  
ATOM   4724  HB2 ALA A 354      48.640  27.631  62.798  1.00  0.00           H  
ATOM   4725  HB3 ALA A 354      49.962  26.460  63.021  1.00  0.00           H  
ATOM   4726  N   GLN A 355      46.330  26.820  60.990  1.00  0.00           N  
ATOM   4727  HN  GLN A 355      46.980  27.350  60.450  1.00  0.00           H  
ATOM   4728  CA  GLN A 355      44.920  27.160  60.870  1.00  0.00           C  
ATOM   4729  CB  GLN A 355      44.010  25.940  60.800  1.00  0.00           C  
ATOM   4730  CG  GLN A 355      43.520  25.620  59.410  1.00  0.00           C  
ATOM   4731  CD  GLN A 355      44.560  24.930  58.580  1.00  0.00           C  
ATOM   4732  OE1 GLN A 355      45.640  25.460  58.350  1.00  0.00           O  
ATOM   4733  NE2 GLN A 355      44.250  23.710  58.120  1.00  0.00           N  
ATOM   4734 1HE2 GLN A 355      43.360  23.310  58.340  1.00  0.00           H  
ATOM   4735 2HE2 GLN A 355      44.910  23.210  57.560  1.00  0.00           H  
ATOM   4736  C   GLN A 355      44.590  27.930  62.130  1.00  0.00           C  
ATOM   4737  O   GLN A 355      44.230  29.100  62.070  1.00  0.00           O  
ATOM   4738  HA  GLN A 355      44.763  27.792  59.996  1.00  0.00           H  
ATOM   4739  HB1 GLN A 355      44.562  25.079  61.176  1.00  0.00           H  
ATOM   4740  HB2 GLN A 355      43.143  26.122  61.436  1.00  0.00           H  
ATOM   4741  HG1 GLN A 355      42.648  24.971  59.488  1.00  0.00           H  
ATOM   4742  HG2 GLN A 355      43.239  26.550  58.916  1.00  0.00           H  
ATOM   4743  N   SER A 356      44.750  27.220  63.240  1.00  0.00           N  
ATOM   4744  HN  SER A 356      45.050  26.270  63.130  1.00  0.00           H  
ATOM   4745  CA  SER A 356      44.530  27.670  64.610  1.00  0.00           C  
ATOM   4746  CB  SER A 356      45.870  28.050  65.250  1.00  0.00           C  
ATOM   4747  OG  SER A 356      45.720  28.370  66.620  1.00  0.00           O  
ATOM   4748  HG  SER A 356      46.610  28.610  67.010  1.00  0.00           H  
ATOM   4749  C   SER A 356      43.530  28.790  64.840  1.00  0.00           C  
ATOM   4750  O1  SER A 356      42.890  29.280  63.750  1.00  0.00           O  
ATOM   4751  O2  SER A 356      43.340  29.190  66.130  1.00  0.00           O  
ATOM   4752  HA  SER A 356      44.158  26.807  65.162  1.00  0.00           H  
ATOM   4753  HB1 SER A 356      46.558  27.210  65.156  1.00  0.00           H  
ATOM   4754  HB2 SER A 356      46.279  28.915  64.727  1.00  0.00           H  
ATOM   4755  HC  SER A 356      44.320  29.531  64.719  1.00  0.00           H  
ATOM   4756  H1  SER A 356      43.595  29.667  63.074  1.00  0.00           H  
ATOM   4757  H2  SER A 356      42.994  28.379  66.701  1.00  0.00           H  
TER    4758      SER A 356 
HETATM 4759 ZN   ZN2 B 301      17.110  37.390  49.750  1.00  0.00          ZN  
TER    4760      ZN2 B 301 
HETATM 4761  C26 DRG C 302      35.560  40.970  33.890  1.00  0.00           C  
HETATM 4762  C27 DRG C 302      34.510  41.860  34.110  1.00  0.00           C  
HETATM 4763  C28 DRG C 302      33.510  41.540  35.010  1.00  0.00           C  
HETATM 4764  C29 DRG C 302      33.570  40.340  35.710  1.00  0.00           C  
HETATM 4765  C30 DRG C 302      34.620  39.460  35.500  1.00  0.00           C  
HETATM 4766  C25 DRG C 302      35.620  39.760  34.570  1.00  0.00           C  
HETATM 4767  C23 DRG C 302      36.720  38.760  34.320  1.00  0.00           C  
HETATM 4768  C24 DRG C 302      36.920  38.470  32.820  1.00  0.00           C  
HETATM 4769  C21 DRG C 302      38.000  39.160  35.070  1.00  0.00           C  
HETATM 4770  O22 DRG C 302      38.120  38.920  36.260  1.00  0.00           O  
HETATM 4771  N20 DRG C 302      38.940  39.730  34.280  1.00  0.00           N  
HETATM 4772  HAC DRG C 302      38.690  39.940  33.340  1.00  0.00           H  
HETATM 4773  C16 DRG C 302      40.210  40.060  34.670  1.00  0.00           C  
HETATM 4774  C15 DRG C 302      40.910  39.340  35.630  1.00  0.00           C  
HETATM 4775  C17 DRG C 302      40.840  41.120  34.030  1.00  0.00           C  
HETATM 4776  C18 DRG C 302      42.140  41.480  34.380  1.00  0.00           C  
HETATM 4777  C19 DRG C 302      42.820  40.770  35.360  1.00  0.00           C  
HETATM 4778  C14 DRG C 302      42.210  39.690  35.980  1.00  0.00           C  
HETATM 4779  N13 DRG C 302      42.880  39.000  36.930  1.00  0.00           N1+
HETATM 4780  HAB DRG C 302      43.250  39.510  37.710  1.00  0.00           H  
HETATM 4781  C12 DRG C 302      43.100  37.670  36.890  1.00  0.00           C  
HETATM 4782  C10 DRG C 302      43.890  37.020  37.940  1.00  0.00           C  
HETATM 4783  C5  DRG C 302      45.070  36.290  37.640  1.00  0.00           C  
HETATM 4784  C4  DRG C 302      45.490  36.060  36.310  1.00  0.00           C  
HETATM 4785  C1  DRG C 302      46.600  35.240  36.060  1.00  0.00           C  
HETATM 4786  C2  DRG C 302      47.320  34.680  37.120  1.00  0.00           C  
HETATM 4787  C3  DRG C 302      46.960  34.960  38.450  1.00  0.00           C  
HETATM 4788  C6  DRG C 302      45.850  35.780  38.710  1.00  0.00           C  
HETATM 4789  C7  DRG C 302      45.520  36.100  40.030  1.00  0.00           C  
HETATM 4790  C8  DRG C 302      44.310  36.730  40.320  1.00  0.00           C  
HETATM 4791  C9  DRG C 302      43.480  37.150  39.280  1.00  0.00           C  
HETATM 4792  O11 DRG C 302      42.230  37.660  39.600  1.00  0.00           O  
HETATM 4793  HAA DRG C 302      42.120  37.670  40.590  1.00  0.00           H  
HETATM 4794  H4  DRG C 302      36.343  41.226  33.176  1.00  0.00           H  
HETATM 4795  H5  DRG C 302      34.477  42.808  33.573  1.00  0.00           H  
HETATM 4796  H6  DRG C 302      32.678  42.226  35.170  1.00  0.00           H  
HETATM 4797  H7  DRG C 302      32.788  40.090  36.427  1.00  0.00           H  
HETATM 4798  H8  DRG C 302      34.666  38.528  36.063  1.00  0.00           H  
HETATM 4799  H9  DRG C 302      36.386  37.824  34.768  1.00  0.00           H  
HETATM 4800  H10 DRG C 302      37.723  37.744  32.694  1.00  0.00           H  
HETATM 4801  H11 DRG C 302      37.181  39.393  32.303  1.00  0.00           H  
HETATM 4802  H12 DRG C 302      35.998  38.067  32.401  1.00  0.00           H  
HETATM 4803  H13 DRG C 302      40.434  38.489  36.116  1.00  0.00           H  
HETATM 4804  H14 DRG C 302      40.315  41.673  33.251  1.00  0.00           H  
HETATM 4805  H15 DRG C 302      42.624  42.321  33.883  1.00  0.00           H  
HETATM 4806  H16 DRG C 302      43.832  41.061  35.642  1.00  0.00           H  
HETATM 4807  H17 DRG C 302      42.689  37.076  36.074  1.00  0.00           H  
HETATM 4808  H18 DRG C 302      44.952  36.519  35.480  1.00  0.00           H  
HETATM 4809  H19 DRG C 302      46.903  35.038  35.033  1.00  0.00           H  
HETATM 4810  H20 DRG C 302      48.165  34.023  36.914  1.00  0.00           H  
HETATM 4811  H21 DRG C 302      47.539  34.543  39.274  1.00  0.00           H  
HETATM 4812  H22 DRG C 302      46.212  35.856  40.836  1.00  0.00           H  
HETATM 4813  H23 DRG C 302      44.014  36.894  41.356  1.00  0.00           H  
TER    4814      DRG C 302 
CONECT 4761 4762 4766 4794
CONECT 4762 4761 4763 4795
CONECT 4763 4762 4764 4796
CONECT 4764 4763 4765 4797
CONECT 4765 4764 4766 4798
CONECT 4766 4761 4765 4767
CONECT 4767 4766 4769 4768 4799
CONECT 4768 4767 4800 4801 4802
CONECT 4769 4767 4771 4770
CONECT 4770 4769
CONECT 4771 4769 4773 4772
CONECT 4772 4771
CONECT 4773 4771 4775 4774
CONECT 4774 4773 4778 4803
CONECT 4775 4773 4776 4804
CONECT 4776 4775 4777 4805
CONECT 4777 4776 4778 4806
CONECT 4778 4774 4777 4779
CONECT 4779 4778 4781 4780
CONECT 4780 4779
CONECT 4781 4779 4782 4807
CONECT 4782 4781 4783 4791
CONECT 4783 4782 4788 4784
CONECT 4784 4783 4785 4808
CONECT 4785 4784 4786 4809
CONECT 4786 4785 4787 4810
CONECT 4787 4786 4788 4811
CONECT 4788 4783 4787 4789
CONECT 4789 4788 4790 4812
CONECT 4790 4789 4791 4813
CONECT 4791 4782 4790 4792
CONECT 4792 4791 4793
CONECT 4793 4792
CONECT 4794 4761
CONECT 4795 4762
CONECT 4796 4763
CONECT 4797 4764
CONECT 4798 4765
CONECT 4799 4767
CONECT 4800 4768
CONECT 4801 4768
CONECT 4802 4768
CONECT 4803 4774
CONECT 4804 4775
CONECT 4805 4776
CONECT 4806 4777
CONECT 4807 4781
CONECT 4808 4784
CONECT 4809 4785
CONECT 4810 4786
CONECT 4811 4787
CONECT 4812 4789
CONECT 4813 4790
END
