# Supplementary material for: Insight the C-Site Pocket Conformational Changes Responsible for Sirtuin 2 Activity Using Molecular Dynamics Simulations
Source: PLoS One. 2013 Mar 20;8(3):e59278. doi: 10.1371/journal.pone.0059278 (PMC3603925; doi:10.1371/journal.pone.0059278)
Supplement: File S1 — An archive containing the initial docking strucutre of WT and NAD, WT and Inhibitor, Q167A and NAD, Q167A and Inhibitor, H187A and NAD, and H187A and Inhibitor. (ZIP) [file pone.0059278.s001.zip › S5.pdb]

REMARK   Accelrys Discovery Studio PDB file
REMARK   Created:  Wed Feb 06 12:16:36 Korea Standard Time 2013
ATOM      1  N   ARG A  57      59.368  65.143  33.471  1.00 38.17           N1+
ATOM      2  CA  ARG A  57      58.474  64.164  34.162  1.00 41.00           C  
ATOM      3  C   ARG A  57      59.075  62.797  33.958  1.00 38.53           C  
ATOM      4  O   ARG A  57      58.368  61.793  34.009  1.00 42.28           O  
ATOM      5  CB  ARG A  57      57.071  64.175  33.545  1.00 40.89           C  
ATOM      6  CG  ARG A  57      56.364  65.526  33.580  1.00 43.38           C  
ATOM      7  CD  ARG A  57      56.087  65.970  35.002  1.00 43.19           C  
ATOM      8  NE  ARG A  57      55.432  67.273  35.044  1.00 46.27           N  
ATOM      9  CZ  ARG A  57      55.096  67.894  36.169  1.00 46.30           C  
ATOM     10  NH1 ARG A  57      55.361  67.323  37.334  1.00 47.42           N  
ATOM     11  NH2 ARG A  57      54.505  69.083  36.131  1.00 46.86           N  
ATOM     12  N   LEU A  58      60.382  62.764  33.723  1.00 37.17           N  
ATOM     13  CA  LEU A  58      61.053  61.514  33.480  1.00 34.00           C  
ATOM     14  C   LEU A  58      62.201  61.116  34.386  1.00 30.40           C  
ATOM     15  O   LEU A  58      62.703  61.894  35.195  1.00 26.66           O  
ATOM     16  CB  LEU A  58      61.469  61.420  32.005  1.00 33.97           C  
ATOM     17  CG  LEU A  58      62.095  62.570  31.219  1.00 37.17           C  
ATOM     18  CD1 LEU A  58      63.385  63.047  31.840  1.00 37.26           C  
ATOM     19  CD2 LEU A  58      62.319  62.064  29.793  1.00 38.46           C  
ATOM     20  N   LEU A  59      62.592  59.863  34.220  1.00 26.44           N  
ATOM     21  CA  LEU A  59      63.633  59.225  35.004  1.00 27.50           C  
ATOM     22  C   LEU A  59      65.051  59.554  34.560  1.00 28.80           C  
ATOM     23  O   LEU A  59      65.331  59.603  33.358  1.00 28.41           O  
ATOM     24  CB  LEU A  59      63.429  57.717  34.926  1.00 25.24           C  
ATOM     25  CG  LEU A  59      62.025  57.241  35.295  1.00 21.63           C  
ATOM     26  CD1 LEU A  59      61.940  55.742  35.042  1.00 22.13           C  
ATOM     27  CD2 LEU A  59      61.704  57.601  36.749  1.00 22.51           C  
ATOM     28  N   ASP A  60      65.938  59.759  35.536  1.00 30.85           N  
ATOM     29  CA  ASP A  60      67.345  60.058  35.264  1.00 31.71           C  
ATOM     30  C   ASP A  60      67.922  58.793  34.662  1.00 29.98           C  
ATOM     31  O   ASP A  60      68.752  58.842  33.759  1.00 28.90           O  
ATOM     32  CB  ASP A  60      68.137  60.352  36.545  1.00 35.48           C  
ATOM     33  CG  ASP A  60      67.427  61.302  37.488  1.00 38.21           C  
ATOM     34  OD1 ASP A  60      66.995  62.401  37.055  1.00 41.07           O  
ATOM     35  OD2 ASP A  60      67.323  60.947  38.685  1.00 37.51           O  
ATOM     36  N   GLU A  61      67.501  57.651  35.201  1.00 28.28           N  
ATOM     37  CA  GLU A  61      67.959  56.363  34.697  1.00 25.80           C  
ATOM     38  C   GLU A  61      66.844  55.320  34.819  1.00 23.57           C  
ATOM     39  O   GLU A  61      65.982  55.414  35.691  1.00 21.34           O  
ATOM     40  CB  GLU A  61      69.231  55.898  35.438  1.00 30.34           C  
ATOM     41  CG  GLU A  61      69.071  55.622  36.923  1.00 34.73           C  
ATOM     42  CD  GLU A  61      70.335  55.042  37.563  1.00 37.63           C  
ATOM     43  OE1 GLU A  61      70.275  54.684  38.768  1.00 34.22           O  
ATOM     44  OE2 GLU A  61      71.383  54.946  36.866  1.00 37.02           O  
ATOM     45  N   LEU A  62      66.851  54.338  33.927  1.00 21.35           N  
ATOM     46  CA  LEU A  62      65.822  53.309  33.943  1.00 22.99           C  
ATOM     47  C   LEU A  62      66.152  52.207  34.933  1.00 21.34           C  
ATOM     48  O   LEU A  62      66.397  51.069  34.554  1.00 24.42           O  
ATOM     49  CB  LEU A  62      65.639  52.726  32.543  1.00 24.24           C  
ATOM     50  CG  LEU A  62      65.213  53.743  31.482  1.00 25.36           C  
ATOM     51  CD1 LEU A  62      64.862  53.024  30.194  1.00 23.74           C  
ATOM     52  CD2 LEU A  62      64.020  54.524  31.975  1.00 23.01           C  
ATOM     53  N   THR A  63      66.154  52.569  36.208  1.00 23.34           N  
ATOM     54  CA  THR A  63      66.458  51.626  37.275  1.00 22.59           C  
ATOM     55  C   THR A  63      65.546  51.895  38.453  1.00 20.33           C  
ATOM     56  O   THR A  63      64.869  52.927  38.514  1.00 18.14           O  
ATOM     57  CB  THR A  63      67.899  51.810  37.770  1.00 22.67           C  
ATOM     58  CG2 THR A  63      68.887  51.672  36.609  1.00 24.15           C  
ATOM     59  OG1 THR A  63      68.026  53.111  38.355  1.00 22.75           O  
ATOM     60  N   LEU A  64      65.528  50.970  39.407  1.00 17.42           N  
ATOM     61  CA  LEU A  64      64.716  51.164  40.585  1.00 19.06           C  
ATOM     62  C   LEU A  64      65.197  52.435  41.269  1.00 18.26           C  
ATOM     63  O   LEU A  64      64.400  53.186  41.813  1.00 17.10           O  
ATOM     64  CB  LEU A  64      64.856  49.971  41.544  1.00 19.41           C  
ATOM     65  CG  LEU A  64      63.936  50.027  42.752  1.00 20.29           C  
ATOM     66  CD1 LEU A  64      62.496  49.829  42.271  1.00 24.14           C  
ATOM     67  CD2 LEU A  64      64.306  48.939  43.752  1.00 22.83           C  
ATOM     68  N   GLU A  65      66.513  52.663  41.250  1.00 19.21           N  
ATOM     69  CA  GLU A  65      67.082  53.862  41.867  1.00 21.83           C  
ATOM     70  C   GLU A  65      66.528  55.104  41.178  1.00 19.46           C  
ATOM     71  O   GLU A  65      66.191  56.080  41.835  1.00 20.76           O  
ATOM     72  CB  GLU A  65      68.615  53.884  41.745  1.00 25.11           C  
ATOM     73  CG  GLU A  65      69.395  52.933  42.649  1.00 32.63           C  
ATOM     74  CD  GLU A  65      69.092  51.471  42.425  1.00 33.95           C  
ATOM     75  OE1 GLU A  65      68.844  51.066  41.271  1.00 34.44           O  
ATOM     76  OE2 GLU A  65      69.141  50.713  43.417  1.00 39.45           O  
ATOM     77  N   GLY A  66      66.460  55.057  39.852  1.00 19.56           N  
ATOM     78  CA  GLY A  66      65.933  56.183  39.091  1.00 20.38           C  
ATOM     79  C   GLY A  66      64.500  56.501  39.486  1.00 20.06           C  
ATOM     80  O   GLY A  66      64.094  57.658  39.603  1.00 18.96           O  
ATOM     81  N   VAL A  67      63.713  55.448  39.674  1.00 19.11           N  
ATOM     82  CA  VAL A  67      62.328  55.606  40.075  1.00 14.16           C  
ATOM     83  C   VAL A  67      62.245  56.218  41.468  1.00 15.39           C  
ATOM     84  O   VAL A  67      61.434  57.093  41.719  1.00 14.86           O  
ATOM     85  CB  VAL A  67      61.596  54.239  40.059  1.00 16.29           C  
ATOM     86  CG1 VAL A  67      60.175  54.387  40.630  1.00 18.64           C  
ATOM     87  CG2 VAL A  67      61.568  53.708  38.632  1.00 15.38           C  
ATOM     88  N   ALA A  68      63.103  55.765  42.379  1.00 16.08           N  
ATOM     89  CA  ALA A  68      63.091  56.309  43.727  1.00 17.39           C  
ATOM     90  C   ALA A  68      63.374  57.815  43.712  1.00 16.16           C  
ATOM     91  O   ALA A  68      62.693  58.586  44.398  1.00 18.18           O  
ATOM     92  CB  ALA A  68      64.124  55.567  44.605  1.00 19.79           C  
ATOM     93  N   ARG A  69      64.350  58.244  42.924  1.00 18.39           N  
ATOM     94  CA  ARG A  69      64.651  59.671  42.866  1.00 20.53           C  
ATOM     95  C   ARG A  69      63.482  60.448  42.274  1.00 22.45           C  
ATOM     96  O   ARG A  69      63.133  61.544  42.736  1.00 21.41           O  
ATOM     97  CB  ARG A  69      65.926  59.925  42.065  1.00 23.43           C  
ATOM     98  CG  ARG A  69      67.186  59.482  42.789  1.00 26.47           C  
ATOM     99  CD  ARG A  69      68.409  60.034  42.086  1.00 26.56           C  
ATOM    100  NE  ARG A  69      68.629  59.415  40.792  1.00 26.43           N  
ATOM    101  CZ  ARG A  69      69.159  58.210  40.641  1.00 28.79           C  
ATOM    102  NH1 ARG A  69      69.522  57.508  41.711  1.00 30.93           N  
ATOM    103  NH2 ARG A  69      69.323  57.705  39.429  1.00 30.03           N  
ATOM    104  N   TYR A  70      62.861  59.875  41.252  1.00 20.71           N  
ATOM    105  CA  TYR A  70      61.713  60.517  40.654  1.00 20.99           C  
ATOM    106  C   TYR A  70      60.599  60.671  41.696  1.00 20.06           C  
ATOM    107  O   TYR A  70      59.956  61.712  41.770  1.00 17.64           O  
ATOM    108  CB  TYR A  70      61.239  59.695  39.458  1.00 21.25           C  
ATOM    109  CG  TYR A  70      59.958  60.197  38.859  1.00 21.16           C  
ATOM    110  CD1 TYR A  70      59.898  61.442  38.219  1.00 20.19           C  
ATOM    111  CD2 TYR A  70      58.794  59.438  38.949  1.00 20.55           C  
ATOM    112  CE1 TYR A  70      58.701  61.911  37.685  1.00 18.31           C  
ATOM    113  CE2 TYR A  70      57.601  59.885  38.427  1.00 19.58           C  
ATOM    114  CZ  TYR A  70      57.552  61.123  37.794  1.00 21.44           C  
ATOM    115  OH  TYR A  70      56.356  61.569  37.292  1.00 21.41           O  
ATOM    116  N   MET A  71      60.381  59.632  42.505  1.00 19.27           N  
ATOM    117  CA  MET A  71      59.349  59.666  43.532  1.00 20.88           C  
ATOM    118  C   MET A  71      59.580  60.753  44.560  1.00 20.95           C  
ATOM    119  O   MET A  71      58.642  61.206  45.208  1.00 21.13           O  
ATOM    120  CB  MET A  71      59.251  58.312  44.239  1.00 19.82           C  
ATOM    121  CG  MET A  71      58.724  57.213  43.334  1.00 19.71           C  
ATOM    122  SD  MET A  71      58.553  55.611  44.156  1.00 20.71           S  
ATOM    123  CE  MET A  71      57.438  56.004  45.431  1.00 17.85           C  
ATOM    124  N   GLN A  72      60.829  61.182  44.704  1.00 23.47           N  
ATOM    125  CA  GLN A  72      61.139  62.224  45.672  1.00 25.42           C  
ATOM    126  C   GLN A  72      61.138  63.603  45.033  1.00 28.28           C  
ATOM    127  O   GLN A  72      61.289  64.611  45.732  1.00 30.77           O  
ATOM    128  CB  GLN A  72      62.482  61.937  46.330  1.00 26.58           C  
ATOM    129  CG  GLN A  72      62.501  60.575  46.985  1.00 30.40           C  
ATOM    130  CD  GLN A  72      63.846  60.215  47.559  1.00 32.21           C  
ATOM    131  NE2 GLN A  72      63.870  59.882  48.846  1.00 33.57           N  
ATOM    132  OE1 GLN A  72      64.852  60.225  46.854  1.00 33.18           O  
ATOM    133  N   SER A  73      60.964  63.650  43.713  1.00 28.62           N  
ATOM    134  CA  SER A  73      60.916  64.931  43.006  1.00 30.11           C  
ATOM    135  C   SER A  73      59.516  65.492  43.206  1.00 31.45           C  
ATOM    136  O   SER A  73      58.591  64.754  43.552  1.00 32.32           O  
ATOM    137  CB  SER A  73      61.184  64.752  41.511  1.00 30.68           C  
ATOM    138  OG  SER A  73      60.065  64.184  40.845  1.00 28.31           O  
ATOM    139  N   GLU A  74      59.340  66.790  42.987  1.00 33.19           N  
ATOM    140  CA  GLU A  74      58.024  67.391  43.179  1.00 34.09           C  
ATOM    141  C   GLU A  74      57.046  67.030  42.067  1.00 33.43           C  
ATOM    142  O   GLU A  74      55.838  67.233  42.201  1.00 32.74           O  
ATOM    143  CB  GLU A  74      58.148  68.915  43.296  1.00 37.54           C  
ATOM    144  CG  GLU A  74      58.638  69.642  42.053  1.00 40.59           C  
ATOM    145  CD  GLU A  74      57.641  69.598  40.904  1.00 44.42           C  
ATOM    146  OE1 GLU A  74      56.453  69.932  41.127  1.00 45.70           O  
ATOM    147  OE2 GLU A  74      58.046  69.243  39.773  1.00 46.07           O  
ATOM    148  N   ARG A  75      57.573  66.479  40.981  1.00 31.24           N  
ATOM    149  CA  ARG A  75      56.764  66.104  39.824  1.00 32.64           C  
ATOM    150  C   ARG A  75      55.944  64.834  40.079  1.00 29.59           C  
ATOM    151  O   ARG A  75      54.914  64.606  39.438  1.00 28.71           O  
ATOM    152  CB  ARG A  75      57.682  65.896  38.619  1.00 35.31           C  
ATOM    153  CG  ARG A  75      58.836  66.897  38.598  1.00 40.59           C  
ATOM    154  CD  ARG A  75      59.592  66.919  37.291  1.00 43.50           C  
ATOM    155  NE  ARG A  75      58.719  67.293  36.182  1.00 45.51           N  
ATOM    156  CZ  ARG A  75      59.152  67.573  34.959  1.00 44.64           C  
ATOM    157  NH1 ARG A  75      60.450  67.525  34.690  1.00 46.74           N  
ATOM    158  NH2 ARG A  75      58.289  67.883  34.005  1.00 45.92           N  
ATOM    159  N   CYS A  76      56.397  64.016  41.021  1.00 24.91           N  
ATOM    160  CA  CYS A  76      55.703  62.762  41.340  1.00 22.18           C  
ATOM    161  C   CYS A  76      54.730  62.973  42.495  1.00 24.41           C  
ATOM    162  O   CYS A  76      55.086  62.815  43.663  1.00 25.15           O  
ATOM    163  CB  CYS A  76      56.734  61.690  41.696  1.00 25.30           C  
ATOM    164  SG  CYS A  76      56.064  60.003  41.891  1.00 22.34           S  
ATOM    165  N   ARG A  77      53.495  63.331  42.159  1.00 23.14           N  
ATOM    166  CA  ARG A  77      52.476  63.601  43.158  1.00 23.94           C  
ATOM    167  C   ARG A  77      51.372  62.549  43.211  1.00 20.68           C  
ATOM    168  O   ARG A  77      50.777  62.343  44.260  1.00 19.95           O  
ATOM    169  CB  ARG A  77      51.834  64.970  42.894  1.00 28.46           C  
ATOM    170  CG  ARG A  77      52.821  66.141  42.942  1.00 32.62           C  
ATOM    171  CD  ARG A  77      52.114  67.480  42.728  1.00 37.23           C  
ATOM    172  NE  ARG A  77      53.046  68.608  42.674  1.00 40.42           N  
ATOM    173  CZ  ARG A  77      53.830  68.992  43.681  1.00 42.72           C  
ATOM    174  NH1 ARG A  77      53.807  68.344  44.843  1.00 43.50           N  
ATOM    175  NH2 ARG A  77      54.647  70.029  43.524  1.00 43.59           N  
ATOM    176  N   ARG A  78      51.114  61.908  42.076  1.00 19.19           N  
ATOM    177  CA  ARG A  78      50.050  60.908  41.961  1.00 17.95           C  
ATOM    178  C   ARG A  78      50.603  59.567  41.489  1.00 15.61           C  
ATOM    179  O   ARG A  78      51.175  59.453  40.400  1.00 15.94           O  
ATOM    180  CB  ARG A  78      49.000  61.402  40.964  1.00 22.12           C  
ATOM    181  CG  ARG A  78      48.383  62.756  41.326  1.00 27.47           C  
ATOM    182  CD  ARG A  78      47.367  63.168  40.263  1.00 34.18           C  
ATOM    183  NE  ARG A  78      46.743  64.456  40.548  1.00 38.89           N  
ATOM    184  CZ  ARG A  78      47.381  65.624  40.529  1.00 40.01           C  
ATOM    185  NH1 ARG A  78      48.677  65.676  40.237  1.00 40.93           N  
ATOM    186  NH2 ARG A  78      46.718  66.743  40.802  1.00 41.11           N  
ATOM    187  N   VAL A  79      50.415  58.550  42.327  1.00 16.19           N  
ATOM    188  CA  VAL A  79      50.895  57.214  42.024  1.00 13.49           C  
ATOM    189  C   VAL A  79      49.704  56.270  41.937  1.00 10.43           C  
ATOM    190  O   VAL A  79      48.784  56.350  42.742  1.00 11.39           O  
ATOM    191  CB  VAL A  79      51.821  56.697  43.160  1.00 12.13           C  
ATOM    192  CG1 VAL A  79      52.370  55.298  42.821  1.00 16.37           C  
ATOM    193  CG2 VAL A  79      52.954  57.708  43.403  1.00 15.55           C  
ATOM    194  N   ILE A  80      49.736  55.396  40.934  1.00 10.49           N  
ATOM    195  CA  ILE A  80      48.710  54.375  40.777  1.00  9.56           C  
ATOM    196  C   ILE A  80      49.421  53.022  40.812  1.00  8.96           C  
ATOM    197  O   ILE A  80      50.449  52.810  40.143  1.00 11.39           O  
ATOM    198  CB  ILE A  80      47.944  54.507  39.437  1.00 10.41           C  
ATOM    199  CG1 ILE A  80      47.046  55.755  39.469  1.00  8.84           C  
ATOM    200  CG2 ILE A  80      47.103  53.253  39.198  1.00 11.91           C  
ATOM    201  CD1 ILE A  80      46.213  55.922  38.199  1.00 12.51           C  
ATOM    202  N   CYS A  81      48.901  52.116  41.630  1.00  9.86           N  
ATOM    203  CA  CYS A  81      49.447  50.768  41.710  1.00 10.61           C  
ATOM    204  C   CYS A  81      48.430  49.849  41.022  1.00  6.44           C  
ATOM    205  O   CYS A  81      47.242  50.042  41.202  1.00 10.23           O  
ATOM    206  CB  CYS A  81      49.556  50.281  43.138  1.00 10.69           C  
ATOM    207  SG  CYS A  81      50.684  51.232  44.155  1.00 15.60           S  
ATOM    208  N   LEU A  82      48.932  48.902  40.237  1.00  8.05           N  
ATOM    209  CA  LEU A  82      48.127  47.893  39.535  1.00  6.28           C  
ATOM    210  C   LEU A  82      48.743  46.615  40.092  1.00  8.24           C  
ATOM    211  O   LEU A  82      49.925  46.342  39.868  1.00  8.47           O  
ATOM    212  CB  LEU A  82      48.337  47.961  38.014  1.00 10.28           C  
ATOM    213  CG  LEU A  82      48.067  49.254  37.239  1.00 12.15           C  
ATOM    214  CD1 LEU A  82      48.266  48.960  35.756  1.00 17.49           C  
ATOM    215  CD2 LEU A  82      46.677  49.746  37.475  1.00 13.51           C  
ATOM    216  N   VAL A  83      47.951  45.857  40.831  1.00  6.58           N  
ATOM    217  CA  VAL A  83      48.435  44.651  41.489  1.00  9.27           C  
ATOM    218  C   VAL A  83      47.662  43.396  41.198  1.00  7.83           C  
ATOM    219  O   VAL A  83      46.447  43.434  40.941  1.00  8.71           O  
ATOM    220  CB  VAL A  83      48.481  44.880  43.016  1.00  7.90           C  
ATOM    221  CG1 VAL A  83      49.368  46.102  43.291  1.00  9.27           C  
ATOM    222  CG2 VAL A  83      47.074  45.106  43.579  1.00  7.43           C  
ATOM    223  N   GLY A  84      48.391  42.280  41.232  1.00  9.29           N  
ATOM    224  CA  GLY A  84      47.827  40.960  40.976  1.00  8.57           C  
ATOM    225  C   GLY A  84      48.185  39.963  42.075  1.00 10.11           C  
ATOM    226  O   GLY A  84      48.730  40.332  43.121  1.00  7.09           O  
ATOM    227  N   ALA A  85      47.896  38.693  41.810  1.00 11.14           N  
ATOM    228  CA  ALA A  85      48.132  37.599  42.737  1.00 10.64           C  
ATOM    229  C   ALA A  85      49.537  37.506  43.321  1.00 10.63           C  
ATOM    230  O   ALA A  85      49.701  37.012  44.437  1.00 10.55           O  
ATOM    231  CB  ALA A  85      47.755  36.254  42.054  1.00 13.74           C  
ATOM    232  N   GLY A  86      50.534  37.971  42.575  1.00 10.64           N  
ATOM    233  CA  GLY A  86      51.912  37.915  43.041  1.00 13.47           C  
ATOM    234  C   GLY A  86      52.155  38.721  44.299  1.00 11.35           C  
ATOM    235  O   GLY A  86      53.144  38.480  44.993  1.00 13.12           O  
ATOM    236  N   ILE A  87      51.289  39.676  44.629  1.00  9.17           N  
ATOM    237  CA  ILE A  87      51.584  40.442  45.851  1.00 11.55           C  
ATOM    238  C   ILE A  87      51.072  39.750  47.115  1.00 10.24           C  
ATOM    239  O   ILE A  87      51.342  40.205  48.225  1.00  9.52           O  
ATOM    240  CB  ILE A  87      51.014  41.889  45.829  1.00 12.08           C  
ATOM    241  CG1 ILE A  87      49.499  41.888  46.012  1.00 10.85           C  
ATOM    242  CG2 ILE A  87      51.403  42.583  44.515  1.00 14.33           C  
ATOM    243  CD1 ILE A  87      48.963  43.300  46.310  1.00  8.82           C  
ATOM    244  N   SER A  88      50.344  38.650  46.950  1.00  9.76           N  
ATOM    245  CA  SER A  88      49.809  37.924  48.095  1.00 11.80           C  
ATOM    246  C   SER A  88      50.393  36.527  48.282  1.00 10.47           C  
ATOM    247  O   SER A  88      50.095  35.851  49.267  1.00 11.57           O  
ATOM    248  CB  SER A  88      48.282  37.846  47.992  1.00 11.30           C  
ATOM    249  OG  SER A  88      47.730  39.161  47.980  1.00 12.60           O  
ATOM    250  N   THR A  89      51.220  36.094  47.344  1.00 11.79           N  
ATOM    251  CA  THR A  89      51.801  34.781  47.476  1.00 13.05           C  
ATOM    252  C   THR A  89      52.609  34.624  48.766  1.00 11.26           C  
ATOM    253  O   THR A  89      52.578  33.554  49.379  1.00 11.88           O  
ATOM    254  CB  THR A  89      52.674  34.424  46.248  1.00 16.45           C  
ATOM    255  CG2 THR A  89      51.827  34.335  45.007  1.00 15.45           C  
ATOM    256  OG1 THR A  89      53.655  35.437  46.040  1.00 24.53           O  
ATOM    257  N   SER A  90      53.307  35.666  49.216  1.00 13.09           N  
ATOM    258  CA  SER A  90      54.106  35.530  50.440  1.00 14.81           C  
ATOM    259  C   SER A  90      53.239  35.474  51.702  1.00 16.18           C  
ATOM    260  O   SER A  90      53.726  35.117  52.777  1.00 15.37           O  
ATOM    261  CB  SER A  90      55.130  36.670  50.573  1.00 13.20           C  
ATOM    262  OG  SER A  90      54.496  37.902  50.869  1.00 14.35           O  
ATOM    263  N   ALA A  91      51.959  35.823  51.581  1.00 12.40           N  
ATOM    264  CA  ALA A  91      51.065  35.751  52.730  1.00 12.52           C  
ATOM    265  C   ALA A  91      50.610  34.312  52.900  1.00 12.30           C  
ATOM    266  O   ALA A  91      50.083  33.957  53.924  1.00  9.99           O  
ATOM    267  CB  ALA A  91      49.835  36.660  52.533  1.00 12.83           C  
ATOM    268  N   GLY A  92      50.798  33.496  51.872  1.00 12.35           N  
ATOM    269  CA  GLY A  92      50.369  32.118  51.940  1.00 13.49           C  
ATOM    270  C   GLY A  92      49.147  31.836  51.092  1.00 13.96           C  
ATOM    271  O   GLY A  92      48.643  30.713  51.097  1.00 14.49           O  
ATOM    272  N   ILE A  93      48.669  32.835  50.357  1.00 12.07           N  
ATOM    273  CA  ILE A  93      47.496  32.643  49.496  1.00 13.16           C  
ATOM    274  C   ILE A  93      47.894  31.541  48.497  1.00 16.02           C  
ATOM    275  O   ILE A  93      48.917  31.631  47.816  1.00 13.95           O  
ATOM    276  CB  ILE A  93      47.138  33.947  48.743  1.00 13.85           C  
ATOM    277  CG1 ILE A  93      46.882  35.083  49.731  1.00 14.38           C  
ATOM    278  CG2 ILE A  93      45.889  33.744  47.881  1.00 16.76           C  
ATOM    279  CD1 ILE A  93      45.632  34.978  50.516  1.00 15.40           C  
ATOM    280  N   PRO A  94      47.082  30.490  48.389  1.00 17.34           N  
ATOM    281  CA  PRO A  94      47.452  29.420  47.454  1.00 18.94           C  
ATOM    282  C   PRO A  94      47.319  29.739  45.959  1.00 16.47           C  
ATOM    283  O   PRO A  94      46.733  30.756  45.577  1.00 14.74           O  
ATOM    284  CB  PRO A  94      46.542  28.277  47.899  1.00 18.89           C  
ATOM    285  CG  PRO A  94      45.279  29.013  48.221  1.00 19.03           C  
ATOM    286  CD  PRO A  94      45.834  30.153  49.100  1.00 17.84           C  
ATOM    287  N   ASP A  95      47.930  28.885  45.134  1.00 15.47           N  
ATOM    288  CA  ASP A  95      47.853  28.998  43.679  1.00 15.51           C  
ATOM    289  C   ASP A  95      46.506  28.359  43.389  1.00 12.31           C  
ATOM    290  O   ASP A  95      46.357  27.133  43.432  1.00 15.43           O  
ATOM    291  CB  ASP A  95      48.961  28.171  43.013  1.00 18.52           C  
ATOM    292  CG  ASP A  95      48.842  28.133  41.491  1.00 20.87           C  
ATOM    293  OD1 ASP A  95      47.891  28.717  40.920  1.00 13.00           O  
ATOM    294  OD2 ASP A  95      49.716  27.500  40.859  1.00 23.89           O  
ATOM    295  N   PHE A  96      45.513  29.184  43.092  1.00 11.53           N  
ATOM    296  CA  PHE A  96      44.179  28.677  42.851  1.00 10.43           C  
ATOM    297  C   PHE A  96      44.037  27.794  41.608  1.00 10.37           C  
ATOM    298  O   PHE A  96      43.038  27.118  41.455  1.00 12.06           O  
ATOM    299  CB  PHE A  96      43.198  29.839  42.766  1.00 13.06           C  
ATOM    300  CG  PHE A  96      43.332  30.842  43.910  1.00 20.00           C  
ATOM    301  CD1 PHE A  96      44.175  30.546  44.974  1.00 20.00           C  
ATOM    302  CD2 PHE A  96      42.614  32.036  43.919  1.00 20.00           C  
ATOM    303  CE1 PHE A  96      44.308  31.436  46.034  1.00 20.00           C  
ATOM    304  CE2 PHE A  96      42.744  32.928  44.978  1.00 20.00           C  
ATOM    305  CZ  PHE A  96      43.592  32.628  46.037  1.00 20.00           C  
ATOM    306  N   ARG A  97      45.046  27.795  40.750  1.00 13.05           N  
ATOM    307  CA  ARG A  97      45.011  26.971  39.543  1.00 18.03           C  
ATOM    308  C   ARG A  97      45.195  25.485  39.822  1.00 21.75           C  
ATOM    309  O   ARG A  97      44.814  24.635  39.012  1.00 25.19           O  
ATOM    310  CB  ARG A  97      46.103  27.437  38.590  1.00 17.37           C  
ATOM    311  CG  ARG A  97      45.925  28.856  38.111  1.00 19.15           C  
ATOM    312  CD  ARG A  97      47.116  29.267  37.263  1.00 22.16           C  
ATOM    313  NE  ARG A  97      48.345  29.189  38.041  1.00 22.83           N  
ATOM    314  CZ  ARG A  97      49.555  29.489  37.579  1.00 25.61           C  
ATOM    315  NH1 ARG A  97      49.709  29.896  36.325  1.00 24.26           N  
ATOM    316  NH2 ARG A  97      50.610  29.368  38.377  1.00 21.56           N  
ATOM    317  N   SER A  98      45.782  25.152  40.959  1.00 24.80           N  
ATOM    318  CA  SER A  98      46.000  23.744  41.251  1.00 30.96           C  
ATOM    319  C   SER A  98      44.875  23.103  42.041  1.00 33.69           C  
ATOM    320  O   SER A  98      44.448  23.622  43.069  1.00 31.53           O  
ATOM    321  CB  SER A  98      47.307  23.552  42.016  1.00 33.47           C  
ATOM    322  OG  SER A  98      47.251  24.224  43.255  1.00 38.94           O  
ATOM    323  N   PRO A  99      44.353  21.976  41.543  1.00 37.09           N  
ATOM    324  CA  PRO A  99      43.277  21.249  42.209  1.00 40.43           C  
ATOM    325  C   PRO A  99      43.914  20.477  43.366  1.00 42.22           C  
ATOM    326  O   PRO A  99      43.228  19.901  44.213  1.00 42.63           O  
ATOM    327  CB  PRO A  99      42.771  20.338  41.097  1.00 40.63           C  
ATOM    328  CG  PRO A  99      44.064  19.959  40.431  1.00 40.66           C  
ATOM    329  CD  PRO A  99      44.678  21.331  40.257  1.00 40.36           C  
ATOM    330  N   SER A 100      45.245  20.492  43.381  1.00 43.00           N  
ATOM    331  CA  SER A 100      46.051  19.806  44.389  1.00 45.13           C  
ATOM    332  C   SER A 100      45.528  19.994  45.807  1.00 45.70           C  
ATOM    333  O   SER A 100      45.175  19.022  46.482  1.00 47.08           O  
ATOM    334  CB  SER A 100      47.502  20.291  44.314  1.00 46.33           C  
ATOM    335  OG  SER A 100      48.302  19.652  45.297  1.00 49.62           O  
ATOM    336  N   THR A 101      45.497  21.241  46.261  1.00 43.52           N  
ATOM    337  CA  THR A 101      44.999  21.540  47.594  1.00 44.75           C  
ATOM    338  C   THR A 101      43.561  21.056  47.743  1.00 44.29           C  
ATOM    339  O   THR A 101      42.900  20.708  46.756  1.00 46.94           O  
ATOM    340  CB  THR A 101      45.018  23.042  47.877  1.00 43.90           C  
ATOM    341  CG2 THR A 101      44.372  23.809  46.736  1.00 42.54           C  
ATOM    342  OG1 THR A 101      44.301  23.301  49.091  1.00 46.09           O  
ATOM    343  N   GLY A 102      43.076  21.037  48.976  1.00 44.05           N  
ATOM    344  CA  GLY A 102      41.715  20.595  49.204  1.00 41.88           C  
ATOM    345  C   GLY A 102      40.724  21.725  49.018  1.00 40.24           C  
ATOM    346  O   GLY A 102      39.624  21.670  49.545  1.00 41.58           O  
ATOM    347  N   LEU A 103      41.104  22.748  48.262  1.00 39.79           N  
ATOM    348  CA  LEU A 103      40.213  23.885  48.044  1.00 36.59           C  
ATOM    349  C   LEU A 103      38.881  23.584  47.386  1.00 34.60           C  
ATOM    350  O   LEU A 103      37.850  24.077  47.834  1.00 34.88           O  
ATOM    351  CB  LEU A 103      40.909  24.971  47.225  1.00 37.70           C  
ATOM    352  CG  LEU A 103      41.819  25.949  47.960  1.00 38.43           C  
ATOM    353  CD1 LEU A 103      42.428  26.910  46.957  1.00 39.63           C  
ATOM    354  CD2 LEU A 103      41.004  26.712  49.005  1.00 39.27           C  
ATOM    355  N   TYR A 104      38.898  22.782  46.326  1.00 31.47           N  
ATOM    356  CA  TYR A 104      37.679  22.482  45.584  1.00 30.19           C  
ATOM    357  C   TYR A 104      37.037  21.130  45.882  1.00 32.23           C  
ATOM    358  O   TYR A 104      36.041  20.764  45.250  1.00 31.19           O  
ATOM    359  CB  TYR A 104      37.966  22.593  44.088  1.00 28.23           C  
ATOM    360  CG  TYR A 104      38.746  23.838  43.738  1.00 24.33           C  
ATOM    361  CD1 TYR A 104      40.068  23.758  43.298  1.00 22.76           C  
ATOM    362  CD2 TYR A 104      38.175  25.103  43.886  1.00 24.29           C  
ATOM    363  CE1 TYR A 104      40.805  24.908  43.013  1.00 18.15           C  
ATOM    364  CE2 TYR A 104      38.902  26.255  43.604  1.00 19.24           C  
ATOM    365  CZ  TYR A 104      40.215  26.148  43.169  1.00 16.06           C  
ATOM    366  OH  TYR A 104      40.922  27.295  42.890  1.00 12.70           O  
ATOM    367  N   ASP A 105      37.601  20.405  46.844  1.00 34.92           N  
ATOM    368  CA  ASP A 105      37.087  19.093  47.238  1.00 38.50           C  
ATOM    369  C   ASP A 105      35.603  19.135  47.603  1.00 37.94           C  
ATOM    370  O   ASP A 105      34.830  18.279  47.179  1.00 40.18           O  
ATOM    371  CB  ASP A 105      37.879  18.540  48.435  1.00 38.93           C  
ATOM    372  CG  ASP A 105      39.274  18.060  48.060  1.00 40.76           C  
ATOM    373  OD1 ASP A 105      40.085  18.863  47.542  1.00 43.07           O  
ATOM    374  OD2 ASP A 105      39.561  16.865  48.289  1.00 41.34           O  
ATOM    375  N   ASN A 106      35.213  20.132  48.391  1.00 38.78           N  
ATOM    376  CA  ASN A 106      33.824  20.277  48.821  1.00 37.79           C  
ATOM    377  C   ASN A 106      32.885  20.596  47.666  1.00 37.02           C  
ATOM    378  O   ASN A 106      31.668  20.441  47.786  1.00 36.10           O  
ATOM    379  CB  ASN A 106      33.702  21.392  49.860  1.00 38.57           C  
ATOM    380  CG  ASN A 106      34.568  21.157  51.074  1.00 41.18           C  
ATOM    381  ND2 ASN A 106      35.507  22.066  51.308  1.00 41.61           N  
ATOM    382  OD1 ASN A 106      34.401  20.170  51.796  1.00 41.13           O  
ATOM    383  N   LEU A 107      33.452  21.033  46.546  1.00 33.82           N  
ATOM    384  CA  LEU A 107      32.655  21.416  45.383  1.00 33.67           C  
ATOM    385  C   LEU A 107      32.306  20.269  44.446  1.00 33.91           C  
ATOM    386  O   LEU A 107      31.245  20.271  43.825  1.00 33.23           O  
ATOM    387  CB  LEU A 107      33.390  22.512  44.611  1.00 31.70           C  
ATOM    388  CG  LEU A 107      33.729  23.731  45.474  1.00 30.42           C  
ATOM    389  CD1 LEU A 107      34.507  24.752  44.649  1.00 27.74           C  
ATOM    390  CD2 LEU A 107      32.451  24.347  46.032  1.00 28.71           C  
ATOM    391  N   GLU A 108      33.209  19.302  44.335  1.00 36.15           N  
ATOM    392  CA  GLU A 108      32.994  18.142  43.475  1.00 38.74           C  
ATOM    393  C   GLU A 108      31.853  17.321  44.075  1.00 39.65           C  
ATOM    394  O   GLU A 108      32.015  16.136  44.369  1.00 42.39           O  
ATOM    395  CB  GLU A 108      34.281  17.309  43.405  1.00 40.20           C  
ATOM    396  CG  GLU A 108      35.515  18.112  42.953  1.00 41.99           C  
ATOM    397  CD  GLU A 108      36.782  17.268  42.864  1.00 42.68           C  
ATOM    398  OE1 GLU A 108      36.800  16.309  42.061  1.00 44.63           O  
ATOM    399  OE2 GLU A 108      37.761  17.562  43.594  1.00 43.02           O  
ATOM    400  N   LYS A 109      30.701  17.972  44.242  1.00 38.68           N  
ATOM    401  CA  LYS A 109      29.515  17.369  44.841  1.00 37.66           C  
ATOM    402  C   LYS A 109      28.268  18.116  44.357  1.00 38.66           C  
ATOM    403  O   LYS A 109      27.145  17.612  44.453  1.00 38.62           O  
ATOM    404  CB  LYS A 109      29.620  17.488  46.362  1.00 39.28           C  
ATOM    405  CG  LYS A 109      31.011  17.133  46.890  1.00 39.66           C  
ATOM    406  CD  LYS A 109      31.170  17.413  48.371  1.00 40.59           C  
ATOM    407  CE  LYS A 109      32.595  17.120  48.830  1.00 39.17           C  
ATOM    408  NZ  LYS A 109      32.767  17.308  50.303  1.00 39.33           N1+
ATOM    409  N   TYR A 110      28.477  19.334  43.855  1.00 35.65           N  
ATOM    410  CA  TYR A 110      27.386  20.163  43.352  1.00 35.67           C  
ATOM    411  C   TYR A 110      27.228  20.054  41.835  1.00 35.46           C  
ATOM    412  O   TYR A 110      26.238  20.531  41.271  1.00 37.32           O  
ATOM    413  CB  TYR A 110      27.615  21.637  43.717  1.00 32.77           C  
ATOM    414  CG  TYR A 110      27.677  21.918  45.201  1.00 30.12           C  
ATOM    415  CD1 TYR A 110      28.889  21.871  45.900  1.00 31.18           C  
ATOM    416  CD2 TYR A 110      26.519  22.223  45.909  1.00 30.02           C  
ATOM    417  CE1 TYR A 110      28.936  22.128  47.267  1.00 29.41           C  
ATOM    418  CE2 TYR A 110      26.556  22.479  47.271  1.00 30.40           C  
ATOM    419  CZ  TYR A 110      27.762  22.431  47.943  1.00 29.75           C  
ATOM    420  OH  TYR A 110      27.784  22.687  49.285  1.00 28.99           O  
ATOM    421  N   HIS A 111      28.209  19.433  41.184  1.00 34.35           N  
ATOM    422  CA  HIS A 111      28.203  19.271  39.732  1.00 35.77           C  
ATOM    423  C   HIS A 111      27.874  20.560  38.970  1.00 33.79           C  
ATOM    424  O   HIS A 111      26.770  20.714  38.456  1.00 34.56           O  
ATOM    425  CB  HIS A 111      27.218  18.170  39.307  1.00 37.92           C  
ATOM    426  CG  HIS A 111      27.551  16.810  39.851  1.00 40.49           C  
ATOM    427  CD2 HIS A 111      28.203  15.762  39.290  1.00 40.59           C  
ATOM    428  ND1 HIS A 111      27.242  16.422  41.137  1.00 39.89           N  
ATOM    429  CE1 HIS A 111      27.686  15.195  41.345  1.00 40.09           C  
ATOM    430  NE2 HIS A 111      28.274  14.772  40.241  1.00 42.15           N  
ATOM    431  N   LEU A 112      28.835  21.476  38.893  1.00 30.60           N  
ATOM    432  CA  LEU A 112      28.643  22.744  38.179  1.00 30.24           C  
ATOM    433  C   LEU A 112      28.600  22.503  36.670  1.00 28.28           C  
ATOM    434  O   LEU A 112      29.413  21.754  36.141  1.00 31.74           O  
ATOM    435  CB  LEU A 112      29.790  23.714  38.494  1.00 30.90           C  
ATOM    436  CG  LEU A 112      29.971  24.232  39.928  1.00 31.66           C  
ATOM    437  CD1 LEU A 112      28.804  25.126  40.303  1.00 32.08           C  
ATOM    438  CD2 LEU A 112      30.104  23.078  40.893  1.00 33.45           C  
ATOM    439  N   PRO A 113      27.663  23.145  35.954  1.00 28.63           N  
ATOM    440  CA  PRO A 113      27.558  22.962  34.498  1.00 26.97           C  
ATOM    441  C   PRO A 113      28.795  23.383  33.699  1.00 26.35           C  
ATOM    442  O   PRO A 113      29.051  22.852  32.622  1.00 26.04           O  
ATOM    443  CB  PRO A 113      26.318  23.791  34.144  1.00 27.05           C  
ATOM    444  CG  PRO A 113      26.383  24.904  35.155  1.00 26.16           C  
ATOM    445  CD  PRO A 113      26.618  24.074  36.412  1.00 26.11           C  
ATOM    446  N   TYR A 114      29.543  24.356  34.212  1.00 23.22           N  
ATOM    447  CA  TYR A 114      30.767  24.825  33.569  1.00 21.47           C  
ATOM    448  C   TYR A 114      31.529  25.539  34.687  1.00 21.64           C  
ATOM    449  O   TYR A 114      30.910  26.056  35.612  1.00 18.66           O  
ATOM    450  CB  TYR A 114      30.448  25.748  32.371  1.00 23.55           C  
ATOM    451  CG  TYR A 114      29.580  26.959  32.661  1.00 22.73           C  
ATOM    452  CD1 TYR A 114      30.149  28.201  32.928  1.00 20.90           C  
ATOM    453  CD2 TYR A 114      28.191  26.856  32.664  1.00 21.63           C  
ATOM    454  CE1 TYR A 114      29.349  29.319  33.189  1.00 20.11           C  
ATOM    455  CE2 TYR A 114      27.380  27.960  32.923  1.00 20.02           C  
ATOM    456  CZ  TYR A 114      27.960  29.183  33.184  1.00 20.66           C  
ATOM    457  OH  TYR A 114      27.149  30.257  33.460  1.00 20.18           O  
ATOM    458  N   PRO A 115      32.872  25.573  34.626  1.00 22.17           N  
ATOM    459  CA  PRO A 115      33.654  26.220  35.680  1.00 22.91           C  
ATOM    460  C   PRO A 115      33.254  27.622  36.116  1.00 20.83           C  
ATOM    461  O   PRO A 115      33.212  27.917  37.314  1.00 16.81           O  
ATOM    462  CB  PRO A 115      35.075  26.151  35.124  1.00 23.85           C  
ATOM    463  CG  PRO A 115      35.035  24.845  34.371  1.00 25.61           C  
ATOM    464  CD  PRO A 115      33.780  25.079  33.578  1.00 23.79           C  
ATOM    465  N   GLU A 116      32.952  28.489  35.160  1.00 18.22           N  
ATOM    466  CA  GLU A 116      32.595  29.850  35.500  1.00 20.89           C  
ATOM    467  C   GLU A 116      31.250  30.003  36.188  1.00 18.47           C  
ATOM    468  O   GLU A 116      30.951  31.074  36.732  1.00 16.95           O  
ATOM    469  CB  GLU A 116      32.596  30.741  34.255  1.00 23.03           C  
ATOM    470  CG  GLU A 116      33.921  30.887  33.534  1.00 27.35           C  
ATOM    471  CD  GLU A 116      34.272  29.724  32.614  1.00 31.67           C  
ATOM    472  OE1 GLU A 116      35.238  29.889  31.839  1.00 32.60           O  
ATOM    473  OE2 GLU A 116      33.616  28.658  32.655  1.00 30.64           O  
ATOM    474  N   ALA A 117      30.438  28.951  36.175  1.00 15.52           N  
ATOM    475  CA  ALA A 117      29.109  29.030  36.773  1.00 15.36           C  
ATOM    476  C   ALA A 117      29.125  29.444  38.241  1.00 16.44           C  
ATOM    477  O   ALA A 117      28.218  30.126  38.706  1.00 13.77           O  
ATOM    478  CB  ALA A 117      28.385  27.693  36.624  1.00 19.22           C  
ATOM    479  N   ILE A 118      30.173  29.061  38.956  1.00 17.60           N  
ATOM    480  CA  ILE A 118      30.229  29.389  40.376  1.00 14.31           C  
ATOM    481  C   ILE A 118      30.332  30.896  40.594  1.00 13.84           C  
ATOM    482  O   ILE A 118      30.045  31.394  41.690  1.00 11.81           O  
ATOM    483  CB  ILE A 118      31.358  28.602  41.054  1.00 13.11           C  
ATOM    484  CG1 ILE A 118      31.146  28.605  42.570  1.00 16.90           C  
ATOM    485  CG2 ILE A 118      32.705  29.157  40.647  1.00 15.08           C  
ATOM    486  CD1 ILE A 118      32.042  27.655  43.311  1.00 16.94           C  
ATOM    487  N   PHE A 119      30.705  31.632  39.548  1.00  9.01           N  
ATOM    488  CA  PHE A 119      30.762  33.098  39.633  1.00 11.99           C  
ATOM    489  C   PHE A 119      29.828  33.742  38.631  1.00 12.29           C  
ATOM    490  O   PHE A 119      30.067  34.865  38.193  1.00 12.65           O  
ATOM    491  CB  PHE A 119      32.163  33.631  39.350  1.00 10.72           C  
ATOM    492  CG  PHE A 119      33.204  33.126  40.293  1.00 16.24           C  
ATOM    493  CD1 PHE A 119      34.409  32.656  39.806  1.00 15.67           C  
ATOM    494  CD2 PHE A 119      33.017  33.191  41.678  1.00 13.50           C  
ATOM    495  CE1 PHE A 119      35.430  32.261  40.680  1.00 19.57           C  
ATOM    496  CE2 PHE A 119      34.024  32.798  42.550  1.00 19.26           C  
ATOM    497  CZ  PHE A 119      35.235  32.333  42.049  1.00 18.32           C  
ATOM    498  N   GLU A 120      28.766  33.046  38.244  1.00 10.61           N  
ATOM    499  CA  GLU A 120      27.854  33.628  37.272  1.00 12.64           C  
ATOM    500  C   GLU A 120      26.576  33.917  38.033  1.00  9.37           C  
ATOM    501  O   GLU A 120      26.083  33.071  38.790  1.00 11.11           O  
ATOM    502  CB  GLU A 120      27.642  32.656  36.099  1.00 11.66           C  
ATOM    503  CG  GLU A 120      26.985  33.343  34.896  1.00 17.26           C  
ATOM    504  CD  GLU A 120      25.489  33.483  35.055  1.00 20.52           C  
ATOM    505  OE1 GLU A 120      24.956  34.574  34.780  1.00 17.26           O  
ATOM    506  OE2 GLU A 120      24.852  32.485  35.442  1.00 22.00           O  
ATOM    507  N   ILE A 121      26.057  35.127  37.864  1.00 10.92           N  
ATOM    508  CA  ILE A 121      24.901  35.564  38.629  1.00 12.57           C  
ATOM    509  C   ILE A 121      23.600  34.785  38.438  1.00 13.43           C  
ATOM    510  O   ILE A 121      22.895  34.527  39.409  1.00 12.72           O  
ATOM    511  CB  ILE A 121      24.659  37.068  38.412  1.00 11.29           C  
ATOM    512  CG1 ILE A 121      23.686  37.595  39.469  1.00 13.70           C  
ATOM    513  CG2 ILE A 121      24.135  37.314  37.014  1.00 13.18           C  
ATOM    514  CD1 ILE A 121      24.241  37.496  40.885  1.00 17.16           C  
ATOM    515  N   SER A 122      23.276  34.391  37.213  1.00 12.35           N  
ATOM    516  CA  SER A 122      22.040  33.652  37.058  1.00 13.39           C  
ATOM    517  C   SER A 122      22.147  32.275  37.719  1.00 11.50           C  
ATOM    518  O   SER A 122      21.170  31.774  38.287  1.00 15.49           O  
ATOM    519  CB  SER A 122      21.634  33.547  35.572  1.00 14.77           C  
ATOM    520  OG  SER A 122      22.523  32.764  34.819  1.00 18.62           O  
ATOM    521  N   TYR A 123      23.335  31.672  37.679  1.00 12.36           N  
ATOM    522  CA  TYR A 123      23.527  30.361  38.297  1.00 10.81           C  
ATOM    523  C   TYR A 123      23.440  30.510  39.820  1.00 14.54           C  
ATOM    524  O   TYR A 123      22.799  29.723  40.517  1.00 14.17           O  
ATOM    525  CB  TYR A 123      24.887  29.795  37.917  1.00 12.10           C  
ATOM    526  CG  TYR A 123      25.008  28.373  38.345  1.00 13.43           C  
ATOM    527  CD1 TYR A 123      24.464  27.352  37.568  1.00 17.54           C  
ATOM    528  CD2 TYR A 123      25.571  28.051  39.570  1.00 15.74           C  
ATOM    529  CE1 TYR A 123      24.484  26.043  38.013  1.00 17.40           C  
ATOM    530  CE2 TYR A 123      25.591  26.748  40.021  1.00 18.40           C  
ATOM    531  CZ  TYR A 123      25.044  25.753  39.233  1.00 19.33           C  
ATOM    532  OH  TYR A 123      25.047  24.454  39.681  1.00 23.01           O  
ATOM    533  N   PHE A 124      24.088  31.551  40.323  1.00 11.22           N  
ATOM    534  CA  PHE A 124      24.078  31.840  41.755  1.00 13.56           C  
ATOM    535  C   PHE A 124      22.666  31.962  42.307  1.00 12.84           C  
ATOM    536  O   PHE A 124      22.360  31.429  43.363  1.00 16.04           O  
ATOM    537  CB  PHE A 124      24.805  33.152  42.033  1.00 11.07           C  
ATOM    538  CG  PHE A 124      24.760  33.552  43.485  1.00 11.84           C  
ATOM    539  CD1 PHE A 124      25.533  32.884  44.425  1.00 11.30           C  
ATOM    540  CD2 PHE A 124      23.940  34.580  43.895  1.00 12.53           C  
ATOM    541  CE1 PHE A 124      25.488  33.243  45.773  1.00 14.17           C  
ATOM    542  CE2 PHE A 124      23.881  34.956  45.248  1.00 14.29           C  
ATOM    543  CZ  PHE A 124      24.658  34.282  46.183  1.00 12.69           C  
ATOM    544  N   LYS A 125      21.812  32.679  41.588  1.00 14.73           N  
ATOM    545  CA  LYS A 125      20.442  32.877  42.032  1.00 17.03           C  
ATOM    546  C   LYS A 125      19.636  31.588  42.159  1.00 18.91           C  
ATOM    547  O   LYS A 125      18.707  31.516  42.974  1.00 19.36           O  
ATOM    548  CB  LYS A 125      19.747  33.880  41.099  1.00 17.79           C  
ATOM    549  CG  LYS A 125      20.326  35.286  41.249  1.00 19.70           C  
ATOM    550  CD  LYS A 125      19.630  36.317  40.345  1.00 23.80           C  
ATOM    551  CE  LYS A 125      20.160  37.726  40.637  1.00 26.62           C  
ATOM    552  NZ  LYS A 125      19.720  38.748  39.644  1.00 30.87           N1+
ATOM    553  N   LYS A 126      19.983  30.580  41.355  1.00 19.26           N  
ATOM    554  CA  LYS A 126      19.300  29.286  41.397  1.00 21.35           C  
ATOM    555  C   LYS A 126      20.021  28.279  42.287  1.00 20.96           C  
ATOM    556  O   LYS A 126      19.384  27.407  42.887  1.00 20.16           O  
ATOM    557  CB  LYS A 126      19.188  28.684  39.998  1.00 22.31           C  
ATOM    558  CG  LYS A 126      18.281  29.444  39.049  1.00 25.09           C  
ATOM    559  CD  LYS A 126      16.910  29.618  39.674  1.00 28.83           C  
ATOM    560  CE  LYS A 126      15.894  30.217  38.707  1.00 32.88           C  
ATOM    561  NZ  LYS A 126      15.508  29.270  37.629  1.00 33.16           N1+
ATOM    562  N   HIS A 127      21.346  28.395  42.359  1.00 20.82           N  
ATOM    563  CA  HIS A 127      22.164  27.473  43.155  1.00 17.84           C  
ATOM    564  C   HIS A 127      23.287  28.222  43.880  1.00 17.42           C  
ATOM    565  O   HIS A 127      24.440  28.195  43.436  1.00 15.84           O  
ATOM    566  CB  HIS A 127      22.806  26.414  42.259  1.00 21.58           C  
ATOM    567  CG  HIS A 127      21.826  25.651  41.420  1.00 26.13           C  
ATOM    568  CD2 HIS A 127      21.200  24.470  41.640  1.00 27.23           C  
ATOM    569  ND1 HIS A 127      21.361  26.110  40.204  1.00 27.90           N  
ATOM    570  CE1 HIS A 127      20.493  25.242  39.712  1.00 29.80           C  
ATOM    571  NE2 HIS A 127      20.377  24.239  40.564  1.00 29.62           N  
ATOM    572  N   PRO A 128      22.960  28.892  44.996  1.00 15.21           N  
ATOM    573  CA  PRO A 128      23.954  29.652  45.771  1.00 15.16           C  
ATOM    574  C   PRO A 128      24.948  28.835  46.592  1.00 17.16           C  
ATOM    575  O   PRO A 128      26.060  29.307  46.858  1.00 15.44           O  
ATOM    576  CB  PRO A 128      23.080  30.556  46.631  1.00 15.89           C  
ATOM    577  CG  PRO A 128      21.939  29.632  46.960  1.00 17.09           C  
ATOM    578  CD  PRO A 128      21.621  29.071  45.573  1.00 15.17           C  
ATOM    579  N   GLU A 129      24.574  27.604  46.960  1.00 18.75           N  
ATOM    580  CA  GLU A 129      25.429  26.744  47.782  1.00 18.95           C  
ATOM    581  C   GLU A 129      26.875  26.586  47.338  1.00 18.47           C  
ATOM    582  O   GLU A 129      27.788  26.738  48.138  1.00 16.98           O  
ATOM    583  CB  GLU A 129      24.836  25.340  47.916  1.00 23.81           C  
ATOM    584  CG  GLU A 129      23.396  25.246  48.346  1.00 28.18           C  
ATOM    585  CD  GLU A 129      22.427  25.712  47.278  1.00 28.66           C  
ATOM    586  OE1 GLU A 129      22.753  25.610  46.075  1.00 28.23           O  
ATOM    587  OE2 GLU A 129      21.320  26.147  47.653  1.00 34.85           O  
ATOM    588  N   PRO A 130      27.116  26.239  46.064  1.00 17.50           N  
ATOM    589  CA  PRO A 130      28.505  26.085  45.623  1.00 16.15           C  
ATOM    590  C   PRO A 130      29.371  27.314  45.903  1.00 14.76           C  
ATOM    591  O   PRO A 130      30.468  27.185  46.440  1.00 14.88           O  
ATOM    592  CB  PRO A 130      28.360  25.803  44.130  1.00 19.99           C  
ATOM    593  CG  PRO A 130      27.039  25.092  44.084  1.00 19.26           C  
ATOM    594  CD  PRO A 130      26.196  25.967  44.948  1.00 18.12           C  
ATOM    595  N   PHE A 131      28.891  28.493  45.528  1.00 13.60           N  
ATOM    596  CA  PHE A 131      29.678  29.702  45.773  1.00 11.83           C  
ATOM    597  C   PHE A 131      29.962  29.884  47.263  1.00 12.72           C  
ATOM    598  O   PHE A 131      31.112  30.176  47.658  1.00 14.04           O  
ATOM    599  CB  PHE A 131      28.969  30.944  45.252  1.00 12.88           C  
ATOM    600  CG  PHE A 131      29.683  32.218  45.606  1.00 10.67           C  
ATOM    601  CD1 PHE A 131      30.862  32.573  44.965  1.00 13.02           C  
ATOM    602  CD2 PHE A 131      29.213  33.017  46.644  1.00 12.71           C  
ATOM    603  CE1 PHE A 131      31.571  33.710  45.354  1.00  9.28           C  
ATOM    604  CE2 PHE A 131      29.913  34.157  47.043  1.00 14.50           C  
ATOM    605  CZ  PHE A 131      31.094  34.501  46.397  1.00 11.58           C  
ATOM    606  N   PHE A 132      28.938  29.716  48.094  1.00 13.65           N  
ATOM    607  CA  PHE A 132      29.137  29.896  49.526  1.00 14.40           C  
ATOM    608  C   PHE A 132      30.071  28.854  50.139  1.00 14.33           C  
ATOM    609  O   PHE A 132      30.791  29.150  51.102  1.00 14.26           O  
ATOM    610  CB  PHE A 132      27.787  29.989  50.255  1.00 11.92           C  
ATOM    611  CG  PHE A 132      27.110  31.327  50.079  1.00 13.67           C  
ATOM    612  CD1 PHE A 132      25.863  31.436  49.479  1.00 12.53           C  
ATOM    613  CD2 PHE A 132      27.776  32.496  50.459  1.00 15.35           C  
ATOM    614  CE1 PHE A 132      25.289  32.702  49.251  1.00 15.75           C  
ATOM    615  CE2 PHE A 132      27.227  33.753  50.241  1.00 13.06           C  
ATOM    616  CZ  PHE A 132      25.976  33.867  49.633  1.00 11.79           C  
ATOM    617  N   ALA A 133      30.109  27.651  49.567  1.00 15.42           N  
ATOM    618  CA  ALA A 133      31.019  26.626  50.079  1.00 14.94           C  
ATOM    619  C   ALA A 133      32.439  27.092  49.739  1.00 15.85           C  
ATOM    620  O   ALA A 133      33.350  26.993  50.560  1.00 17.19           O  
ATOM    621  CB  ALA A 133      30.717  25.267  49.443  1.00 17.78           C  
ATOM    622  N   LEU A 134      32.627  27.623  48.537  1.00 12.42           N  
ATOM    623  CA  LEU A 134      33.938  28.141  48.155  1.00 13.09           C  
ATOM    624  C   LEU A 134      34.296  29.397  48.967  1.00 15.17           C  
ATOM    625  O   LEU A 134      35.433  29.555  49.408  1.00 15.68           O  
ATOM    626  CB  LEU A 134      33.972  28.473  46.665  1.00 15.38           C  
ATOM    627  CG  LEU A 134      35.291  29.052  46.153  1.00 18.26           C  
ATOM    628  CD1 LEU A 134      36.410  28.026  46.334  1.00 21.95           C  
ATOM    629  CD2 LEU A 134      35.126  29.447  44.705  1.00 21.68           C  
ATOM    630  N   ALA A 135      33.331  30.287  49.163  1.00 14.20           N  
ATOM    631  CA  ALA A 135      33.592  31.521  49.907  1.00 17.01           C  
ATOM    632  C   ALA A 135      34.065  31.243  51.342  1.00 18.19           C  
ATOM    633  O   ALA A 135      34.801  32.040  51.932  1.00 15.79           O  
ATOM    634  CB  ALA A 135      32.342  32.392  49.910  1.00 14.64           C  
ATOM    635  N   LYS A 136      33.644  30.109  51.894  1.00 17.96           N  
ATOM    636  CA  LYS A 136      34.026  29.716  53.253  1.00 18.43           C  
ATOM    637  C   LYS A 136      35.561  29.638  53.308  1.00 19.73           C  
ATOM    638  O   LYS A 136      36.200  29.953  54.333  1.00 19.94           O  
ATOM    639  CB  LYS A 136      33.364  28.359  53.553  1.00 21.38           C  
ATOM    640  CG  LYS A 136      33.260  27.971  55.005  1.00 25.11           C  
ATOM    641  CD  LYS A 136      32.242  26.838  55.146  1.00 26.65           C  
ATOM    642  CE  LYS A 136      32.091  26.405  56.587  1.00 30.90           C  
ATOM    643  NZ  LYS A 136      33.338  25.772  57.095  1.00 33.33           N1+
ATOM    644  N   GLU A 137      36.155  29.252  52.183  1.00 17.30           N  
ATOM    645  CA  GLU A 137      37.604  29.126  52.063  1.00 19.79           C  
ATOM    646  C   GLU A 137      38.260  30.477  51.741  1.00 18.57           C  
ATOM    647  O   GLU A 137      39.398  30.730  52.130  1.00 18.25           O  
ATOM    648  CB  GLU A 137      37.961  28.171  50.920  1.00 23.73           C  
ATOM    649  CG  GLU A 137      37.323  26.795  50.995  1.00 27.97           C  
ATOM    650  CD  GLU A 137      37.887  25.940  52.114  1.00 31.35           C  
ATOM    651  OE1 GLU A 137      37.417  24.795  52.271  1.00 36.19           O  
ATOM    652  OE2 GLU A 137      38.800  26.400  52.837  1.00 34.64           O  
ATOM    653  N   LEU A 138      37.540  31.332  51.024  1.00 12.61           N  
ATOM    654  CA  LEU A 138      38.101  32.606  50.583  1.00 10.36           C  
ATOM    655  C   LEU A 138      37.946  33.807  51.497  1.00 10.15           C  
ATOM    656  O   LEU A 138      38.730  34.755  51.382  1.00 12.15           O  
ATOM    657  CB  LEU A 138      37.526  32.975  49.211  1.00 13.73           C  
ATOM    658  CG  LEU A 138      37.739  31.936  48.111  1.00 12.32           C  
ATOM    659  CD1 LEU A 138      37.073  32.444  46.839  1.00 12.97           C  
ATOM    660  CD2 LEU A 138      39.220  31.692  47.855  1.00 14.32           C  
ATOM    661  N   TYR A 139      36.936  33.795  52.360  1.00 11.71           N  
ATOM    662  CA  TYR A 139      36.722  34.911  53.258  1.00 12.37           C  
ATOM    663  C   TYR A 139      37.962  35.192  54.061  1.00 12.78           C  
ATOM    664  O   TYR A 139      38.674  34.285  54.454  1.00 12.29           O  
ATOM    665  CB  TYR A 139      35.562  34.652  54.217  1.00 16.65           C  
ATOM    666  CG  TYR A 139      34.280  35.302  53.774  1.00 19.63           C  
ATOM    667  CD1 TYR A 139      33.882  36.539  54.274  1.00 25.03           C  
ATOM    668  CD2 TYR A 139      33.500  34.707  52.794  1.00 24.34           C  
ATOM    669  CE1 TYR A 139      32.727  37.167  53.809  1.00 25.07           C  
ATOM    670  CE2 TYR A 139      32.354  35.323  52.319  1.00 26.73           C  
ATOM    671  CZ  TYR A 139      31.967  36.544  52.824  1.00 27.70           C  
ATOM    672  OH  TYR A 139      30.804  37.110  52.361  1.00 27.68           O  
ATOM    673  N   PRO A 140      38.244  36.467  54.290  1.00 10.40           N  
ATOM    674  CA  PRO A 140      39.417  36.875  55.060  1.00 11.78           C  
ATOM    675  C   PRO A 140      39.395  36.327  56.487  1.00 10.77           C  
ATOM    676  O   PRO A 140      38.342  36.015  57.040  1.00 13.50           O  
ATOM    677  CB  PRO A 140      39.338  38.405  54.998  1.00 14.06           C  
ATOM    678  CG  PRO A 140      37.835  38.669  54.806  1.00 11.37           C  
ATOM    679  CD  PRO A 140      37.526  37.647  53.763  1.00 13.64           C  
ATOM    680  N   GLY A 141      40.573  36.227  57.078  1.00 11.56           N  
ATOM    681  CA  GLY A 141      40.668  35.750  58.437  1.00 14.31           C  
ATOM    682  C   GLY A 141      41.842  34.842  58.655  1.00 13.25           C  
ATOM    683  O   GLY A 141      42.339  34.733  59.775  1.00 16.26           O  
ATOM    684  N   GLN A 142      42.302  34.190  57.592  1.00 12.88           N  
ATOM    685  CA  GLN A 142      43.431  33.273  57.733  1.00 12.94           C  
ATOM    686  C   GLN A 142      44.794  33.821  57.290  1.00 11.18           C  
ATOM    687  O   GLN A 142      45.833  33.220  57.566  1.00 11.86           O  
ATOM    688  CB  GLN A 142      43.068  31.960  56.990  1.00 17.07           C  
ATOM    689  CG  GLN A 142      44.207  31.001  56.738  1.00 25.95           C  
ATOM    690  CD  GLN A 142      43.757  29.668  56.144  1.00 30.71           C  
ATOM    691  NE2 GLN A 142      44.280  28.572  56.697  1.00 31.91           N  
ATOM    692  OE1 GLN A 142      42.969  29.622  55.187  1.00 29.29           O  
ATOM    693  N   PHE A 143      44.812  34.997  56.650  1.00  8.72           N  
ATOM    694  CA  PHE A 143      46.050  35.566  56.150  1.00 10.50           C  
ATOM    695  C   PHE A 143      46.261  37.035  56.543  1.00  9.96           C  
ATOM    696  O   PHE A 143      45.298  37.748  56.786  1.00 10.58           O  
ATOM    697  CB  PHE A 143      46.081  35.476  54.620  1.00  8.62           C  
ATOM    698  CG  PHE A 143      45.856  34.078  54.093  1.00 11.80           C  
ATOM    699  CD1 PHE A 143      44.591  33.674  53.688  1.00 13.12           C  
ATOM    700  CD2 PHE A 143      46.905  33.163  54.052  1.00 12.00           C  
ATOM    701  CE1 PHE A 143      44.368  32.345  53.235  1.00 12.82           C  
ATOM    702  CE2 PHE A 143      46.703  31.837  53.611  1.00 11.64           C  
ATOM    703  CZ  PHE A 143      45.425  31.432  53.199  1.00 12.33           C  
ATOM    704  N   LYS A 144      47.528  37.455  56.608  1.00 11.72           N  
ATOM    705  CA  LYS A 144      47.837  38.854  56.924  1.00  9.93           C  
ATOM    706  C   LYS A 144      48.428  39.530  55.687  1.00 11.12           C  
ATOM    707  O   LYS A 144      49.023  38.875  54.839  1.00 11.38           O  
ATOM    708  CB  LYS A 144      48.879  38.947  58.040  1.00 11.04           C  
ATOM    709  CG  LYS A 144      48.498  38.252  59.327  1.00 10.47           C  
ATOM    710  CD  LYS A 144      49.652  38.370  60.348  1.00  9.22           C  
ATOM    711  CE  LYS A 144      49.255  37.703  61.647  1.00 14.22           C  
ATOM    712  NZ  LYS A 144      50.343  37.793  62.678  1.00 16.42           N1+
ATOM    713  N   PRO A 145      48.263  40.854  55.573  1.00 10.44           N  
ATOM    714  CA  PRO A 145      48.805  41.590  54.426  1.00 11.78           C  
ATOM    715  C   PRO A 145      50.325  41.420  54.379  1.00 11.51           C  
ATOM    716  O   PRO A 145      50.970  41.173  55.409  1.00 14.50           O  
ATOM    717  CB  PRO A 145      48.367  43.039  54.701  1.00  9.00           C  
ATOM    718  CG  PRO A 145      47.121  42.880  55.525  1.00 10.68           C  
ATOM    719  CD  PRO A 145      47.555  41.767  56.485  1.00 10.26           C  
ATOM    720  N   THR A 146      50.908  41.583  53.201  1.00  7.31           N  
ATOM    721  CA  THR A 146      52.348  41.417  53.033  1.00 11.11           C  
ATOM    722  C   THR A 146      53.039  42.763  53.061  1.00  7.86           C  
ATOM    723  O   THR A 146      52.385  43.799  53.100  1.00 10.44           O  
ATOM    724  CB  THR A 146      52.714  40.807  51.675  1.00 11.35           C  
ATOM    725  CG2 THR A 146      51.948  39.521  51.437  1.00 14.15           C  
ATOM    726  OG1 THR A 146      52.400  41.757  50.640  1.00 10.37           O  
ATOM    727  N   ILE A 147      54.364  42.712  53.013  1.00 12.53           N  
ATOM    728  CA  ILE A 147      55.222  43.900  52.980  1.00 13.24           C  
ATOM    729  C   ILE A 147      54.749  44.786  51.832  1.00 15.03           C  
ATOM    730  O   ILE A 147      54.604  46.004  51.981  1.00 13.44           O  
ATOM    731  CB  ILE A 147      56.697  43.482  52.748  1.00 16.07           C  
ATOM    732  CG1 ILE A 147      57.179  42.663  53.955  1.00 20.10           C  
ATOM    733  CG2 ILE A 147      57.570  44.715  52.514  1.00 18.45           C  
ATOM    734  CD1 ILE A 147      58.593  42.079  53.824  1.00 19.41           C  
ATOM    735  N   CYS A 148      54.468  44.149  50.699  1.00 15.83           N  
ATOM    736  CA  CYS A 148      53.990  44.860  49.513  1.00 11.16           C  
ATOM    737  C   CYS A 148      52.702  45.634  49.824  1.00 10.49           C  
ATOM    738  O   CYS A 148      52.566  46.806  49.452  1.00 10.20           O  
ATOM    739  CB  CYS A 148      53.774  43.865  48.369  1.00 13.74           C  
ATOM    740  SG  CYS A 148      53.176  44.639  46.868  1.00 19.53           S  
ATOM    741  N   HIS A 149      51.760  45.008  50.521  1.00  9.13           N  
ATOM    742  CA  HIS A 149      50.533  45.695  50.887  1.00  9.71           C  
ATOM    743  C   HIS A 149      50.810  46.904  51.796  1.00 13.40           C  
ATOM    744  O   HIS A 149      50.251  47.975  51.603  1.00  9.82           O  
ATOM    745  CB  HIS A 149      49.551  44.772  51.606  1.00 11.53           C  
ATOM    746  CG  HIS A 149      49.006  43.671  50.740  1.00  9.15           C  
ATOM    747  CD2 HIS A 149      47.953  43.652  49.887  1.00 10.75           C  
ATOM    748  ND1 HIS A 149      49.571  42.416  50.680  1.00 11.99           N  
ATOM    749  CE1 HIS A 149      48.888  41.666  49.828  1.00 10.38           C  
ATOM    750  NE2 HIS A 149      47.901  42.395  49.332  1.00  9.48           N  
ATOM    751  N   TYR A 150      51.650  46.719  52.803  1.00 10.70           N  
ATOM    752  CA  TYR A 150      51.958  47.848  53.687  1.00 13.38           C  
ATOM    753  C   TYR A 150      52.739  48.969  52.988  1.00 11.54           C  
ATOM    754  O   TYR A 150      52.689  50.113  53.446  1.00 14.55           O  
ATOM    755  CB  TYR A 150      52.668  47.353  54.958  1.00 12.34           C  
ATOM    756  CG  TYR A 150      51.731  46.534  55.821  1.00 10.17           C  
ATOM    757  CD1 TYR A 150      50.629  47.126  56.432  1.00  9.56           C  
ATOM    758  CD2 TYR A 150      51.905  45.152  55.964  1.00 12.53           C  
ATOM    759  CE1 TYR A 150      49.706  46.370  57.162  1.00 12.07           C  
ATOM    760  CE2 TYR A 150      50.992  44.387  56.688  1.00 11.22           C  
ATOM    761  CZ  TYR A 150      49.902  45.004  57.278  1.00 10.29           C  
ATOM    762  OH  TYR A 150      48.999  44.278  58.007  1.00 14.23           O  
ATOM    763  N   PHE A 151      53.452  48.644  51.910  1.00 11.27           N  
ATOM    764  CA  PHE A 151      54.176  49.644  51.131  1.00 13.61           C  
ATOM    765  C   PHE A 151      53.120  50.548  50.510  1.00 14.30           C  
ATOM    766  O   PHE A 151      53.250  51.774  50.519  1.00 11.23           O  
ATOM    767  CB  PHE A 151      55.028  48.995  50.036  1.00 11.92           C  
ATOM    768  CG  PHE A 151      55.796  49.989  49.203  1.00 16.44           C  
ATOM    769  CD1 PHE A 151      55.260  50.511  48.024  1.00 14.99           C  
ATOM    770  CD2 PHE A 151      57.017  50.470  49.641  1.00 17.11           C  
ATOM    771  CE1 PHE A 151      55.944  51.503  47.309  1.00 17.68           C  
ATOM    772  CE2 PHE A 151      57.700  51.459  48.935  1.00 16.58           C  
ATOM    773  CZ  PHE A 151      57.167  51.976  47.774  1.00 18.35           C  
ATOM    774  N   MET A 152      52.055  49.945  49.975  1.00 14.49           N  
ATOM    775  CA  MET A 152      50.980  50.761  49.422  1.00 13.98           C  
ATOM    776  C   MET A 152      50.284  51.558  50.546  1.00 11.69           C  
ATOM    777  O   MET A 152      49.781  52.676  50.323  1.00 12.24           O  
ATOM    778  CB  MET A 152      49.982  49.870  48.665  1.00 13.49           C  
ATOM    779  CG  MET A 152      50.591  49.219  47.433  1.00 13.86           C  
ATOM    780  SD  MET A 152      49.303  48.457  46.390  1.00 14.19           S  
ATOM    781  CE  MET A 152      48.926  47.040  47.367  1.00 12.17           C  
ATOM    782  N   ARG A 153      50.262  50.998  51.763  1.00 12.01           N  
ATOM    783  CA  ARG A 153      49.671  51.720  52.879  1.00 13.41           C  
ATOM    784  C   ARG A 153      50.519  52.993  53.134  1.00 12.42           C  
ATOM    785  O   ARG A 153      49.975  54.046  53.439  1.00 14.45           O  
ATOM    786  CB  ARG A 153      49.616  50.836  54.141  1.00 14.42           C  
ATOM    787  CG  ARG A 153      49.319  51.588  55.470  1.00 12.56           C  
ATOM    788  CD  ARG A 153      48.036  52.394  55.488  1.00 19.38           C  
ATOM    789  NE  ARG A 153      47.862  53.042  56.787  1.00 21.02           N  
ATOM    790  CZ  ARG A 153      47.563  52.396  57.914  1.00 26.73           C  
ATOM    791  NH1 ARG A 153      47.396  51.079  57.901  1.00 23.97           N  
ATOM    792  NH2 ARG A 153      47.467  53.057  59.068  1.00 26.76           N  
ATOM    793  N   LEU A 154      51.833  52.893  52.993  1.00 15.55           N  
ATOM    794  CA  LEU A 154      52.685  54.065  53.187  1.00 19.16           C  
ATOM    795  C   LEU A 154      52.397  55.090  52.099  1.00 20.07           C  
ATOM    796  O   LEU A 154      52.283  56.281  52.387  1.00 21.86           O  
ATOM    797  CB  LEU A 154      54.156  53.689  53.159  1.00 20.33           C  
ATOM    798  CG  LEU A 154      54.672  52.979  54.408  1.00 22.30           C  
ATOM    799  CD1 LEU A 154      56.135  52.643  54.187  1.00 24.72           C  
ATOM    800  CD2 LEU A 154      54.502  53.871  55.630  1.00 23.69           C  
ATOM    801  N   LEU A 155      52.266  54.634  50.852  1.00 18.18           N  
ATOM    802  CA  LEU A 155      51.960  55.570  49.766  1.00 18.78           C  
ATOM    803  C   LEU A 155      50.689  56.330  50.123  1.00 15.51           C  
ATOM    804  O   LEU A 155      50.573  57.527  49.864  1.00 19.53           O  
ATOM    805  CB  LEU A 155      51.782  54.826  48.426  1.00 17.70           C  
ATOM    806  CG  LEU A 155      52.997  54.076  47.869  1.00 18.49           C  
ATOM    807  CD1 LEU A 155      52.567  53.308  46.619  1.00 18.84           C  
ATOM    808  CD2 LEU A 155      54.150  55.038  47.526  1.00 19.81           C  
ATOM    809  N   LYS A 156      49.724  55.629  50.707  1.00 14.88           N  
ATOM    810  CA  LYS A 156      48.482  56.246  51.121  1.00 16.14           C  
ATOM    811  C   LYS A 156      48.795  57.274  52.214  1.00 18.62           C  
ATOM    812  O   LYS A 156      48.479  58.466  52.067  1.00 20.35           O  
ATOM    813  CB  LYS A 156      47.521  55.195  51.675  1.00 17.19           C  
ATOM    814  CG  LYS A 156      46.240  55.764  52.279  1.00 17.83           C  
ATOM    815  CD  LYS A 156      45.392  54.657  52.915  1.00 20.88           C  
ATOM    816  CE  LYS A 156      44.083  55.171  53.497  1.00 21.57           C  
ATOM    817  NZ  LYS A 156      44.312  56.159  54.581  1.00 31.26           N1+
ATOM    818  N   ASP A 157      49.447  56.810  53.278  1.00 17.43           N  
ATOM    819  CA  ASP A 157      49.755  57.672  54.420  1.00 22.35           C  
ATOM    820  C   ASP A 157      50.453  58.965  54.014  1.00 21.45           C  
ATOM    821  O   ASP A 157      50.191  60.014  54.591  1.00 23.37           O  
ATOM    822  CB  ASP A 157      50.643  56.961  55.462  1.00 24.59           C  
ATOM    823  CG  ASP A 157      49.961  55.775  56.148  1.00 28.04           C  
ATOM    824  OD1 ASP A 157      48.726  55.766  56.324  1.00 31.19           O  
ATOM    825  OD2 ASP A 157      50.696  54.857  56.564  1.00 30.65           O  
ATOM    826  N   LYS A 158      51.340  58.871  53.030  1.00 21.81           N  
ATOM    827  CA  LYS A 158      52.111  60.017  52.553  1.00 22.45           C  
ATOM    828  C   LYS A 158      51.424  60.909  51.514  1.00 22.76           C  
ATOM    829  O   LYS A 158      52.030  61.863  51.014  1.00 24.20           O  
ATOM    830  CB  LYS A 158      53.441  59.517  52.014  1.00 21.72           C  
ATOM    831  CG  LYS A 158      54.245  58.759  53.069  1.00 25.99           C  
ATOM    832  CD  LYS A 158      55.561  58.250  52.542  1.00 25.31           C  
ATOM    833  CE  LYS A 158      56.260  57.449  53.623  1.00 27.42           C  
ATOM    834  NZ  LYS A 158      56.361  58.272  54.871  1.00 30.10           N1+
ATOM    835  N   GLY A 159      50.172  60.602  51.192  1.00 22.70           N  
ATOM    836  CA  GLY A 159      49.429  61.393  50.224  1.00 22.38           C  
ATOM    837  C   GLY A 159      49.848  61.196  48.776  1.00 21.87           C  
ATOM    838  O   GLY A 159      49.545  62.042  47.940  1.00 23.07           O  
ATOM    839  N   LEU A 160      50.537  60.091  48.481  1.00 19.93           N  
ATOM    840  CA  LEU A 160      51.013  59.786  47.128  1.00 16.22           C  
ATOM    841  C   LEU A 160      50.078  58.869  46.346  1.00 17.28           C  
ATOM    842  O   LEU A 160      50.033  58.941  45.116  1.00 15.64           O  
ATOM    843  CB  LEU A 160      52.391  59.105  47.160  1.00 19.45           C  
ATOM    844  CG  LEU A 160      53.678  59.848  47.541  1.00 24.18           C  
ATOM    845  CD1 LEU A 160      53.870  61.022  46.584  1.00 26.62           C  
ATOM    846  CD2 LEU A 160      53.614  60.337  48.955  1.00 28.45           C  
ATOM    847  N   LEU A 161      49.332  58.029  47.056  1.00 14.46           N  
ATOM    848  CA  LEU A 161      48.459  57.062  46.373  1.00 14.53           C  
ATOM    849  C   LEU A 161      47.177  57.628  45.806  1.00 13.34           C  
ATOM    850  O   LEU A 161      46.291  58.055  46.533  1.00 17.49           O  
ATOM    851  CB  LEU A 161      48.116  55.892  47.300  1.00 14.86           C  
ATOM    852  CG  LEU A 161      47.391  54.713  46.646  1.00 15.79           C  
ATOM    853  CD1 LEU A 161      48.340  54.032  45.692  1.00 15.27           C  
ATOM    854  CD2 LEU A 161      46.930  53.709  47.703  1.00 14.81           C  
ATOM    855  N   LEU A 162      47.092  57.632  44.481  1.00 14.12           N  
ATOM    856  CA  LEU A 162      45.890  58.077  43.806  1.00 13.29           C  
ATOM    857  C   LEU A 162      44.909  56.902  43.796  1.00 12.91           C  
ATOM    858  O   LEU A 162      43.751  57.046  44.151  1.00 13.10           O  
ATOM    859  CB  LEU A 162      46.208  58.500  42.367  1.00 13.64           C  
ATOM    860  CG  LEU A 162      45.007  58.879  41.477  1.00 16.30           C  
ATOM    861  CD1 LEU A 162      44.200  60.011  42.126  1.00 19.19           C  
ATOM    862  CD2 LEU A 162      45.495  59.293  40.098  1.00 17.53           C  
ATOM    863  N   ARG A 163      45.403  55.726  43.442  1.00  9.94           N  
ATOM    864  CA  ARG A 163      44.507  54.570  43.381  1.00 10.41           C  
ATOM    865  C   ARG A 163      45.273  53.251  43.301  1.00  9.35           C  
ATOM    866  O   ARG A 163      46.363  53.193  42.749  1.00 11.02           O  
ATOM    867  CB  ARG A 163      43.626  54.672  42.130  1.00 11.81           C  
ATOM    868  CG  ARG A 163      42.287  53.932  42.229  1.00 11.69           C  
ATOM    869  CD  ARG A 163      41.266  54.780  42.949  1.00 12.51           C  
ATOM    870  NE  ARG A 163      40.984  55.975  42.144  1.00 13.20           N  
ATOM    871  CZ  ARG A 163      40.447  57.088  42.630  1.00 15.35           C  
ATOM    872  NH1 ARG A 163      40.130  57.171  43.915  1.00 16.20           N  
ATOM    873  NH2 ARG A 163      40.256  58.131  41.829  1.00 14.89           N  
ATOM    874  N   CYS A 164      44.686  52.208  43.882  1.00 10.88           N  
ATOM    875  CA  CYS A 164      45.263  50.876  43.789  1.00  9.68           C  
ATOM    876  C   CYS A 164      44.248  50.061  43.003  1.00  8.89           C  
ATOM    877  O   CYS A 164      43.118  49.948  43.441  1.00  7.98           O  
ATOM    878  CB  CYS A 164      45.460  50.238  45.168  1.00 11.41           C  
ATOM    879  SG  CYS A 164      45.911  48.444  45.038  1.00 13.30           S  
ATOM    880  N   TYR A 165      44.630  49.563  41.822  1.00  8.71           N  
ATOM    881  CA  TYR A 165      43.758  48.694  41.020  1.00  8.55           C  
ATOM    882  C   TYR A 165      44.234  47.283  41.349  1.00  5.23           C  
ATOM    883  O   TYR A 165      45.394  46.966  41.136  1.00  6.88           O  
ATOM    884  CB  TYR A 165      43.927  48.934  39.521  1.00  9.55           C  
ATOM    885  CG  TYR A 165      43.316  50.218  39.046  1.00  9.62           C  
ATOM    886  CD1 TYR A 165      43.882  51.452  39.368  1.00 13.14           C  
ATOM    887  CD2 TYR A 165      42.121  50.198  38.326  1.00 14.16           C  
ATOM    888  CE1 TYR A 165      43.254  52.649  38.976  1.00 12.24           C  
ATOM    889  CE2 TYR A 165      41.500  51.381  37.936  1.00 11.42           C  
ATOM    890  CZ  TYR A 165      42.063  52.590  38.262  1.00 12.04           C  
ATOM    891  OH  TYR A 165      41.421  53.742  37.871  1.00 11.97           O  
ATOM    892  N   THR A 166      43.352  46.448  41.872  1.00  8.25           N  
ATOM    893  CA  THR A 166      43.769  45.092  42.244  1.00  6.34           C  
ATOM    894  C   THR A 166      42.925  44.010  41.585  1.00  7.77           C  
ATOM    895  O   THR A 166      41.728  44.190  41.391  1.00  8.59           O  
ATOM    896  CB  THR A 166      43.714  44.896  43.797  1.00  9.08           C  
ATOM    897  CG2 THR A 166      42.320  45.163  44.352  1.00  9.37           C  
ATOM    898  OG1 THR A 166      44.101  43.553  44.123  1.00 10.57           O  
ATOM    899  N   GLN A 167      43.582  42.900  41.224  1.00  6.86           N  
ATOM    900  CA  GLN A 167      42.896  41.753  40.646  1.00  7.68           C  
ATOM    901  C   GLN A 167      42.576  40.750  41.752  1.00  7.48           C  
ATOM    902  O   GLN A 167      41.879  39.763  41.522  1.00  9.55           O  
ATOM    903  CB  GLN A 167      43.816  41.087  39.610  1.00 11.71           C  
ATOM    904  CG  GLN A 167      44.046  41.931  38.407  1.00 21.63           C  
ATOM    905  CD  GLN A 167      42.982  41.742  37.345  1.00 25.52           C  
ATOM    906  NE2 GLN A 167      43.426  41.458  36.135  1.00 33.24           N  
ATOM    907  OE1 GLN A 167      41.779  41.854  37.602  1.00 29.18           O  
ATOM    908  N   ASN A 168      43.037  41.015  42.979  1.00  6.40           N  
ATOM    909  CA  ASN A 168      42.801  40.055  44.053  1.00  6.77           C  
ATOM    910  C   ASN A 168      41.483  40.126  44.821  1.00  5.04           C  
ATOM    911  O   ASN A 168      40.794  41.142  44.815  1.00 10.01           O  
ATOM    912  CB  ASN A 168      43.958  40.100  45.069  1.00  9.08           C  
ATOM    913  CG  ASN A 168      45.317  39.932  44.417  1.00 12.56           C  
ATOM    914  ND2 ASN A 168      46.345  40.562  45.001  1.00 11.53           N  
ATOM    915  OD1 ASN A 168      45.457  39.232  43.427  1.00 15.29           O  
ATOM    916  N   ILE A 169      41.111  39.007  45.442  1.00  6.21           N  
ATOM    917  CA  ILE A 169      39.905  38.999  46.265  1.00  7.53           C  
ATOM    918  C   ILE A 169      40.204  38.420  47.656  1.00  8.25           C  
ATOM    919  O   ILE A 169      39.365  37.749  48.273  1.00 11.17           O  
ATOM    920  CB  ILE A 169      38.719  38.242  45.590  1.00  8.26           C  
ATOM    921  CG1 ILE A 169      39.102  36.814  45.215  1.00  7.07           C  
ATOM    922  CG2 ILE A 169      38.238  39.043  44.373  1.00  9.35           C  
ATOM    923  CD1 ILE A 169      37.853  36.008  44.630  1.00 13.59           C  
ATOM    924  N   ASP A 170      41.406  38.716  48.143  1.00  8.82           N  
ATOM    925  CA  ASP A 170      41.855  38.267  49.457  1.00  7.80           C  
ATOM    926  C   ASP A 170      41.641  39.327  50.547  1.00  9.54           C  
ATOM    927  O   ASP A 170      41.904  39.072  51.711  1.00  9.30           O  
ATOM    928  CB  ASP A 170      43.343  37.821  49.413  1.00  8.19           C  
ATOM    929  CG  ASP A 170      44.257  38.851  48.777  1.00  9.71           C  
ATOM    930  OD1 ASP A 170      44.061  40.055  49.043  1.00  9.16           O  
ATOM    931  OD2 ASP A 170      45.199  38.466  48.030  1.00 10.78           O  
ATOM    932  N   THR A 171      41.164  40.506  50.146  1.00  8.26           N  
ATOM    933  CA  THR A 171      40.853  41.599  51.072  1.00  9.22           C  
ATOM    934  C   THR A 171      42.089  42.154  51.792  1.00 13.18           C  
ATOM    935  O   THR A 171      41.968  42.960  52.733  1.00  9.16           O  
ATOM    936  CB  THR A 171      39.868  41.133  52.180  1.00  9.49           C  
ATOM    937  CG2 THR A 171      39.131  42.335  52.755  1.00  9.76           C  
ATOM    938  OG1 THR A 171      38.865  40.258  51.623  1.00 10.25           O  
ATOM    939  N   LEU A 172      43.271  41.756  51.360  1.00  8.91           N  
ATOM    940  CA  LEU A 172      44.461  42.202  52.081  1.00  9.60           C  
ATOM    941  C   LEU A 172      44.752  43.689  51.943  1.00  8.81           C  
ATOM    942  O   LEU A 172      45.365  44.278  52.847  1.00 11.59           O  
ATOM    943  CB  LEU A 172      45.671  41.366  51.672  1.00  7.99           C  
ATOM    944  CG  LEU A 172      45.495  39.885  52.014  1.00  9.41           C  
ATOM    945  CD1 LEU A 172      46.750  39.105  51.578  1.00 11.90           C  
ATOM    946  CD2 LEU A 172      45.267  39.732  53.511  1.00 13.39           C  
ATOM    947  N   GLU A 173      44.318  44.303  50.842  1.00 10.33           N  
ATOM    948  CA  GLU A 173      44.575  45.736  50.680  1.00  9.65           C  
ATOM    949  C   GLU A 173      43.817  46.489  51.749  1.00  9.41           C  
ATOM    950  O   GLU A 173      44.358  47.418  52.359  1.00 11.13           O  
ATOM    951  CB  GLU A 173      44.109  46.255  49.310  1.00  8.00           C  
ATOM    952  CG  GLU A 173      44.857  45.681  48.119  1.00 11.25           C  
ATOM    953  CD  GLU A 173      44.311  44.335  47.624  1.00 12.27           C  
ATOM    954  OE1 GLU A 173      43.357  43.762  48.208  1.00 11.37           O  
ATOM    955  OE2 GLU A 173      44.866  43.858  46.614  1.00 11.30           O  
ATOM    956  N   ARG A 174      42.550  46.116  51.953  1.00 10.87           N  
ATOM    957  CA  ARG A 174      41.724  46.757  52.979  1.00 10.73           C  
ATOM    958  C   ARG A 174      42.244  46.463  54.382  1.00 10.52           C  
ATOM    959  O   ARG A 174      42.198  47.326  55.269  1.00 11.15           O  
ATOM    960  CB  ARG A 174      40.272  46.292  52.893  1.00 12.33           C  
ATOM    961  CG  ARG A 174      39.505  46.890  51.722  1.00 10.38           C  
ATOM    962  CD  ARG A 174      38.276  46.100  51.441  1.00 16.80           C  
ATOM    963  NE  ARG A 174      37.547  46.592  50.276  1.00 17.74           N  
ATOM    964  CZ  ARG A 174      36.568  47.488  50.326  1.00 20.26           C  
ATOM    965  NH1 ARG A 174      36.183  48.007  51.484  1.00 18.03           N  
ATOM    966  NH2 ARG A 174      35.950  47.839  49.212  1.00 16.44           N  
ATOM    967  N   ILE A 175      42.727  45.244  54.595  1.00  8.59           N  
ATOM    968  CA  ILE A 175      43.214  44.896  55.930  1.00 10.29           C  
ATOM    969  C   ILE A 175      44.449  45.713  56.258  1.00 11.07           C  
ATOM    970  O   ILE A 175      44.695  46.079  57.425  1.00 10.46           O  
ATOM    971  CB  ILE A 175      43.479  43.374  56.018  1.00  8.97           C  
ATOM    972  CG1 ILE A 175      42.138  42.666  55.881  1.00 10.43           C  
ATOM    973  CG2 ILE A 175      44.175  43.018  57.367  1.00 12.97           C  
ATOM    974  CD1 ILE A 175      42.260  41.149  55.666  1.00  9.73           C  
ATOM    975  N   ALA A 176      45.214  46.025  55.223  1.00 11.18           N  
ATOM    976  CA  ALA A 176      46.418  46.843  55.358  1.00 11.57           C  
ATOM    977  C   ALA A 176      46.122  48.327  55.599  1.00 14.91           C  
ATOM    978  O   ALA A 176      47.045  49.094  55.880  1.00 14.65           O  
ATOM    979  CB  ALA A 176      47.264  46.701  54.126  1.00 11.91           C  
ATOM    980  N   GLY A 177      44.869  48.737  55.457  1.00 12.49           N  
ATOM    981  CA  GLY A 177      44.544  50.139  55.693  1.00 12.69           C  
ATOM    982  C   GLY A 177      44.063  50.916  54.486  1.00 14.60           C  
ATOM    983  O   GLY A 177      43.657  52.080  54.623  1.00 12.36           O  
ATOM    984  N   LEU A 178      44.107  50.319  53.297  1.00 11.01           N  
ATOM    985  CA  LEU A 178      43.609  51.065  52.132  1.00 12.99           C  
ATOM    986  C   LEU A 178      42.093  51.125  52.250  1.00 11.56           C  
ATOM    987  O   LEU A 178      41.431  50.128  52.589  1.00 13.17           O  
ATOM    988  CB  LEU A 178      43.997  50.387  50.800  1.00 14.55           C  
ATOM    989  CG  LEU A 178      45.486  50.327  50.472  1.00 17.37           C  
ATOM    990  CD1 LEU A 178      45.688  50.008  48.974  1.00 19.20           C  
ATOM    991  CD2 LEU A 178      46.112  51.649  50.789  1.00 21.54           C  
ATOM    992  N   GLU A 179      41.525  52.299  51.991  1.00 12.71           N  
ATOM    993  CA  GLU A 179      40.085  52.461  52.080  1.00 10.83           C  
ATOM    994  C   GLU A 179      39.404  52.274  50.734  1.00 11.29           C  
ATOM    995  O   GLU A 179      40.080  52.313  49.710  1.00 13.12           O  
ATOM    996  CB  GLU A 179      39.754  53.853  52.614  1.00 14.35           C  
ATOM    997  CG  GLU A 179      40.399  54.167  53.943  1.00 17.80           C  
ATOM    998  CD  GLU A 179      40.076  55.577  54.406  1.00 21.13           C  
ATOM    999  OE1 GLU A 179      38.911  55.837  54.758  1.00 27.97           O  
ATOM   1000  OE2 GLU A 179      40.978  56.437  54.390  1.00 23.98           O  
ATOM   1001  N   GLN A 180      38.083  52.081  50.741  1.00 15.21           N  
ATOM   1002  CA  GLN A 180      37.329  51.892  49.491  1.00 19.60           C  
ATOM   1003  C   GLN A 180      37.721  52.931  48.448  1.00 18.70           C  
ATOM   1004  O   GLN A 180      37.954  52.601  47.283  1.00 16.89           O  
ATOM   1005  CB  GLN A 180      35.825  51.985  49.741  1.00 24.73           C  
ATOM   1006  CG  GLN A 180      34.973  52.242  48.476  1.00 31.44           C  
ATOM   1007  CD  GLN A 180      35.065  51.143  47.411  1.00 35.93           C  
ATOM   1008  NE2 GLN A 180      35.839  50.101  47.691  1.00 39.31           N  
ATOM   1009  OE1 GLN A 180      34.433  51.238  46.346  1.00 39.84           O  
ATOM   1010  N   GLU A 181      37.784  54.185  48.881  1.00 19.41           N  
ATOM   1011  CA  GLU A 181      38.136  55.277  47.999  1.00 18.60           C  
ATOM   1012  C   GLU A 181      39.470  55.108  47.275  1.00 17.13           C  
ATOM   1013  O   GLU A 181      39.640  55.587  46.156  1.00 18.41           O  
ATOM   1014  CB  GLU A 181      38.128  56.594  48.797  1.00 24.49           C  
ATOM   1015  CG  GLU A 181      38.753  56.484  50.204  1.00 28.70           C  
ATOM   1016  CD  GLU A 181      37.742  56.274  51.356  1.00 30.43           C  
ATOM   1017  OE1 GLU A 181      36.907  55.328  51.337  1.00 24.07           O  
ATOM   1018  OE2 GLU A 181      37.808  57.081  52.318  1.00 35.61           O  
ATOM   1019  N   ASP A 182      40.411  54.408  47.896  1.00 12.69           N  
ATOM   1020  CA  ASP A 182      41.725  54.214  47.313  1.00 12.51           C  
ATOM   1021  C   ASP A 182      41.780  53.041  46.340  1.00 11.67           C  
ATOM   1022  O   ASP A 182      42.741  52.919  45.598  1.00 13.13           O  
ATOM   1023  CB  ASP A 182      42.763  53.917  48.413  1.00 12.18           C  
ATOM   1024  CG  ASP A 182      42.815  54.987  49.492  1.00 20.25           C  
ATOM   1025  OD1 ASP A 182      42.963  56.174  49.133  1.00 19.80           O  
ATOM   1026  OD2 ASP A 182      42.709  54.638  50.690  1.00 19.07           O  
ATOM   1027  N   LEU A 183      40.733  52.218  46.354  1.00 11.00           N  
ATOM   1028  CA  LEU A 183      40.689  50.961  45.595  1.00 13.20           C  
ATOM   1029  C   LEU A 183      39.730  50.772  44.425  1.00 10.22           C  
ATOM   1030  O   LEU A 183      38.601  51.212  44.479  1.00 13.31           O  
ATOM   1031  CB  LEU A 183      40.357  49.847  46.586  1.00 12.85           C  
ATOM   1032  CG  LEU A 183      41.404  49.506  47.641  1.00 11.70           C  
ATOM   1033  CD1 LEU A 183      40.778  48.677  48.756  1.00 17.02           C  
ATOM   1034  CD2 LEU A 183      42.519  48.743  46.979  1.00 17.67           C  
ATOM   1035  N   VAL A 184      40.211  50.092  43.382  1.00 10.57           N  
ATOM   1036  CA  VAL A 184      39.346  49.673  42.286  1.00  9.35           C  
ATOM   1037  C   VAL A 184      39.638  48.165  42.307  1.00  7.86           C  
ATOM   1038  O   VAL A 184      40.710  47.721  41.879  1.00 11.07           O  
ATOM   1039  CB  VAL A 184      39.725  50.285  40.940  1.00  9.84           C  
ATOM   1040  CG1 VAL A 184      38.881  49.617  39.828  1.00 12.18           C  
ATOM   1041  CG2 VAL A 184      39.427  51.820  40.970  1.00 14.61           C  
ATOM   1042  N   GLU A 185      38.718  47.398  42.897  1.00 11.85           N  
ATOM   1043  CA  GLU A 185      38.899  45.945  43.001  1.00  9.52           C  
ATOM   1044  C   GLU A 185      38.224  45.342  41.787  1.00 10.89           C  
ATOM   1045  O   GLU A 185      37.000  45.223  41.749  1.00 15.15           O  
ATOM   1046  CB  GLU A 185      38.297  45.450  44.325  1.00 11.40           C  
ATOM   1047  CG  GLU A 185      39.068  46.028  45.514  1.00 14.32           C  
ATOM   1048  CD  GLU A 185      38.295  46.045  46.816  1.00 16.76           C  
ATOM   1049  OE1 GLU A 185      37.274  46.748  46.881  1.00 20.06           O  
ATOM   1050  OE2 GLU A 185      38.723  45.372  47.781  1.00 18.77           O  
ATOM   1051  N   ALA A 186      39.036  44.955  40.808  1.00 11.72           N  
ATOM   1052  CA  ALA A 186      38.527  44.443  39.538  1.00 13.05           C  
ATOM   1053  C   ALA A 186      37.488  43.355  39.632  1.00 12.81           C  
ATOM   1054  O   ALA A 186      36.592  43.259  38.774  1.00 16.65           O  
ATOM   1055  CB  ALA A 186      39.673  43.979  38.657  1.00 14.67           C  
ATOM   1056  N   ALA A 187      37.600  42.516  40.650  1.00 10.54           N  
ATOM   1057  CA  ALA A 187      36.634  41.457  40.811  1.00 10.44           C  
ATOM   1058  C   ALA A 187      35.751  41.644  42.015  1.00 10.32           C  
ATOM   1059  O   ALA A 187      35.041  40.704  42.430  1.00 10.64           O  
ATOM   1060  CB  ALA A 187      37.334  40.098  40.862  1.00 10.95           C  
ATOM   1061  N   GLY A 188      35.778  42.852  42.565  1.00 11.43           N  
ATOM   1062  CA  GLY A 188      34.949  43.154  43.720  1.00 10.67           C  
ATOM   1063  C   GLY A 188      35.607  42.792  45.047  1.00 12.46           C  
ATOM   1064  O   GLY A 188      36.814  42.555  45.121  1.00  8.91           O  
ATOM   1065  N   THR A 189      34.788  42.707  46.087  1.00 10.09           N  
ATOM   1066  CA  THR A 189      35.316  42.426  47.418  1.00 11.13           C  
ATOM   1067  C   THR A 189      34.358  41.619  48.259  1.00  9.99           C  
ATOM   1068  O   THR A 189      33.148  41.633  48.014  1.00  8.27           O  
ATOM   1069  CB  THR A 189      35.621  43.776  48.150  1.00 11.01           C  
ATOM   1070  CG2 THR A 189      34.378  44.611  48.246  1.00 11.24           C  
ATOM   1071  OG1 THR A 189      36.110  43.537  49.473  1.00 12.25           O  
ATOM   1072  N   PHE A 190      34.909  40.907  49.242  1.00  9.23           N  
ATOM   1073  CA  PHE A 190      34.112  40.159  50.208  1.00  9.51           C  
ATOM   1074  C   PHE A 190      33.787  41.073  51.406  1.00 11.89           C  
ATOM   1075  O   PHE A 190      32.984  40.696  52.262  1.00 11.85           O  
ATOM   1076  CB  PHE A 190      34.884  38.952  50.785  1.00 10.72           C  
ATOM   1077  CG  PHE A 190      34.969  37.771  49.871  1.00 12.45           C  
ATOM   1078  CD1 PHE A 190      36.140  37.468  49.194  1.00 12.85           C  
ATOM   1079  CD2 PHE A 190      33.842  36.975  49.665  1.00 13.16           C  
ATOM   1080  CE1 PHE A 190      36.181  36.396  48.324  1.00 11.64           C  
ATOM   1081  CE2 PHE A 190      33.872  35.894  48.788  1.00 12.80           C  
ATOM   1082  CZ  PHE A 190      35.048  35.605  48.114  1.00 14.65           C  
ATOM   1083  N   TYR A 191      34.374  42.271  51.462  1.00 11.71           N  
ATOM   1084  CA  TYR A 191      34.152  43.146  52.632  1.00 13.55           C  
ATOM   1085  C   TYR A 191      32.745  43.696  52.768  1.00 16.89           C  
ATOM   1086  O   TYR A 191      32.238  43.866  53.879  1.00 17.20           O  
ATOM   1087  CB  TYR A 191      35.140  44.311  52.644  1.00 14.38           C  
ATOM   1088  CG  TYR A 191      35.199  44.989  54.005  1.00 15.80           C  
ATOM   1089  CD1 TYR A 191      34.486  46.163  54.263  1.00 17.02           C  
ATOM   1090  CD2 TYR A 191      35.915  44.405  55.050  1.00 19.27           C  
ATOM   1091  CE1 TYR A 191      34.487  46.745  55.543  1.00 18.06           C  
ATOM   1092  CE2 TYR A 191      35.923  44.974  56.339  1.00 18.80           C  
ATOM   1093  CZ  TYR A 191      35.205  46.139  56.568  1.00 21.04           C  
ATOM   1094  OH  TYR A 191      35.188  46.681  57.840  1.00 23.83           O  
ATOM   1095  N   THR A 192      32.125  43.994  51.630  1.00 16.40           N  
ATOM   1096  CA  THR A 192      30.775  44.502  51.610  1.00 17.91           C  
ATOM   1097  C   THR A 192      29.884  43.467  50.949  1.00 19.72           C  
ATOM   1098  O   THR A 192      30.338  42.643  50.136  1.00 13.71           O  
ATOM   1099  CB  THR A 192      30.689  45.859  50.862  1.00 16.43           C  
ATOM   1100  CG2 THR A 192      31.525  46.917  51.596  1.00 20.72           C  
ATOM   1101  OG1 THR A 192      31.209  45.727  49.536  1.00 18.85           O  
ATOM   1102  N   SER A 193      28.618  43.485  51.331  1.00 17.10           N  
ATOM   1103  CA  SER A 193      27.660  42.544  50.779  1.00 20.00           C  
ATOM   1104  C   SER A 193      26.330  43.232  50.592  1.00 20.03           C  
ATOM   1105  O   SER A 193      25.962  44.127  51.358  1.00 20.53           O  
ATOM   1106  CB  SER A 193      27.500  41.345  51.708  1.00 19.69           C  
ATOM   1107  OG  SER A 193      28.758  40.728  51.929  1.00 23.71           O  
ATOM   1108  N   HIS A 194      25.611  42.806  49.569  1.00 18.01           N  
ATOM   1109  CA  HIS A 194      24.315  43.390  49.282  1.00 20.08           C  
ATOM   1110  C   HIS A 194      23.308  42.396  48.812  1.00 19.38           C  
ATOM   1111  O   HIS A 194      23.637  41.392  48.183  1.00 15.79           O  
ATOM   1112  CB  HIS A 194      24.386  44.451  48.181  1.00 20.57           C  
ATOM   1113  CG  HIS A 194      25.160  45.667  48.549  1.00 21.85           C  
ATOM   1114  CD2 HIS A 194      24.753  46.867  49.025  1.00 21.55           C  
ATOM   1115  ND1 HIS A 194      26.531  45.737  48.443  1.00 19.64           N  
ATOM   1116  CE1 HIS A 194      26.936  46.930  48.841  1.00 21.86           C  
ATOM   1117  NE2 HIS A 194      25.877  47.635  49.200  1.00 22.93           N  
ATOM   1118  N   CYS A 195      22.060  42.713  49.120  1.00 18.20           N  
ATOM   1119  CA  CYS A 195      20.917  41.926  48.674  1.00 20.16           C  
ATOM   1120  C   CYS A 195      20.986  41.982  47.143  1.00 21.52           C  
ATOM   1121  O   CYS A 195      21.279  43.038  46.588  1.00 22.33           O  
ATOM   1122  CB  CYS A 195      19.648  42.620  49.167  1.00 19.79           C  
ATOM   1123  SG  CYS A 195      18.104  41.971  48.476  1.00 22.75           S  
ATOM   1124  N   VAL A 196      20.716  40.871  46.463  1.00 19.08           N  
ATOM   1125  CA  VAL A 196      20.800  40.854  45.002  1.00 22.61           C  
ATOM   1126  C   VAL A 196      19.629  41.502  44.267  1.00 24.26           C  
ATOM   1127  O   VAL A 196      19.701  41.738  43.060  1.00 23.71           O  
ATOM   1128  CB  VAL A 196      20.970  39.418  44.478  1.00 24.98           C  
ATOM   1129  CG1 VAL A 196      22.309  38.856  44.946  1.00 25.53           C  
ATOM   1130  CG2 VAL A 196      19.815  38.546  44.958  1.00 27.00           C  
ATOM   1131  N   SER A 197      18.551  41.805  44.978  1.00 24.36           N  
ATOM   1132  CA  SER A 197      17.400  42.423  44.313  1.00 27.84           C  
ATOM   1133  C   SER A 197      17.651  43.890  43.982  1.00 25.94           C  
ATOM   1134  O   SER A 197      17.978  44.682  44.858  1.00 25.87           O  
ATOM   1135  CB  SER A 197      16.149  42.301  45.187  1.00 30.62           C  
ATOM   1136  OG  SER A 197      15.064  42.997  44.588  1.00 32.98           O  
ATOM   1137  N   ALA A 198      17.490  44.259  42.714  1.00 24.79           N  
ATOM   1138  CA  ALA A 198      17.727  45.642  42.302  1.00 26.85           C  
ATOM   1139  C   ALA A 198      16.789  46.640  42.976  1.00 27.31           C  
ATOM   1140  O   ALA A 198      17.119  47.812  43.111  1.00 27.39           O  
ATOM   1141  CB  ALA A 198      17.613  45.766  40.783  1.00 26.24           C  
ATOM   1142  N   SER A 199      15.622  46.177  43.406  1.00 26.73           N  
ATOM   1143  CA  SER A 199      14.675  47.077  44.060  1.00 30.68           C  
ATOM   1144  C   SER A 199      14.965  47.176  45.545  1.00 30.27           C  
ATOM   1145  O   SER A 199      14.302  47.924  46.266  1.00 32.08           O  
ATOM   1146  CB  SER A 199      13.242  46.581  43.874  1.00 29.88           C  
ATOM   1147  OG  SER A 199      13.058  45.341  44.529  1.00 28.52           O  
ATOM   1148  N   CYS A 200      15.954  46.421  46.012  1.00 31.03           N  
ATOM   1149  CA  CYS A 200      16.290  46.444  47.430  1.00 30.56           C  
ATOM   1150  C   CYS A 200      17.729  46.904  47.652  1.00 32.06           C  
ATOM   1151  O   CYS A 200      17.959  48.034  48.087  1.00 31.78           O  
ATOM   1152  CB  CYS A 200      16.064  45.056  48.021  1.00 30.27           C  
ATOM   1153  SG  CYS A 200      16.298  44.940  49.817  1.00 30.13           S  
ATOM   1154  N   ARG A 201      18.694  46.033  47.366  1.00 31.61           N  
ATOM   1155  CA  ARG A 201      20.103  46.396  47.515  1.00 32.74           C  
ATOM   1156  C   ARG A 201      20.514  46.681  48.958  1.00 32.75           C  
ATOM   1157  O   ARG A 201      21.465  47.434  49.201  1.00 31.43           O  
ATOM   1158  CB  ARG A 201      20.420  47.637  46.672  1.00 34.17           C  
ATOM   1159  CG  ARG A 201      20.335  47.478  45.166  1.00 37.76           C  
ATOM   1160  CD  ARG A 201      21.600  46.876  44.599  1.00 39.67           C  
ATOM   1161  NE  ARG A 201      21.731  45.459  44.902  1.00 42.21           N  
ATOM   1162  CZ  ARG A 201      22.854  44.770  44.730  1.00 41.17           C  
ATOM   1163  NH1 ARG A 201      23.943  45.370  44.264  1.00 42.02           N  
ATOM   1164  NH2 ARG A 201      22.879  43.478  44.997  1.00 42.51           N  
ATOM   1165  N   HIS A 202      19.805  46.100  49.917  1.00 32.49           N  
ATOM   1166  CA  HIS A 202      20.154  46.321  51.311  1.00 31.21           C  
ATOM   1167  C   HIS A 202      21.580  45.834  51.541  1.00 29.91           C  
ATOM   1168  O   HIS A 202      21.964  44.746  51.098  1.00 25.78           O  
ATOM   1169  CB  HIS A 202      19.195  45.567  52.236  1.00 34.86           C  
ATOM   1170  CG  HIS A 202      19.431  45.823  53.693  1.00 37.14           C  
ATOM   1171  CD2 HIS A 202      20.319  46.623  54.329  1.00 37.62           C  
ATOM   1172  ND1 HIS A 202      18.683  45.220  54.683  1.00 40.91           N  
ATOM   1173  CE1 HIS A 202      19.104  45.638  55.866  1.00 40.57           C  
ATOM   1174  NE2 HIS A 202      20.096  46.490  55.678  1.00 39.89           N  
ATOM   1175  N   GLU A 203      22.367  46.647  52.229  1.00 27.95           N  
ATOM   1176  CA  GLU A 203      23.747  46.290  52.524  1.00 28.69           C  
ATOM   1177  C   GLU A 203      23.877  45.586  53.873  1.00 27.89           C  
ATOM   1178  O   GLU A 203      23.108  45.862  54.793  1.00 29.36           O  
ATOM   1179  CB  GLU A 203      24.615  47.543  52.506  1.00 29.00           C  
ATOM   1180  CG  GLU A 203      26.007  47.322  53.051  1.00 34.31           C  
ATOM   1181  CD  GLU A 203      26.900  48.520  52.850  1.00 35.72           C  
ATOM   1182  OE1 GLU A 203      26.462  49.649  53.167  1.00 39.44           O  
ATOM   1183  OE2 GLU A 203      28.043  48.331  52.384  1.00 38.28           O  
ATOM   1184  N   TYR A 204      24.840  44.670  53.977  1.00 24.99           N  
ATOM   1185  CA  TYR A 204      25.105  43.933  55.214  1.00 24.38           C  
ATOM   1186  C   TYR A 204      26.584  43.915  55.525  1.00 26.31           C  
ATOM   1187  O   TYR A 204      27.417  43.811  54.616  1.00 27.21           O  
ATOM   1188  CB  TYR A 204      24.598  42.495  55.131  1.00 24.38           C  
ATOM   1189  CG  TYR A 204      23.096  42.415  55.026  1.00 26.78           C  
ATOM   1190  CD1 TYR A 204      22.457  42.565  53.803  1.00 28.27           C  
ATOM   1191  CD2 TYR A 204      22.313  42.266  56.169  1.00 29.04           C  
ATOM   1192  CE1 TYR A 204      21.076  42.569  53.713  1.00 29.92           C  
ATOM   1193  CE2 TYR A 204      20.922  42.269  56.095  1.00 30.29           C  
ATOM   1194  CZ  TYR A 204      20.310  42.423  54.866  1.00 28.99           C  
ATOM   1195  OH  TYR A 204      18.933  42.433  54.781  1.00 30.13           O  
ATOM   1196  N   PRO A 205      26.935  44.027  56.816  1.00 23.54           N  
ATOM   1197  CA  PRO A 205      28.314  44.035  57.310  1.00 24.81           C  
ATOM   1198  C   PRO A 205      29.029  42.691  57.184  1.00 22.19           C  
ATOM   1199  O   PRO A 205      28.408  41.639  57.045  1.00 22.19           O  
ATOM   1200  CB  PRO A 205      28.143  44.461  58.767  1.00 26.24           C  
ATOM   1201  CG  PRO A 205      26.865  43.756  59.130  1.00 25.94           C  
ATOM   1202  CD  PRO A 205      25.998  44.185  57.946  1.00 25.95           C  
ATOM   1203  N   LEU A 206      30.351  42.751  57.234  1.00 24.86           N  
ATOM   1204  CA  LEU A 206      31.189  41.577  57.128  1.00 25.00           C  
ATOM   1205  C   LEU A 206      30.865  40.535  58.205  1.00 24.87           C  
ATOM   1206  O   LEU A 206      30.772  39.355  57.910  1.00 22.50           O  
ATOM   1207  CB  LEU A 206      32.656  42.011  57.203  1.00 28.81           C  
ATOM   1208  CG  LEU A 206      33.831  41.028  57.134  1.00 31.53           C  
ATOM   1209  CD1 LEU A 206      33.938  40.229  58.416  1.00 33.03           C  
ATOM   1210  CD2 LEU A 206      33.684  40.132  55.928  1.00 34.51           C  
ATOM   1211  N   SER A 207      30.687  40.973  59.446  1.00 26.33           N  
ATOM   1212  CA  SER A 207      30.379  40.044  60.538  1.00 26.29           C  
ATOM   1213  C   SER A 207      29.047  39.326  60.307  1.00 25.01           C  
ATOM   1214  O   SER A 207      28.893  38.150  60.642  1.00 24.86           O  
ATOM   1215  CB  SER A 207      30.349  40.791  61.875  1.00 28.20           C  
ATOM   1216  OG  SER A 207      29.331  41.781  61.883  1.00 33.38           O  
ATOM   1217  N   TRP A 208      28.082  40.032  59.729  1.00 24.51           N  
ATOM   1218  CA  TRP A 208      26.786  39.436  59.452  1.00 25.18           C  
ATOM   1219  C   TRP A 208      26.980  38.281  58.473  1.00 22.89           C  
ATOM   1220  O   TRP A 208      26.502  37.177  58.701  1.00 24.03           O  
ATOM   1221  CB  TRP A 208      25.855  40.469  58.828  1.00 28.15           C  
ATOM   1222  CG  TRP A 208      24.444  40.003  58.670  1.00 30.64           C  
ATOM   1223  CD1 TRP A 208      23.448  40.059  59.608  1.00 31.42           C  
ATOM   1224  CD2 TRP A 208      23.852  39.443  57.493  1.00 32.58           C  
ATOM   1225  CE2 TRP A 208      22.495  39.194  57.784  1.00 31.62           C  
ATOM   1226  CE3 TRP A 208      24.341  39.131  56.217  1.00 32.56           C  
ATOM   1227  NE1 TRP A 208      22.274  39.578  59.081  1.00 32.96           N  
ATOM   1228  CZ2 TRP A 208      21.616  38.647  56.845  1.00 32.93           C  
ATOM   1229  CZ3 TRP A 208      23.464  38.588  55.282  1.00 32.66           C  
ATOM   1230  CH2 TRP A 208      22.116  38.354  55.603  1.00 33.29           C  
ATOM   1231  N   MET A 209      27.699  38.548  57.384  1.00 20.99           N  
ATOM   1232  CA  MET A 209      27.961  37.535  56.359  1.00 21.60           C  
ATOM   1233  C   MET A 209      28.870  36.425  56.854  1.00 22.66           C  
ATOM   1234  O   MET A 209      28.589  35.239  56.674  1.00 22.32           O  
ATOM   1235  CB  MET A 209      28.604  38.194  55.135  1.00 21.04           C  
ATOM   1236  CG  MET A 209      27.662  39.086  54.354  1.00 23.56           C  
ATOM   1237  SD  MET A 209      26.345  38.082  53.591  1.00 28.85           S  
ATOM   1238  CE  MET A 209      27.344  36.751  52.878  1.00 24.12           C  
ATOM   1239  N   LYS A 210      29.966  36.831  57.486  1.00 23.42           N  
ATOM   1240  CA  LYS A 210      30.969  35.899  57.991  1.00 28.33           C  
ATOM   1241  C   LYS A 210      30.369  34.793  58.845  1.00 28.01           C  
ATOM   1242  O   LYS A 210      30.706  33.617  58.690  1.00 26.12           O  
ATOM   1243  CB  LYS A 210      32.005  36.679  58.804  1.00 29.83           C  
ATOM   1244  CG  LYS A 210      33.136  35.860  59.409  1.00 33.39           C  
ATOM   1245  CD  LYS A 210      34.073  35.307  58.354  1.00 35.44           C  
ATOM   1246  CE  LYS A 210      35.310  34.634  58.990  1.00 36.21           C  
ATOM   1247  NZ  LYS A 210      36.165  35.559  59.803  1.00 37.52           N1+
ATOM   1248  N   GLU A 211      29.483  35.180  59.752  1.00 29.59           N  
ATOM   1249  CA  GLU A 211      28.842  34.228  60.657  1.00 32.15           C  
ATOM   1250  C   GLU A 211      28.006  33.202  59.912  1.00 31.17           C  
ATOM   1251  O   GLU A 211      28.085  32.005  60.194  1.00 31.56           O  
ATOM   1252  CB  GLU A 211      27.980  34.988  61.668  1.00 35.20           C  
ATOM   1253  CG  GLU A 211      27.233  34.124  62.687  1.00 38.23           C  
ATOM   1254  CD  GLU A 211      26.007  33.440  62.106  1.00 41.13           C  
ATOM   1255  OE1 GLU A 211      25.137  34.154  61.551  1.00 43.07           O  
ATOM   1256  OE2 GLU A 211      25.905  32.197  62.214  1.00 42.05           O  
ATOM   1257  N   LYS A 212      27.210  33.679  58.960  1.00 33.56           N  
ATOM   1258  CA  LYS A 212      26.349  32.809  58.159  1.00 32.85           C  
ATOM   1259  C   LYS A 212      27.181  31.778  57.408  1.00 32.46           C  
ATOM   1260  O   LYS A 212      26.944  30.578  57.507  1.00 32.84           O  
ATOM   1261  CB  LYS A 212      25.559  33.638  57.143  1.00 33.80           C  
ATOM   1262  CG  LYS A 212      24.548  34.584  57.753  1.00 36.77           C  
ATOM   1263  CD  LYS A 212      23.415  33.816  58.403  1.00 38.89           C  
ATOM   1264  CE  LYS A 212      22.375  34.772  58.951  1.00 39.61           C  
ATOM   1265  NZ  LYS A 212      21.889  35.664  57.872  1.00 42.73           N1+
ATOM   1266  N   ILE A 213      28.165  32.254  56.657  1.00 30.06           N  
ATOM   1267  CA  ILE A 213      29.004  31.361  55.875  1.00 28.80           C  
ATOM   1268  C   ILE A 213      29.731  30.300  56.687  1.00 28.59           C  
ATOM   1269  O   ILE A 213      29.812  29.151  56.267  1.00 27.52           O  
ATOM   1270  CB  ILE A 213      29.992  32.169  55.060  1.00 30.51           C  
ATOM   1271  CG1 ILE A 213      29.192  32.972  54.034  1.00 32.22           C  
ATOM   1272  CG2 ILE A 213      31.023  31.250  54.387  1.00 29.76           C  
ATOM   1273  CD1 ILE A 213      29.982  33.981  53.332  1.00 32.22           C  
ATOM   1274  N   PHE A 214      30.266  30.674  57.844  1.00 28.27           N  
ATOM   1275  CA  PHE A 214      30.954  29.695  58.675  1.00 28.97           C  
ATOM   1276  C   PHE A 214      29.975  28.729  59.334  1.00 29.26           C  
ATOM   1277  O   PHE A 214      30.340  27.606  59.682  1.00 28.85           O  
ATOM   1278  CB  PHE A 214      31.823  30.402  59.718  1.00 32.09           C  
ATOM   1279  CG  PHE A 214      33.170  30.812  59.190  1.00 34.37           C  
ATOM   1280  CD1 PHE A 214      33.284  31.482  57.974  1.00 34.69           C  
ATOM   1281  CD2 PHE A 214      34.329  30.500  59.893  1.00 38.35           C  
ATOM   1282  CE1 PHE A 214      34.534  31.830  57.465  1.00 36.14           C  
ATOM   1283  CE2 PHE A 214      35.586  30.846  59.394  1.00 37.56           C  
ATOM   1284  CZ  PHE A 214      35.686  31.510  58.175  1.00 37.19           C  
ATOM   1285  N   SER A 215      28.730  29.167  59.494  1.00 29.70           N  
ATOM   1286  CA  SER A 215      27.704  28.314  60.076  1.00 30.88           C  
ATOM   1287  C   SER A 215      26.998  27.557  58.947  1.00 32.44           C  
ATOM   1288  O   SER A 215      26.098  26.747  59.185  1.00 29.96           O  
ATOM   1289  CB  SER A 215      26.701  29.161  60.855  1.00 32.50           C  
ATOM   1290  OG  SER A 215      27.326  29.808  61.952  1.00 37.34           O  
ATOM   1291  N   GLU A 216      27.415  27.840  57.715  1.00 32.37           N  
ATOM   1292  CA  GLU A 216      26.855  27.201  56.526  1.00 31.43           C  
ATOM   1293  C   GLU A 216      25.367  27.457  56.334  1.00 29.49           C  
ATOM   1294  O   GLU A 216      24.606  26.577  55.926  1.00 26.79           O  
ATOM   1295  CB  GLU A 216      27.158  25.701  56.553  1.00 32.77           C  
ATOM   1296  CG  GLU A 216      28.655  25.432  56.492  1.00 38.49           C  
ATOM   1297  CD  GLU A 216      29.002  23.959  56.457  1.00 41.59           C  
ATOM   1298  OE1 GLU A 216      30.210  23.636  56.426  1.00 43.16           O  
ATOM   1299  OE2 GLU A 216      28.074  23.124  56.458  1.00 42.94           O  
ATOM   1300  N   VAL A 217      24.982  28.694  56.615  1.00 27.19           N  
ATOM   1301  CA  VAL A 217      23.613  29.153  56.477  1.00 27.94           C  
ATOM   1302  C   VAL A 217      23.615  30.093  55.279  1.00 27.34           C  
ATOM   1303  O   VAL A 217      24.392  31.056  55.245  1.00 23.85           O  
ATOM   1304  CB  VAL A 217      23.169  29.943  57.722  1.00 28.08           C  
ATOM   1305  CG1 VAL A 217      21.753  30.468  57.528  1.00 27.73           C  
ATOM   1306  CG2 VAL A 217      23.250  29.052  58.964  1.00 28.93           C  
ATOM   1307  N   THR A 218      22.768  29.820  54.294  1.00 26.63           N  
ATOM   1308  CA  THR A 218      22.730  30.688  53.120  1.00 25.72           C  
ATOM   1309  C   THR A 218      22.151  32.038  53.502  1.00 27.22           C  
ATOM   1310  O   THR A 218      21.017  32.126  53.956  1.00 22.98           O  
ATOM   1311  CB  THR A 218      21.880  30.102  51.998  1.00 25.90           C  
ATOM   1312  CG2 THR A 218      21.906  31.025  50.790  1.00 24.72           C  
ATOM   1313  OG1 THR A 218      22.406  28.828  51.626  1.00 26.84           O  
ATOM   1314  N   PRO A 219      22.933  33.110  53.328  1.00 24.69           N  
ATOM   1315  CA  PRO A 219      22.501  34.466  53.659  1.00 25.81           C  
ATOM   1316  C   PRO A 219      21.279  34.936  52.871  1.00 27.64           C  
ATOM   1317  O   PRO A 219      21.262  34.884  51.638  1.00 22.96           O  
ATOM   1318  CB  PRO A 219      23.750  35.296  53.349  1.00 27.61           C  
ATOM   1319  CG  PRO A 219      24.872  34.301  53.602  1.00 28.09           C  
ATOM   1320  CD  PRO A 219      24.314  33.138  52.823  1.00 27.54           C  
ATOM   1321  N   LYS A 220      20.262  35.388  53.602  1.00 26.80           N  
ATOM   1322  CA  LYS A 220      19.029  35.902  53.014  1.00 27.94           C  
ATOM   1323  C   LYS A 220      18.769  37.313  53.550  1.00 26.50           C  
ATOM   1324  O   LYS A 220      19.027  37.602  54.718  1.00 25.28           O  
ATOM   1325  CB  LYS A 220      17.838  35.007  53.375  1.00 30.91           C  
ATOM   1326  CG  LYS A 220      17.967  33.557  52.956  1.00 32.36           C  
ATOM   1327  CD  LYS A 220      18.014  33.392  51.450  1.00 34.88           C  
ATOM   1328  CE  LYS A 220      17.975  31.915  51.099  1.00 38.34           C  
ATOM   1329  NZ  LYS A 220      18.106  31.661  49.640  1.00 41.15           N1+
ATOM   1330  N   CYS A 221      18.255  38.185  52.689  1.00 26.84           N  
ATOM   1331  CA  CYS A 221      17.956  39.560  53.068  1.00 27.10           C  
ATOM   1332  C   CYS A 221      16.880  39.561  54.145  1.00 29.41           C  
ATOM   1333  O   CYS A 221      15.940  38.778  54.078  1.00 30.30           O  
ATOM   1334  CB  CYS A 221      17.472  40.332  51.842  1.00 27.62           C  
ATOM   1335  SG  CYS A 221      17.089  42.091  52.105  1.00 26.07           S  
ATOM   1336  N   GLU A 222      17.020  40.433  55.136  1.00 31.31           N  
ATOM   1337  CA  GLU A 222      16.047  40.488  56.226  1.00 33.20           C  
ATOM   1338  C   GLU A 222      14.842  41.349  55.865  1.00 34.47           C  
ATOM   1339  O   GLU A 222      13.818  41.321  56.556  1.00 34.24           O  
ATOM   1340  CB  GLU A 222      16.719  41.009  57.495  1.00 33.09           C  
ATOM   1341  CG  GLU A 222      17.983  40.244  57.839  1.00 34.79           C  
ATOM   1342  CD  GLU A 222      18.657  40.720  59.108  1.00 37.16           C  
ATOM   1343  OE1 GLU A 222      18.730  41.946  59.328  1.00 36.61           O  
ATOM   1344  OE2 GLU A 222      19.144  39.864  59.870  1.00 37.92           O  
ATOM   1345  N   ASP A 223      14.961  42.117  54.785  1.00 36.18           N  
ATOM   1346  CA  ASP A 223      13.863  42.968  54.333  1.00 36.85           C  
ATOM   1347  C   ASP A 223      13.026  42.327  53.233  1.00 36.88           C  
ATOM   1348  O   ASP A 223      11.795  42.428  53.250  1.00 39.23           O  
ATOM   1349  CB  ASP A 223      14.377  44.314  53.812  1.00 39.11           C  
ATOM   1350  CG  ASP A 223      14.944  45.185  54.902  1.00 41.96           C  
ATOM   1351  OD1 ASP A 223      15.392  46.308  54.582  1.00 43.17           O  
ATOM   1352  OD2 ASP A 223      14.940  44.754  56.076  1.00 44.92           O  
ATOM   1353  N   CYS A 224      13.683  41.659  52.285  1.00 34.58           N  
ATOM   1354  CA  CYS A 224      12.967  41.057  51.170  1.00 30.61           C  
ATOM   1355  C   CYS A 224      13.223  39.568  50.948  1.00 31.08           C  
ATOM   1356  O   CYS A 224      12.694  38.983  50.002  1.00 32.19           O  
ATOM   1357  CB  CYS A 224      13.297  41.828  49.893  1.00 29.63           C  
ATOM   1358  SG  CYS A 224      14.977  41.478  49.270  1.00 27.02           S  
ATOM   1359  N   GLN A 225      14.043  38.966  51.807  1.00 31.57           N  
ATOM   1360  CA  GLN A 225      14.377  37.538  51.738  1.00 30.24           C  
ATOM   1361  C   GLN A 225      15.140  37.060  50.503  1.00 29.34           C  
ATOM   1362  O   GLN A 225      15.311  35.858  50.307  1.00 28.52           O  
ATOM   1363  CB  GLN A 225      13.118  36.683  51.908  1.00 30.42           C  
ATOM   1364  CG  GLN A 225      12.469  36.797  53.286  1.00 34.53           C  
ATOM   1365  CD  GLN A 225      13.422  36.435  54.420  1.00 37.01           C  
ATOM   1366  NE2 GLN A 225      13.543  37.328  55.398  1.00 37.75           N  
ATOM   1367  OE1 GLN A 225      14.033  35.359  54.424  1.00 39.59           O  
ATOM   1368  N   SER A 226      15.588  37.986  49.663  1.00 26.31           N  
ATOM   1369  CA  SER A 226      16.359  37.594  48.494  1.00 24.74           C  
ATOM   1370  C   SER A 226      17.754  37.194  48.996  1.00 22.77           C  
ATOM   1371  O   SER A 226      18.120  37.455  50.153  1.00 21.79           O  
ATOM   1372  CB  SER A 226      16.476  38.759  47.499  1.00 26.28           C  
ATOM   1373  OG  SER A 226      15.218  39.082  46.917  1.00 27.34           O  
ATOM   1374  N   LEU A 227      18.527  36.549  48.139  1.00 20.01           N  
ATOM   1375  CA  LEU A 227      19.874  36.148  48.531  1.00 20.01           C  
ATOM   1376  C   LEU A 227      20.719  37.381  48.759  1.00 17.16           C  
ATOM   1377  O   LEU A 227      20.459  38.450  48.181  1.00 18.17           O  
ATOM   1378  CB  LEU A 227      20.528  35.311  47.430  1.00 18.60           C  
ATOM   1379  CG  LEU A 227      20.060  33.877  47.214  1.00 18.44           C  
ATOM   1380  CD1 LEU A 227      20.522  33.409  45.843  1.00 19.36           C  
ATOM   1381  CD2 LEU A 227      20.592  32.963  48.322  1.00 18.22           C  
ATOM   1382  N   VAL A 228      21.721  37.235  49.621  1.00 14.77           N  
ATOM   1383  CA  VAL A 228      22.661  38.304  49.900  1.00 14.77           C  
ATOM   1384  C   VAL A 228      24.014  37.726  49.532  1.00 15.46           C  
ATOM   1385  O   VAL A 228      24.372  36.620  49.954  1.00 16.10           O  
ATOM   1386  CB  VAL A 228      22.712  38.703  51.393  1.00 15.87           C  
ATOM   1387  CG1 VAL A 228      23.772  39.764  51.614  1.00 15.92           C  
ATOM   1388  CG2 VAL A 228      21.373  39.245  51.831  1.00 16.69           C  
ATOM   1389  N   LYS A 229      24.757  38.455  48.717  1.00 16.94           N  
ATOM   1390  CA  LYS A 229      26.069  37.969  48.346  1.00 15.32           C  
ATOM   1391  C   LYS A 229      27.121  39.029  48.509  1.00 13.41           C  
ATOM   1392  O   LYS A 229      26.853  40.236  48.398  1.00 14.39           O  
ATOM   1393  CB  LYS A 229      26.092  37.491  46.895  1.00 18.15           C  
ATOM   1394  CG  LYS A 229      25.841  38.582  45.894  1.00 17.22           C  
ATOM   1395  CD  LYS A 229      26.028  38.082  44.448  1.00 13.02           C  
ATOM   1396  CE  LYS A 229      27.489  38.180  43.961  1.00 16.74           C  
ATOM   1397  NZ  LYS A 229      27.897  39.618  43.814  1.00 14.35           N1+
ATOM   1398  N   PRO A 230      28.352  38.590  48.803  1.00 14.71           N  
ATOM   1399  CA  PRO A 230      29.438  39.552  48.957  1.00 12.73           C  
ATOM   1400  C   PRO A 230      29.564  40.268  47.623  1.00 11.13           C  
ATOM   1401  O   PRO A 230      29.162  39.752  46.571  1.00 12.92           O  
ATOM   1402  CB  PRO A 230      30.645  38.667  49.284  1.00 11.98           C  
ATOM   1403  CG  PRO A 230      30.293  37.351  48.630  1.00 16.33           C  
ATOM   1404  CD  PRO A 230      28.831  37.223  49.056  1.00 15.47           C  
ATOM   1405  N   ASP A 231      30.107  41.468  47.654  1.00  9.48           N  
ATOM   1406  CA  ASP A 231      30.252  42.235  46.442  1.00  9.63           C  
ATOM   1407  C   ASP A 231      31.365  41.821  45.494  1.00 10.65           C  
ATOM   1408  O   ASP A 231      32.150  42.656  45.014  1.00 12.27           O  
ATOM   1409  CB  ASP A 231      30.370  43.718  46.755  1.00 10.13           C  
ATOM   1410  CG  ASP A 231      29.110  44.276  47.412  1.00 13.46           C  
ATOM   1411  OD1 ASP A 231      28.002  43.737  47.190  1.00 14.31           O  
ATOM   1412  OD2 ASP A 231      29.232  45.283  48.129  1.00 15.69           O  
ATOM   1413  N   ILE A 232      31.420  40.521  45.229  1.00  7.46           N  
ATOM   1414  CA  ILE A 232      32.355  39.970  44.250  1.00  9.20           C  
ATOM   1415  C   ILE A 232      31.596  40.206  42.939  1.00  9.36           C  
ATOM   1416  O   ILE A 232      30.415  39.919  42.863  1.00 11.83           O  
ATOM   1417  CB  ILE A 232      32.536  38.462  44.474  1.00  7.64           C  
ATOM   1418  CG1 ILE A 232      33.279  38.223  45.799  1.00 10.13           C  
ATOM   1419  CG2 ILE A 232      33.364  37.851  43.342  1.00  8.65           C  
ATOM   1420  CD1 ILE A 232      34.609  38.885  45.853  1.00 12.26           C  
ATOM   1421  N   VAL A 233      32.268  40.721  41.920  1.00  9.81           N  
ATOM   1422  CA  VAL A 233      31.586  40.983  40.656  1.00  9.22           C  
ATOM   1423  C   VAL A 233      31.493  39.704  39.824  1.00 10.08           C  
ATOM   1424  O   VAL A 233      32.487  39.185  39.307  1.00 10.89           O  
ATOM   1425  CB  VAL A 233      32.317  42.093  39.886  1.00 11.02           C  
ATOM   1426  CG1 VAL A 233      31.616  42.335  38.539  1.00 16.17           C  
ATOM   1427  CG2 VAL A 233      32.313  43.395  40.726  1.00  9.19           C  
ATOM   1428  N   PHE A 234      30.277  39.194  39.722  1.00 10.66           N  
ATOM   1429  CA  PHE A 234      29.981  37.971  38.992  1.00 10.47           C  
ATOM   1430  C   PHE A 234      29.767  38.191  37.510  1.00 12.03           C  
ATOM   1431  O   PHE A 234      29.404  39.284  37.090  1.00 10.49           O  
ATOM   1432  CB  PHE A 234      28.693  37.360  39.553  1.00 11.33           C  
ATOM   1433  CG  PHE A 234      28.893  36.537  40.785  1.00 10.51           C  
ATOM   1434  CD1 PHE A 234      30.048  36.669  41.546  1.00 11.38           C  
ATOM   1435  CD2 PHE A 234      27.945  35.605  41.158  1.00 10.12           C  
ATOM   1436  CE1 PHE A 234      30.245  35.871  42.649  1.00 10.01           C  
ATOM   1437  CE2 PHE A 234      28.138  34.793  42.275  1.00 12.02           C  
ATOM   1438  CZ  PHE A 234      29.298  34.933  43.021  1.00 12.42           C  
ATOM   1439  N   PHE A 235      29.980  37.141  36.717  1.00 11.10           N  
ATOM   1440  CA  PHE A 235      29.696  37.259  35.300  1.00 12.44           C  
ATOM   1441  C   PHE A 235      28.202  37.585  35.216  1.00 13.98           C  
ATOM   1442  O   PHE A 235      27.393  37.000  35.940  1.00 10.83           O  
ATOM   1443  CB  PHE A 235      29.924  35.933  34.562  1.00 14.05           C  
ATOM   1444  CG  PHE A 235      31.357  35.536  34.437  1.00 15.53           C  
ATOM   1445  CD1 PHE A 235      31.930  34.626  35.324  1.00 13.91           C  
ATOM   1446  CD2 PHE A 235      32.138  36.065  33.408  1.00 18.29           C  
ATOM   1447  CE1 PHE A 235      33.254  34.241  35.196  1.00 16.67           C  
ATOM   1448  CE2 PHE A 235      33.470  35.689  33.267  1.00 19.56           C  
ATOM   1449  CZ  PHE A 235      34.031  34.773  34.163  1.00 19.05           C  
ATOM   1450  N   GLY A 236      27.847  38.525  34.345  1.00 14.33           N  
ATOM   1451  CA  GLY A 236      26.450  38.905  34.190  1.00 15.67           C  
ATOM   1452  C   GLY A 236      25.935  39.986  35.128  1.00 16.79           C  
ATOM   1453  O   GLY A 236      24.783  40.396  35.065  1.00 15.12           O  
ATOM   1454  N   GLU A 237      26.810  40.444  36.012  1.00 16.20           N  
ATOM   1455  CA  GLU A 237      26.473  41.462  36.982  1.00 18.40           C  
ATOM   1456  C   GLU A 237      27.197  42.741  36.575  1.00 18.80           C  
ATOM   1457  O   GLU A 237      28.333  42.688  36.106  1.00 24.20           O  
ATOM   1458  CB  GLU A 237      26.946  40.958  38.350  1.00 20.13           C  
ATOM   1459  CG  GLU A 237      26.601  41.783  39.537  1.00 26.17           C  
ATOM   1460  CD  GLU A 237      26.985  41.061  40.820  1.00 24.56           C  
ATOM   1461  OE1 GLU A 237      28.079  40.485  40.863  1.00 22.58           O  
ATOM   1462  OE2 GLU A 237      26.200  41.081  41.787  1.00 32.15           O  
ATOM   1463  N   SER A 238      26.555  43.892  36.727  1.00 22.27           N  
ATOM   1464  CA  SER A 238      27.248  45.130  36.367  1.00 23.33           C  
ATOM   1465  C   SER A 238      28.121  45.570  37.539  1.00 20.15           C  
ATOM   1466  O   SER A 238      27.730  45.470  38.699  1.00 20.13           O  
ATOM   1467  CB  SER A 238      26.255  46.231  35.967  1.00 26.16           C  
ATOM   1468  OG  SER A 238      25.246  46.419  36.939  1.00 34.75           O  
ATOM   1469  N   LEU A 239      29.313  46.044  37.223  1.00 20.78           N  
ATOM   1470  CA  LEU A 239      30.247  46.480  38.238  1.00 20.15           C  
ATOM   1471  C   LEU A 239      29.916  47.881  38.674  1.00 18.69           C  
ATOM   1472  O   LEU A 239      29.158  48.584  37.998  1.00 18.03           O  
ATOM   1473  CB  LEU A 239      31.659  46.425  37.682  1.00 25.94           C  
ATOM   1474  CG  LEU A 239      31.712  46.597  36.163  1.00 29.44           C  
ATOM   1475  CD1 LEU A 239      31.119  47.929  35.738  1.00 32.84           C  
ATOM   1476  CD2 LEU A 239      33.171  46.466  35.719  1.00 33.00           C  
ATOM   1477  N   PRO A 240      30.442  48.300  39.837  1.00 16.22           N  
ATOM   1478  CA  PRO A 240      30.129  49.659  40.258  1.00 15.19           C  
ATOM   1479  C   PRO A 240      30.523  50.635  39.172  1.00 15.12           C  
ATOM   1480  O   PRO A 240      31.524  50.444  38.474  1.00 14.11           O  
ATOM   1481  CB  PRO A 240      30.946  49.827  41.543  1.00 16.73           C  
ATOM   1482  CG  PRO A 240      31.995  48.774  41.443  1.00 23.10           C  
ATOM   1483  CD  PRO A 240      31.241  47.621  40.870  1.00 18.91           C  
ATOM   1484  N   ALA A 241      29.704  51.665  39.027  1.00 13.03           N  
ATOM   1485  CA  ALA A 241      29.947  52.701  38.044  1.00 15.24           C  
ATOM   1486  C   ALA A 241      31.316  53.339  38.246  1.00 14.41           C  
ATOM   1487  O   ALA A 241      31.973  53.771  37.298  1.00 10.28           O  
ATOM   1488  CB  ALA A 241      28.869  53.751  38.161  1.00 15.18           C  
ATOM   1489  N   ARG A 242      31.727  53.399  39.501  1.00 13.14           N  
ATOM   1490  CA  ARG A 242      32.983  53.995  39.899  1.00 16.88           C  
ATOM   1491  C   ARG A 242      34.193  53.407  39.172  1.00 15.44           C  
ATOM   1492  O   ARG A 242      35.157  54.109  38.899  1.00 14.86           O  
ATOM   1493  CB  ARG A 242      33.106  53.820  41.412  1.00 22.21           C  
ATOM   1494  CG  ARG A 242      34.335  54.371  41.999  1.00 29.12           C  
ATOM   1495  CD  ARG A 242      34.233  54.335  43.501  1.00 26.03           C  
ATOM   1496  NE  ARG A 242      35.556  54.531  44.038  1.00 25.76           N  
ATOM   1497  CZ  ARG A 242      36.440  53.550  44.149  1.00 24.15           C  
ATOM   1498  NH1 ARG A 242      36.106  52.325  43.764  1.00 22.69           N  
ATOM   1499  NH2 ARG A 242      37.648  53.796  44.625  1.00 27.03           N  
ATOM   1500  N   PHE A 243      34.140  52.119  38.855  1.00 14.17           N  
ATOM   1501  CA  PHE A 243      35.240  51.461  38.155  1.00 18.28           C  
ATOM   1502  C   PHE A 243      35.579  52.119  36.811  1.00 16.12           C  
ATOM   1503  O   PHE A 243      36.728  52.486  36.564  1.00 12.62           O  
ATOM   1504  CB  PHE A 243      34.898  49.988  37.944  1.00 19.73           C  
ATOM   1505  CG  PHE A 243      35.025  49.158  39.188  1.00 21.03           C  
ATOM   1506  CD1 PHE A 243      35.044  49.754  40.446  1.00 17.71           C  
ATOM   1507  CD2 PHE A 243      35.089  47.766  39.099  1.00 19.69           C  
ATOM   1508  CE1 PHE A 243      35.128  48.970  41.603  1.00 22.52           C  
ATOM   1509  CE2 PHE A 243      35.169  46.978  40.238  1.00 21.30           C  
ATOM   1510  CZ  PHE A 243      35.190  47.580  41.491  1.00 16.59           C  
ATOM   1511  N   PHE A 244      34.576  52.257  35.954  1.00 10.86           N  
ATOM   1512  CA  PHE A 244      34.756  52.872  34.642  1.00 11.59           C  
ATOM   1513  C   PHE A 244      35.202  54.320  34.797  1.00  9.79           C  
ATOM   1514  O   PHE A 244      36.110  54.773  34.124  1.00  8.84           O  
ATOM   1515  CB  PHE A 244      33.425  52.835  33.851  1.00 10.06           C  
ATOM   1516  CG  PHE A 244      33.463  53.567  32.524  1.00 10.27           C  
ATOM   1517  CD1 PHE A 244      34.031  52.977  31.386  1.00 10.93           C  
ATOM   1518  CD2 PHE A 244      32.914  54.847  32.402  1.00 12.92           C  
ATOM   1519  CE1 PHE A 244      34.043  53.643  30.154  1.00 12.15           C  
ATOM   1520  CE2 PHE A 244      32.923  55.520  31.181  1.00 11.32           C  
ATOM   1521  CZ  PHE A 244      33.489  54.916  30.042  1.00 10.23           C  
ATOM   1522  N   SER A 245      34.540  55.049  35.681  1.00 10.79           N  
ATOM   1523  CA  SER A 245      34.880  56.456  35.870  1.00  8.00           C  
ATOM   1524  C   SER A 245      36.315  56.635  36.343  1.00 11.20           C  
ATOM   1525  O   SER A 245      36.992  57.545  35.911  1.00 12.32           O  
ATOM   1526  CB  SER A 245      33.916  57.092  36.868  1.00 11.87           C  
ATOM   1527  OG  SER A 245      32.600  57.031  36.358  1.00 13.48           O  
ATOM   1528  N   CYS A 246      36.774  55.761  37.235  1.00 10.59           N  
ATOM   1529  CA  CYS A 246      38.158  55.854  37.698  1.00 11.79           C  
ATOM   1530  C   CYS A 246      39.090  55.513  36.555  1.00 12.04           C  
ATOM   1531  O   CYS A 246      40.099  56.171  36.351  1.00 13.42           O  
ATOM   1532  CB  CYS A 246      38.425  54.885  38.846  1.00 12.02           C  
ATOM   1533  SG  CYS A 246      37.733  55.416  40.433  1.00 15.69           S  
ATOM   1534  N   MET A 247      38.752  54.473  35.798  1.00 10.31           N  
ATOM   1535  CA  MET A 247      39.606  54.096  34.690  1.00 11.05           C  
ATOM   1536  C   MET A 247      39.708  55.184  33.631  1.00 12.84           C  
ATOM   1537  O   MET A 247      40.742  55.346  32.977  1.00 13.49           O  
ATOM   1538  CB  MET A 247      39.116  52.791  34.066  1.00 10.51           C  
ATOM   1539  CG  MET A 247      39.416  51.605  34.954  1.00 13.53           C  
ATOM   1540  SD  MET A 247      39.013  50.028  34.180  1.00 18.94           S  
ATOM   1541  CE  MET A 247      37.256  50.127  33.969  1.00 22.95           C  
ATOM   1542  N   GLN A 248      38.633  55.942  33.491  1.00 10.19           N  
ATOM   1543  CA  GLN A 248      38.596  57.021  32.502  1.00 13.34           C  
ATOM   1544  C   GLN A 248      39.243  58.329  32.967  1.00 15.26           C  
ATOM   1545  O   GLN A 248      39.581  59.186  32.144  1.00 18.71           O  
ATOM   1546  CB  GLN A 248      37.150  57.319  32.128  1.00 11.13           C  
ATOM   1547  CG  GLN A 248      36.451  56.269  31.283  1.00 15.05           C  
ATOM   1548  CD  GLN A 248      37.070  56.099  29.899  1.00 16.06           C  
ATOM   1549  NE2 GLN A 248      36.617  56.909  28.944  1.00 17.37           N  
ATOM   1550  OE1 GLN A 248      37.957  55.267  29.697  1.00 20.51           O  
ATOM   1551  N   SER A 249      39.406  58.486  34.275  1.00 14.54           N  
ATOM   1552  CA  SER A 249      39.976  59.711  34.846  1.00 14.22           C  
ATOM   1553  C   SER A 249      41.384  59.580  35.435  1.00 14.33           C  
ATOM   1554  O   SER A 249      42.272  60.392  35.151  1.00 12.81           O  
ATOM   1555  CB  SER A 249      39.022  60.236  35.935  1.00 17.47           C  
ATOM   1556  OG  SER A 249      39.586  61.337  36.649  1.00 24.98           O  
ATOM   1557  N   ASP A 250      41.605  58.534  36.222  1.00 10.61           N  
ATOM   1558  CA  ASP A 250      42.892  58.354  36.894  1.00 13.45           C  
ATOM   1559  C   ASP A 250      44.164  58.377  36.063  1.00 13.52           C  
ATOM   1560  O   ASP A 250      45.187  58.899  36.528  1.00 17.13           O  
ATOM   1561  CB  ASP A 250      42.924  57.047  37.725  1.00 13.45           C  
ATOM   1562  CG  ASP A 250      41.898  57.010  38.842  1.00 15.08           C  
ATOM   1563  OD1 ASP A 250      41.364  58.067  39.260  1.00 14.59           O  
ATOM   1564  OD2 ASP A 250      41.648  55.884  39.349  1.00 12.77           O  
ATOM   1565  N   PHE A 251      44.147  57.810  34.864  1.00 13.59           N  
ATOM   1566  CA  PHE A 251      45.381  57.774  34.073  1.00 16.03           C  
ATOM   1567  C   PHE A 251      45.693  59.039  33.281  1.00 15.91           C  
ATOM   1568  O   PHE A 251      46.703  59.118  32.572  1.00 17.34           O  
ATOM   1569  CB  PHE A 251      45.385  56.537  33.171  1.00 16.36           C  
ATOM   1570  CG  PHE A 251      45.292  55.257  33.938  1.00 14.66           C  
ATOM   1571  CD1 PHE A 251      44.068  54.838  34.460  1.00 12.84           C  
ATOM   1572  CD2 PHE A 251      46.452  54.541  34.278  1.00 15.41           C  
ATOM   1573  CE1 PHE A 251      43.984  53.735  35.318  1.00 12.29           C  
ATOM   1574  CE2 PHE A 251      46.380  53.422  35.147  1.00 13.56           C  
ATOM   1575  CZ  PHE A 251      45.142  53.022  35.669  1.00 13.13           C  
ATOM   1576  N   LEU A 252      44.830  60.038  33.405  1.00 18.83           N  
ATOM   1577  CA  LEU A 252      45.090  61.294  32.699  1.00 21.12           C  
ATOM   1578  C   LEU A 252      46.114  62.129  33.451  1.00 22.29           C  
ATOM   1579  O   LEU A 252      46.909  62.846  32.849  1.00 24.66           O  
ATOM   1580  CB  LEU A 252      43.810  62.115  32.577  1.00 20.34           C  
ATOM   1581  CG  LEU A 252      42.650  61.486  31.815  1.00 21.36           C  
ATOM   1582  CD1 LEU A 252      41.469  62.430  31.921  1.00 21.68           C  
ATOM   1583  CD2 LEU A 252      43.017  61.215  30.352  1.00 23.24           C  
ATOM   1584  N   LYS A 253      46.105  62.006  34.769  1.00 23.75           N  
ATOM   1585  CA  LYS A 253      46.965  62.800  35.634  1.00 26.27           C  
ATOM   1586  C   LYS A 253      47.953  62.011  36.484  1.00 23.50           C  
ATOM   1587  O   LYS A 253      48.575  62.576  37.370  1.00 25.53           O  
ATOM   1588  CB  LYS A 253      46.068  63.593  36.571  1.00 29.69           C  
ATOM   1589  CG  LYS A 253      45.248  62.655  37.467  1.00 32.87           C  
ATOM   1590  CD  LYS A 253      43.821  63.138  37.677  1.00 34.86           C  
ATOM   1591  CE  LYS A 253      42.993  62.987  36.402  1.00 34.89           C  
ATOM   1592  NZ  LYS A 253      41.598  63.444  36.613  1.00 36.77           N1+
ATOM   1593  N   VAL A 254      48.105  60.721  36.220  1.00 19.27           N  
ATOM   1594  CA  VAL A 254      49.008  59.921  37.038  1.00 19.96           C  
ATOM   1595  C   VAL A 254      50.477  60.211  36.739  1.00 17.15           C  
ATOM   1596  O   VAL A 254      50.882  60.309  35.572  1.00 18.49           O  
ATOM   1597  CB  VAL A 254      48.719  58.406  36.859  1.00 19.52           C  
ATOM   1598  CG1 VAL A 254      49.039  57.970  35.456  1.00 20.76           C  
ATOM   1599  CG2 VAL A 254      49.525  57.606  37.886  1.00 19.60           C  
ATOM   1600  N   ASP A 255      51.274  60.339  37.798  1.00 15.64           N  
ATOM   1601  CA  ASP A 255      52.704  60.622  37.657  1.00 15.66           C  
ATOM   1602  C   ASP A 255      53.597  59.393  37.686  1.00 14.82           C  
ATOM   1603  O   ASP A 255      54.744  59.448  37.259  1.00 15.62           O  
ATOM   1604  CB  ASP A 255      53.170  61.575  38.757  1.00 17.68           C  
ATOM   1605  CG  ASP A 255      52.470  62.909  38.698  1.00 19.77           C  
ATOM   1606  OD1 ASP A 255      52.458  63.511  37.610  1.00 26.12           O  
ATOM   1607  OD2 ASP A 255      51.943  63.355  39.731  1.00 23.58           O  
ATOM   1608  N   LEU A 256      53.080  58.283  38.205  1.00 13.33           N  
ATOM   1609  CA  LEU A 256      53.865  57.056  38.278  1.00 11.39           C  
ATOM   1610  C   LEU A 256      52.960  55.854  38.387  1.00  8.50           C  
ATOM   1611  O   LEU A 256      51.986  55.886  39.122  1.00 10.78           O  
ATOM   1612  CB  LEU A 256      54.788  57.083  39.512  1.00 13.38           C  
ATOM   1613  CG  LEU A 256      55.552  55.792  39.823  1.00 12.77           C  
ATOM   1614  CD1 LEU A 256      56.573  55.503  38.752  1.00 14.06           C  
ATOM   1615  CD2 LEU A 256      56.245  55.929  41.204  1.00 15.26           C  
ATOM   1616  N   LEU A 257      53.278  54.800  37.637  1.00 12.51           N  
ATOM   1617  CA  LEU A 257      52.516  53.562  37.701  1.00 13.19           C  
ATOM   1618  C   LEU A 257      53.402  52.484  38.285  1.00 12.16           C  
ATOM   1619  O   LEU A 257      54.480  52.245  37.772  1.00 13.40           O  
ATOM   1620  CB  LEU A 257      52.082  53.086  36.307  1.00 13.08           C  
ATOM   1621  CG  LEU A 257      51.104  53.944  35.514  1.00 17.87           C  
ATOM   1622  CD1 LEU A 257      50.660  53.134  34.270  1.00 20.10           C  
ATOM   1623  CD2 LEU A 257      49.908  54.293  36.377  1.00 19.63           C  
ATOM   1624  N   LEU A 258      52.938  51.822  39.344  1.00 10.99           N  
ATOM   1625  CA  LEU A 258      53.686  50.726  39.945  1.00 11.87           C  
ATOM   1626  C   LEU A 258      52.864  49.472  39.647  1.00 11.59           C  
ATOM   1627  O   LEU A 258      51.743  49.327  40.129  1.00 13.03           O  
ATOM   1628  CB  LEU A 258      53.825  50.911  41.456  1.00 14.76           C  
ATOM   1629  CG  LEU A 258      54.630  52.121  41.921  1.00 18.28           C  
ATOM   1630  CD1 LEU A 258      54.605  52.198  43.472  1.00 19.18           C  
ATOM   1631  CD2 LEU A 258      56.069  52.022  41.368  1.00 20.04           C  
ATOM   1632  N   VAL A 259      53.430  48.587  38.845  1.00 11.40           N  
ATOM   1633  CA  VAL A 259      52.742  47.357  38.463  1.00 11.29           C  
ATOM   1634  C   VAL A 259      53.395  46.220  39.235  1.00 10.70           C  
ATOM   1635  O   VAL A 259      54.557  45.896  39.003  1.00 10.89           O  
ATOM   1636  CB  VAL A 259      52.886  47.135  36.972  1.00  8.80           C  
ATOM   1637  CG1 VAL A 259      52.147  45.904  36.558  1.00 11.94           C  
ATOM   1638  CG2 VAL A 259      52.339  48.356  36.234  1.00 14.28           C  
ATOM   1639  N   MET A 260      52.641  45.580  40.121  1.00 10.72           N  
ATOM   1640  CA  MET A 260      53.247  44.548  40.958  1.00 10.78           C  
ATOM   1641  C   MET A 260      52.474  43.245  41.038  1.00 10.13           C  
ATOM   1642  O   MET A 260      51.268  43.243  41.231  1.00  9.56           O  
ATOM   1643  CB  MET A 260      53.424  45.100  42.387  1.00 13.80           C  
ATOM   1644  CG  MET A 260      54.177  46.428  42.465  1.00 17.28           C  
ATOM   1645  SD  MET A 260      54.357  47.082  44.165  1.00 19.41           S  
ATOM   1646  CE  MET A 260      52.613  47.645  44.530  1.00 20.30           C  
ATOM   1647  N   GLY A 261      53.200  42.145  40.899  1.00 12.04           N  
ATOM   1648  CA  GLY A 261      52.600  40.835  41.037  1.00 11.74           C  
ATOM   1649  C   GLY A 261      51.584  40.454  39.994  1.00 14.52           C  
ATOM   1650  O   GLY A 261      50.617  39.753  40.276  1.00 10.17           O  
ATOM   1651  N   THR A 262      51.809  40.915  38.778  1.00 15.96           N  
ATOM   1652  CA  THR A 262      50.900  40.590  37.704  1.00 20.73           C  
ATOM   1653  C   THR A 262      51.623  40.735  36.383  1.00 23.71           C  
ATOM   1654  O   THR A 262      52.603  41.473  36.281  1.00 25.16           O  
ATOM   1655  CB  THR A 262      49.655  41.517  37.723  1.00 23.09           C  
ATOM   1656  CG2 THR A 262      50.066  42.977  37.733  1.00 24.81           C  
ATOM   1657  OG1 THR A 262      48.856  41.272  36.561  1.00 23.28           O  
ATOM   1658  N   SER A 263      51.154  39.984  35.394  1.00 26.43           N  
ATOM   1659  CA  SER A 263      51.677  40.028  34.037  1.00 29.72           C  
ATOM   1660  C   SER A 263      51.063  41.281  33.436  1.00 30.66           C  
ATOM   1661  O   SER A 263      49.972  41.694  33.837  1.00 28.31           O  
ATOM   1662  CB  SER A 263      51.207  38.799  33.251  1.00 30.97           C  
ATOM   1663  OG  SER A 263      51.423  38.945  31.857  1.00 36.08           O  
ATOM   1664  N   LEU A 264      51.756  41.878  32.475  1.00 32.16           N  
ATOM   1665  CA  LEU A 264      51.274  43.091  31.821  1.00 34.61           C  
ATOM   1666  C   LEU A 264      50.126  42.787  30.860  1.00 36.52           C  
ATOM   1667  O   LEU A 264      49.297  43.646  30.561  1.00 37.03           O  
ATOM   1668  CB  LEU A 264      52.423  43.735  31.047  1.00 35.53           C  
ATOM   1669  CG  LEU A 264      53.628  44.119  31.909  1.00 37.30           C  
ATOM   1670  CD1 LEU A 264      54.835  44.386  31.013  1.00 36.88           C  
ATOM   1671  CD2 LEU A 264      53.274  45.329  32.777  1.00 36.88           C  
ATOM   1672  N   GLN A 265      50.088  41.558  30.371  1.00 37.82           N  
ATOM   1673  CA  GLN A 265      49.056  41.157  29.437  1.00 40.12           C  
ATOM   1674  C   GLN A 265      47.864  40.496  30.114  1.00 40.35           C  
ATOM   1675  O   GLN A 265      47.553  39.340  29.861  1.00 40.19           O  
ATOM   1676  CB  GLN A 265      49.688  40.264  28.371  1.00 40.60           C  
ATOM   1677  CG  GLN A 265      50.700  39.299  28.939  1.00 44.86           C  
ATOM   1678  CD  GLN A 265      51.652  38.760  27.889  1.00 45.69           C  
ATOM   1679  NE2 GLN A 265      51.617  37.450  27.684  1.00 46.24           N  
ATOM   1680  OE1 GLN A 265      52.412  39.513  27.269  1.00 44.81           O  
ATOM   1681  N   VAL A 266      47.213  41.253  30.994  1.00 41.69           N  
ATOM   1682  CA  VAL A 266      46.030  40.789  31.713  1.00 44.69           C  
ATOM   1683  C   VAL A 266      44.873  41.715  31.340  1.00 45.66           C  
ATOM   1684  O   VAL A 266      44.992  42.941  31.436  1.00 46.72           O  
ATOM   1685  CB  VAL A 266      46.249  40.799  33.249  1.00 45.38           C  
ATOM   1686  CG1 VAL A 266      46.625  42.184  33.718  1.00 45.13           C  
ATOM   1687  CG2 VAL A 266      44.997  40.316  33.956  1.00 47.19           C  
ATOM   1688  N   GLN A 267      43.766  41.106  30.920  1.00 45.85           N  
ATOM   1689  CA  GLN A 267      42.565  41.802  30.457  1.00 47.01           C  
ATOM   1690  C   GLN A 267      42.374  43.250  30.862  1.00 47.00           C  
ATOM   1691  O   GLN A 267      42.224  44.111  30.004  1.00 48.60           O  
ATOM   1692  CB  GLN A 267      41.302  41.025  30.832  1.00 48.23           C  
ATOM   1693  CG  GLN A 267      40.043  41.599  30.198  1.00 49.75           C  
ATOM   1694  CD  GLN A 267      38.799  40.813  30.549  1.00 49.92           C  
ATOM   1695  NE2 GLN A 267      38.211  40.159  29.549  1.00 50.86           N  
ATOM   1696  OE1 GLN A 267      38.371  40.786  31.706  1.00 50.94           O  
ATOM   1697  N   PRO A 268      42.324  43.539  32.170  1.00 46.24           N  
ATOM   1698  CA  PRO A 268      42.140  44.932  32.589  1.00 43.67           C  
ATOM   1699  C   PRO A 268      43.394  45.815  32.455  1.00 42.51           C  
ATOM   1700  O   PRO A 268      43.401  46.822  31.739  1.00 42.01           O  
ATOM   1701  CB  PRO A 268      41.698  44.769  34.033  1.00 44.73           C  
ATOM   1702  CG  PRO A 268      42.576  43.627  34.472  1.00 44.80           C  
ATOM   1703  CD  PRO A 268      42.333  42.649  33.346  1.00 44.44           C  
ATOM   1704  N   PHE A 269      44.462  45.417  33.132  1.00 40.14           N  
ATOM   1705  CA  PHE A 269      45.693  46.189  33.141  1.00 37.47           C  
ATOM   1706  C   PHE A 269      46.342  46.490  31.804  1.00 36.32           C  
ATOM   1707  O   PHE A 269      46.930  47.562  31.623  1.00 36.82           O  
ATOM   1708  CB  PHE A 269      46.715  45.521  34.059  1.00 36.96           C  
ATOM   1709  CG  PHE A 269      46.223  45.322  35.462  1.00 35.91           C  
ATOM   1710  CD1 PHE A 269      45.398  46.267  36.064  1.00 35.14           C  
ATOM   1711  CD2 PHE A 269      46.628  44.218  36.206  1.00 35.40           C  
ATOM   1712  CE1 PHE A 269      44.987  46.114  37.383  1.00 33.93           C  
ATOM   1713  CE2 PHE A 269      46.222  44.062  37.531  1.00 34.39           C  
ATOM   1714  CZ  PHE A 269      45.403  45.008  38.116  1.00 33.56           C  
ATOM   1715  N   ALA A 270      46.255  45.551  30.874  1.00 32.77           N  
ATOM   1716  CA  ALA A 270      46.846  45.760  29.563  1.00 33.55           C  
ATOM   1717  C   ALA A 270      46.439  47.135  29.031  1.00 31.72           C  
ATOM   1718  O   ALA A 270      47.281  47.927  28.608  1.00 30.68           O  
ATOM   1719  CB  ALA A 270      46.387  44.664  28.604  1.00 35.23           C  
ATOM   1720  N   SER A 271      45.146  47.433  29.090  1.00 27.48           N  
ATOM   1721  CA  SER A 271      44.655  48.714  28.582  1.00 25.39           C  
ATOM   1722  C   SER A 271      45.011  49.915  29.445  1.00 22.51           C  
ATOM   1723  O   SER A 271      45.323  50.975  28.922  1.00 21.32           O  
ATOM   1724  CB  SER A 271      43.139  48.662  28.411  1.00 25.05           C  
ATOM   1725  OG  SER A 271      42.788  47.581  27.570  1.00 33.11           O  
ATOM   1726  N   LEU A 272      44.956  49.750  30.760  1.00 19.69           N  
ATOM   1727  CA  LEU A 272      45.242  50.854  31.660  1.00 19.96           C  
ATOM   1728  C   LEU A 272      46.667  51.368  31.527  1.00 21.25           C  
ATOM   1729  O   LEU A 272      46.886  52.572  31.488  1.00 22.20           O  
ATOM   1730  CB  LEU A 272      44.943  50.448  33.111  1.00 20.72           C  
ATOM   1731  CG  LEU A 272      43.479  50.030  33.324  1.00 20.82           C  
ATOM   1732  CD1 LEU A 272      43.236  49.667  34.793  1.00 18.52           C  
ATOM   1733  CD2 LEU A 272      42.567  51.187  32.914  1.00 22.19           C  
ATOM   1734  N   ILE A 273      47.633  50.459  31.468  1.00 22.30           N  
ATOM   1735  CA  ILE A 273      49.031  50.845  31.318  1.00 26.25           C  
ATOM   1736  C   ILE A 273      49.224  51.788  30.120  1.00 26.62           C  
ATOM   1737  O   ILE A 273      49.943  52.778  30.217  1.00 27.92           O  
ATOM   1738  CB  ILE A 273      49.910  49.578  31.180  1.00 28.11           C  
ATOM   1739  CG1 ILE A 273      49.903  48.831  32.523  1.00 28.82           C  
ATOM   1740  CG2 ILE A 273      51.322  49.935  30.727  1.00 29.46           C  
ATOM   1741  CD1 ILE A 273      50.566  47.461  32.497  1.00 32.23           C  
ATOM   1742  N   SER A 274      48.562  51.509  29.003  1.00 27.96           N  
ATOM   1743  CA  SER A 274      48.699  52.385  27.834  1.00 30.44           C  
ATOM   1744  C   SER A 274      47.897  53.705  27.909  1.00 31.25           C  
ATOM   1745  O   SER A 274      48.025  54.561  27.028  1.00 30.68           O  
ATOM   1746  CB  SER A 274      48.317  51.632  26.553  1.00 30.25           C  
ATOM   1747  OG  SER A 274      46.935  51.352  26.515  1.00 34.25           O  
ATOM   1748  N   LYS A 275      47.084  53.875  28.951  1.00 28.33           N  
ATOM   1749  CA  LYS A 275      46.288  55.096  29.117  1.00 28.52           C  
ATOM   1750  C   LYS A 275      47.064  56.252  29.742  1.00 28.42           C  
ATOM   1751  O   LYS A 275      46.695  57.412  29.593  1.00 28.16           O  
ATOM   1752  CB  LYS A 275      45.072  54.852  30.014  1.00 30.25           C  
ATOM   1753  CG  LYS A 275      43.795  54.461  29.327  1.00 31.22           C  
ATOM   1754  CD  LYS A 275      42.663  54.557  30.343  1.00 32.48           C  
ATOM   1755  CE  LYS A 275      41.314  54.344  29.701  1.00 34.63           C  
ATOM   1756  NZ  LYS A 275      41.243  53.003  29.076  1.00 38.05           N1+
ATOM   1757  N   ALA A 276      48.129  55.933  30.464  1.00 26.32           N  
ATOM   1758  CA  ALA A 276      48.913  56.967  31.112  1.00 25.59           C  
ATOM   1759  C   ALA A 276      49.563  57.916  30.110  1.00 24.39           C  
ATOM   1760  O   ALA A 276      49.807  57.553  28.955  1.00 22.10           O  
ATOM   1761  CB  ALA A 276      49.973  56.328  31.985  1.00 25.16           C  
ATOM   1762  N   PRO A 277      49.816  59.160  30.535  1.00 22.91           N  
ATOM   1763  CA  PRO A 277      50.450  60.113  29.632  1.00 24.77           C  
ATOM   1764  C   PRO A 277      51.802  59.527  29.223  1.00 21.79           C  
ATOM   1765  O   PRO A 277      52.408  58.743  29.973  1.00 17.33           O  
ATOM   1766  CB  PRO A 277      50.557  61.372  30.489  1.00 25.19           C  
ATOM   1767  CG  PRO A 277      50.616  60.843  31.869  1.00 29.43           C  
ATOM   1768  CD  PRO A 277      49.536  59.798  31.833  1.00 28.16           C  
ATOM   1769  N   LEU A 278      52.269  59.898  28.034  1.00 21.05           N  
ATOM   1770  CA  LEU A 278      53.521  59.365  27.514  1.00 20.01           C  
ATOM   1771  C   LEU A 278      54.737  59.598  28.378  1.00 16.89           C  
ATOM   1772  O   LEU A 278      55.684  58.827  28.307  1.00 19.14           O  
ATOM   1773  CB  LEU A 278      53.794  59.903  26.106  1.00 23.11           C  
ATOM   1774  CG  LEU A 278      52.777  59.481  25.046  1.00 23.75           C  
ATOM   1775  CD1 LEU A 278      53.254  59.977  23.669  1.00 25.43           C  
ATOM   1776  CD2 LEU A 278      52.639  57.957  25.038  1.00 27.68           C  
ATOM   1777  N   SER A 279      54.710  60.630  29.212  1.00 19.74           N  
ATOM   1778  CA  SER A 279      55.866  60.911  30.054  1.00 20.74           C  
ATOM   1779  C   SER A 279      55.861  60.177  31.405  1.00 19.99           C  
ATOM   1780  O   SER A 279      56.863  60.153  32.112  1.00 18.69           O  
ATOM   1781  CB  SER A 279      55.971  62.418  30.274  1.00 22.86           C  
ATOM   1782  OG  SER A 279      54.808  62.930  30.922  1.00 28.15           O  
ATOM   1783  N   THR A 280      54.744  59.549  31.756  1.00 17.31           N  
ATOM   1784  CA  THR A 280      54.658  58.865  33.038  1.00 17.42           C  
ATOM   1785  C   THR A 280      55.495  57.601  33.198  1.00 16.70           C  
ATOM   1786  O   THR A 280      55.347  56.637  32.460  1.00 14.86           O  
ATOM   1787  CB  THR A 280      53.194  58.561  33.361  1.00 17.24           C  
ATOM   1788  CG2 THR A 280      53.068  57.710  34.640  1.00 15.76           C  
ATOM   1789  OG1 THR A 280      52.516  59.805  33.560  1.00 17.10           O  
ATOM   1790  N   PRO A 281      56.433  57.610  34.153  1.00 15.64           N  
ATOM   1791  CA  PRO A 281      57.220  56.388  34.303  1.00 15.36           C  
ATOM   1792  C   PRO A 281      56.375  55.219  34.804  1.00 12.72           C  
ATOM   1793  O   PRO A 281      55.401  55.407  35.524  1.00 14.12           O  
ATOM   1794  CB  PRO A 281      58.284  56.801  35.307  1.00 16.57           C  
ATOM   1795  CG  PRO A 281      58.395  58.309  35.068  1.00 19.48           C  
ATOM   1796  CD  PRO A 281      56.943  58.651  35.055  1.00 17.41           C  
ATOM   1797  N   ARG A 282      56.783  54.023  34.414  1.00 12.64           N  
ATOM   1798  CA  ARG A 282      56.102  52.791  34.800  1.00 13.59           C  
ATOM   1799  C   ARG A 282      57.113  51.738  35.277  1.00 13.41           C  
ATOM   1800  O   ARG A 282      58.042  51.385  34.555  1.00 14.70           O  
ATOM   1801  CB  ARG A 282      55.303  52.280  33.590  1.00 11.85           C  
ATOM   1802  CG  ARG A 282      54.390  53.377  33.069  1.00 11.71           C  
ATOM   1803  CD  ARG A 282      53.600  52.985  31.824  1.00 14.88           C  
ATOM   1804  NE  ARG A 282      54.446  52.673  30.673  1.00 15.38           N  
ATOM   1805  CZ  ARG A 282      53.960  52.345  29.483  1.00 17.78           C  
ATOM   1806  NH1 ARG A 282      52.637  52.297  29.297  1.00 18.78           N  
ATOM   1807  NH2 ARG A 282      54.778  52.012  28.494  1.00 15.86           N  
ATOM   1808  N   LEU A 283      56.893  51.214  36.485  1.00 15.62           N  
ATOM   1809  CA  LEU A 283      57.785  50.214  37.085  1.00 13.53           C  
ATOM   1810  C   LEU A 283      57.064  48.900  37.292  1.00 15.09           C  
ATOM   1811  O   LEU A 283      56.004  48.882  37.883  1.00 13.27           O  
ATOM   1812  CB  LEU A 283      58.258  50.712  38.457  1.00 16.04           C  
ATOM   1813  CG  LEU A 283      59.003  49.726  39.373  1.00 18.09           C  
ATOM   1814  CD1 LEU A 283      60.359  49.370  38.782  1.00 19.73           C  
ATOM   1815  CD2 LEU A 283      59.178  50.354  40.734  1.00 18.43           C  
ATOM   1816  N   LEU A 284      57.657  47.809  36.828  1.00 12.14           N  
ATOM   1817  CA  LEU A 284      57.080  46.500  37.030  1.00 14.74           C  
ATOM   1818  C   LEU A 284      57.908  45.768  38.075  1.00 16.18           C  
ATOM   1819  O   LEU A 284      59.142  45.708  37.956  1.00 18.72           O  
ATOM   1820  CB  LEU A 284      57.094  45.683  35.740  1.00 14.53           C  
ATOM   1821  CG  LEU A 284      56.721  44.203  35.911  1.00 16.51           C  
ATOM   1822  CD1 LEU A 284      55.243  44.040  36.225  1.00 20.01           C  
ATOM   1823  CD2 LEU A 284      57.055  43.448  34.642  1.00 21.80           C  
ATOM   1824  N   ILE A 285      57.241  45.255  39.113  1.00 13.14           N  
ATOM   1825  CA  ILE A 285      57.914  44.453  40.143  1.00 14.19           C  
ATOM   1826  C   ILE A 285      57.184  43.110  40.109  1.00 15.53           C  
ATOM   1827  O   ILE A 285      56.026  43.026  40.508  1.00 14.59           O  
ATOM   1828  CB  ILE A 285      57.779  45.054  41.577  1.00 15.52           C  
ATOM   1829  CG1 ILE A 285      58.505  46.394  41.667  1.00 15.19           C  
ATOM   1830  CG2 ILE A 285      58.421  44.116  42.601  1.00 14.18           C  
ATOM   1831  CD1 ILE A 285      58.309  47.116  42.989  1.00 16.04           C  
ATOM   1832  N   ASN A 286      57.848  42.075  39.607  1.00 15.89           N  
ATOM   1833  CA  ASN A 286      57.227  40.766  39.517  1.00 19.53           C  
ATOM   1834  C   ASN A 286      58.356  39.747  39.403  1.00 21.51           C  
ATOM   1835  O   ASN A 286      59.473  40.089  39.004  1.00 17.43           O  
ATOM   1836  CB  ASN A 286      56.333  40.676  38.276  1.00 20.10           C  
ATOM   1837  CG  ASN A 286      55.277  39.589  38.395  1.00 24.82           C  
ATOM   1838  ND2 ASN A 286      54.899  39.275  39.620  1.00 25.50           N  
ATOM   1839  OD1 ASN A 286      54.786  39.059  37.395  1.00 28.18           O  
ATOM   1840  N   LYS A 287      58.058  38.493  39.720  1.00 20.99           N  
ATOM   1841  CA  LYS A 287      59.100  37.470  39.675  1.00 26.92           C  
ATOM   1842  C   LYS A 287      59.661  37.215  38.265  1.00 29.21           C  
ATOM   1843  O   LYS A 287      60.827  36.855  38.115  1.00 27.89           O  
ATOM   1844  CB  LYS A 287      58.552  36.177  40.294  1.00 28.63           C  
ATOM   1845  CG  LYS A 287      59.603  35.187  40.736  1.00 35.28           C  
ATOM   1846  CD  LYS A 287      58.964  34.045  41.516  1.00 36.84           C  
ATOM   1847  CE  LYS A 287      60.001  33.035  41.989  1.00 39.06           C  
ATOM   1848  NZ  LYS A 287      60.673  32.339  40.845  1.00 41.46           N1+
ATOM   1849  N   GLU A 288      58.846  37.427  37.235  1.00 30.39           N  
ATOM   1850  CA  GLU A 288      59.275  37.197  35.853  1.00 33.29           C  
ATOM   1851  C   GLU A 288      58.432  38.003  34.881  1.00 31.86           C  
ATOM   1852  O   GLU A 288      57.301  38.352  35.192  1.00 33.89           O  
ATOM   1853  CB  GLU A 288      59.116  35.720  35.478  1.00 35.09           C  
ATOM   1854  CG  GLU A 288      59.971  34.741  36.265  1.00 39.75           C  
ATOM   1855  CD  GLU A 288      59.722  33.291  35.865  1.00 42.25           C  
ATOM   1856  OE1 GLU A 288      60.444  32.402  36.376  1.00 45.53           O  
ATOM   1857  OE2 GLU A 288      58.808  33.036  35.048  1.00 42.19           O  
ATOM   1858  N   LYS A 289      58.976  38.308  33.709  1.00 32.63           N  
ATOM   1859  CA  LYS A 289      58.192  39.029  32.701  1.00 33.36           C  
ATOM   1860  C   LYS A 289      57.470  37.941  31.910  1.00 33.68           C  
ATOM   1861  O   LYS A 289      58.082  36.948  31.533  1.00 32.03           O  
ATOM   1862  CB  LYS A 289      59.087  39.803  31.735  1.00 33.72           C  
ATOM   1863  CG  LYS A 289      59.938  40.893  32.335  1.00 33.96           C  
ATOM   1864  CD  LYS A 289      60.818  41.490  31.241  1.00 35.82           C  
ATOM   1865  CE  LYS A 289      61.798  42.517  31.775  1.00 35.21           C  
ATOM   1866  NZ  LYS A 289      62.631  43.057  30.665  1.00 31.66           N1+
ATOM   1867  N   ALA A 290      56.184  38.124  31.645  1.00 33.61           N  
ATOM   1868  CA  ALA A 290      55.429  37.125  30.901  1.00 35.62           C  
ATOM   1869  C   ALA A 290      55.893  37.051  29.447  1.00 36.85           C  
ATOM   1870  O   ALA A 290      56.387  38.034  28.900  1.00 34.87           O  
ATOM   1871  CB  ALA A 290      53.945  37.455  30.956  1.00 36.12           C  
ATOM   1872  N   GLY A 291      55.740  35.878  28.833  1.00 37.82           N  
ATOM   1873  CA  GLY A 291      56.120  35.706  27.438  1.00 39.14           C  
ATOM   1874  C   GLY A 291      54.994  36.156  26.513  1.00 40.00           C  
ATOM   1875  O   GLY A 291      53.941  36.571  26.991  1.00 39.74           O  
ATOM   1876  N   GLN A 292      55.202  36.062  25.201  1.00 39.93           N  
ATOM   1877  CA  GLN A 292      54.200  36.486  24.210  1.00 42.09           C  
ATOM   1878  C   GLN A 292      52.855  35.733  24.233  1.00 42.81           C  
ATOM   1879  O   GLN A 292      51.957  36.067  24.998  1.00 43.42           O  
ATOM   1880  CB  GLN A 292      54.785  36.378  22.799  1.00 41.88           C  
ATOM   1881  CG  GLN A 292      56.048  37.183  22.554  1.00 42.84           C  
ATOM   1882  CD  GLN A 292      56.590  36.989  21.146  1.00 42.15           C  
ATOM   1883  NE2 GLN A 292      57.771  36.397  21.045  1.00 43.79           N  
ATOM   1884  OE1 GLN A 292      55.950  37.361  20.164  1.00 39.86           O  
ATOM   1885  N   SER A 293      52.722  34.748  23.346  1.00 42.96           N  
ATOM   1886  CA  SER A 293      51.522  33.911  23.213  1.00 42.00           C  
ATOM   1887  C   SER A 293      50.154  34.576  22.966  1.00 41.06           C  
ATOM   1888  O   SER A 293      49.273  34.594  23.836  1.00 40.12           O  
ATOM   1889  CB  SER A 293      51.396  32.974  24.413  1.00 42.83           C  
ATOM   1890  OG  SER A 293      50.269  32.126  24.250  1.00 43.87           O  
ATOM   1891  N   ASP A 294      50.002  35.094  21.756  1.00 37.27           N  
ATOM   1892  CA  ASP A 294      48.795  35.731  21.223  1.00 34.86           C  
ATOM   1893  C   ASP A 294      49.181  36.996  20.504  1.00 30.69           C  
ATOM   1894  O   ASP A 294      49.567  37.985  21.129  1.00 29.36           O  
ATOM   1895  CB  ASP A 294      47.729  36.110  22.238  1.00 32.72           C  
ATOM   1896  CG  ASP A 294      46.404  36.455  21.547  1.00 36.49           C  
ATOM   1897  OD1 ASP A 294      45.687  35.511  21.154  1.00 32.62           O  
ATOM   1898  OD2 ASP A 294      46.093  37.657  21.348  1.00 35.14           O  
ATOM   1899  N   PRO A 295      49.014  36.987  19.179  1.00 29.77           N  
ATOM   1900  CA  PRO A 295      49.300  38.031  18.196  1.00 25.14           C  
ATOM   1901  C   PRO A 295      48.521  39.332  18.310  1.00 25.85           C  
ATOM   1902  O   PRO A 295      49.112  40.402  18.191  1.00 24.29           O  
ATOM   1903  CB  PRO A 295      49.033  37.320  16.861  1.00 27.72           C  
ATOM   1904  CG  PRO A 295      49.196  35.848  17.206  1.00 29.81           C  
ATOM   1905  CD  PRO A 295      48.436  35.819  18.494  1.00 29.03           C  
ATOM   1906  N   PHE A 296      47.211  39.262  18.523  1.00 20.07           N  
ATOM   1907  CA  PHE A 296      46.431  40.491  18.607  1.00 20.31           C  
ATOM   1908  C   PHE A 296      46.786  41.327  19.811  1.00 22.47           C  
ATOM   1909  O   PHE A 296      47.017  42.528  19.693  1.00 18.69           O  
ATOM   1910  CB  PHE A 296      44.931  40.214  18.659  1.00 18.61           C  
ATOM   1911  CG  PHE A 296      44.331  39.888  17.343  1.00 14.20           C  
ATOM   1912  CD1 PHE A 296      43.011  40.228  17.071  1.00 16.96           C  
ATOM   1913  CD2 PHE A 296      45.081  39.233  16.362  1.00 16.23           C  
ATOM   1914  CE1 PHE A 296      42.439  39.928  15.847  1.00 17.52           C  
ATOM   1915  CE2 PHE A 296      44.518  38.925  15.128  1.00 15.11           C  
ATOM   1916  CZ  PHE A 296      43.193  39.272  14.863  1.00 15.90           C  
ATOM   1917  N   LEU A 297      46.786  40.689  20.978  1.00 21.40           N  
ATOM   1918  CA  LEU A 297      47.119  41.408  22.189  1.00 24.94           C  
ATOM   1919  C   LEU A 297      48.534  41.924  22.067  1.00 20.45           C  
ATOM   1920  O   LEU A 297      48.789  43.088  22.374  1.00 22.44           O  
ATOM   1921  CB  LEU A 297      46.974  40.503  23.416  1.00 25.23           C  
ATOM   1922  CG  LEU A 297      45.517  40.321  23.867  1.00 27.20           C  
ATOM   1923  CD1 LEU A 297      44.631  39.875  22.718  1.00 29.78           C  
ATOM   1924  CD2 LEU A 297      45.485  39.306  24.987  1.00 30.74           C  
ATOM   1925  N   GLY A 298      49.439  41.067  21.595  1.00 19.30           N  
ATOM   1926  CA  GLY A 298      50.832  41.464  21.438  1.00 16.79           C  
ATOM   1927  C   GLY A 298      51.008  42.695  20.560  1.00 17.27           C  
ATOM   1928  O   GLY A 298      51.684  43.662  20.937  1.00 15.93           O  
ATOM   1929  N   MET A 299      50.405  42.645  19.375  1.00 17.26           N  
ATOM   1930  CA  MET A 299      50.451  43.751  18.420  1.00 19.80           C  
ATOM   1931  C   MET A 299      49.788  45.002  18.983  1.00 19.68           C  
ATOM   1932  O   MET A 299      50.291  46.115  18.819  1.00 17.30           O  
ATOM   1933  CB  MET A 299      49.727  43.345  17.136  1.00 22.30           C  
ATOM   1934  CG  MET A 299      49.704  44.431  16.070  1.00 28.96           C  
ATOM   1935  SD  MET A 299      51.323  44.679  15.338  1.00 27.64           S  
ATOM   1936  CE  MET A 299      51.607  43.016  14.664  1.00 33.45           C  
ATOM   1937  N   ILE A 300      48.634  44.830  19.626  1.00 18.00           N  
ATOM   1938  CA  ILE A 300      47.952  45.974  20.201  1.00 20.23           C  
ATOM   1939  C   ILE A 300      48.848  46.592  21.261  1.00 21.99           C  
ATOM   1940  O   ILE A 300      48.889  47.812  21.426  1.00 20.70           O  
ATOM   1941  CB  ILE A 300      46.597  45.551  20.817  1.00 23.44           C  
ATOM   1942  CG1 ILE A 300      45.666  45.091  19.700  1.00 26.74           C  
ATOM   1943  CG2 ILE A 300      45.983  46.696  21.586  1.00 24.81           C  
ATOM   1944  CD1 ILE A 300      44.399  44.413  20.189  1.00 25.79           C  
ATOM   1945  N   MET A 301      49.574  45.751  21.988  1.00 19.55           N  
ATOM   1946  CA  MET A 301      50.475  46.259  23.013  1.00 24.78           C  
ATOM   1947  C   MET A 301      51.611  47.082  22.411  1.00 22.13           C  
ATOM   1948  O   MET A 301      51.904  48.188  22.880  1.00 20.42           O  
ATOM   1949  CB  MET A 301      51.063  45.106  23.827  1.00 27.57           C  
ATOM   1950  CG  MET A 301      50.043  44.324  24.625  1.00 35.10           C  
ATOM   1951  SD  MET A 301      50.854  43.035  25.591  1.00 42.84           S  
ATOM   1952  CE  MET A 301      52.116  44.028  26.433  1.00 38.63           C  
ATOM   1953  N   GLY A 302      52.250  46.544  21.373  1.00 20.08           N  
ATOM   1954  CA  GLY A 302      53.361  47.240  20.737  1.00 17.14           C  
ATOM   1955  C   GLY A 302      52.940  48.536  20.059  1.00 19.63           C  
ATOM   1956  O   GLY A 302      53.713  49.485  19.970  1.00 20.26           O  
ATOM   1957  N   LEU A 303      51.705  48.579  19.590  1.00 18.47           N  
ATOM   1958  CA  LEU A 303      51.189  49.770  18.913  1.00 22.62           C  
ATOM   1959  C   LEU A 303      50.534  50.794  19.837  1.00 23.69           C  
ATOM   1960  O   LEU A 303      50.331  51.951  19.442  1.00 22.70           O  
ATOM   1961  CB  LEU A 303      50.163  49.368  17.854  1.00 23.21           C  
ATOM   1962  CG  LEU A 303      50.634  48.515  16.678  1.00 25.73           C  
ATOM   1963  CD1 LEU A 303      49.441  48.212  15.770  1.00 25.86           C  
ATOM   1964  CD2 LEU A 303      51.737  49.263  15.910  1.00 26.58           C  
ATOM   1965  N   GLY A 304      50.203  50.388  21.059  1.00 23.37           N  
ATOM   1966  CA  GLY A 304      49.505  51.296  21.944  1.00 26.88           C  
ATOM   1967  C   GLY A 304      50.206  51.876  23.145  1.00 28.61           C  
ATOM   1968  O   GLY A 304      49.554  52.467  24.004  1.00 33.24           O  
ATOM   1969  N   GLY A 305      51.518  51.733  23.226  1.00 27.61           N  
ATOM   1970  CA  GLY A 305      52.199  52.299  24.374  1.00 28.77           C  
ATOM   1971  C   GLY A 305      52.445  51.294  25.477  1.00 28.66           C  
ATOM   1972  O   GLY A 305      52.563  51.674  26.643  1.00 29.31           O  
ATOM   1973  N   GLY A 306      52.499  50.015  25.116  1.00 24.84           N  
ATOM   1974  CA  GLY A 306      52.767  48.975  26.094  1.00 25.88           C  
ATOM   1975  C   GLY A 306      54.166  49.157  26.660  1.00 23.64           C  
ATOM   1976  O   GLY A 306      54.946  49.966  26.154  1.00 20.95           O  
ATOM   1977  N   MET A 307      54.487  48.415  27.714  1.00 24.18           N  
ATOM   1978  CA  MET A 307      55.799  48.507  28.345  1.00 23.54           C  
ATOM   1979  C   MET A 307      56.961  48.285  27.377  1.00 22.73           C  
ATOM   1980  O   MET A 307      56.957  47.340  26.579  1.00 22.04           O  
ATOM   1981  CB  MET A 307      55.914  47.476  29.466  1.00 26.02           C  
ATOM   1982  CG  MET A 307      54.951  47.675  30.604  1.00 24.97           C  
ATOM   1983  SD  MET A 307      55.345  49.156  31.534  1.00 25.19           S  
ATOM   1984  CE  MET A 307      54.076  49.064  32.808  1.00 28.18           C  
ATOM   1985  N   ASP A 308      57.960  49.154  27.468  1.00 21.18           N  
ATOM   1986  CA  ASP A 308      59.161  49.026  26.648  1.00 22.33           C  
ATOM   1987  C   ASP A 308      60.322  49.226  27.613  1.00 21.19           C  
ATOM   1988  O   ASP A 308      60.671  50.360  27.954  1.00 21.65           O  
ATOM   1989  CB  ASP A 308      59.217  50.099  25.562  1.00 20.46           C  
ATOM   1990  CG  ASP A 308      60.408  49.924  24.639  1.00 24.23           C  
ATOM   1991  OD1 ASP A 308      60.582  50.763  23.735  1.00 25.01           O  
ATOM   1992  OD2 ASP A 308      61.161  48.939  24.810  1.00 24.66           O  
ATOM   1993  N   PHE A 309      60.895  48.122  28.075  1.00 23.18           N  
ATOM   1994  CA  PHE A 309      62.003  48.191  29.012  1.00 26.08           C  
ATOM   1995  C   PHE A 309      63.363  48.173  28.323  1.00 27.09           C  
ATOM   1996  O   PHE A 309      64.295  48.829  28.786  1.00 26.81           O  
ATOM   1997  CB  PHE A 309      62.020  46.988  29.962  1.00 24.65           C  
ATOM   1998  CG  PHE A 309      60.715  46.696  30.636  1.00 22.31           C  
ATOM   1999  CD1 PHE A 309      59.972  45.580  30.271  1.00 22.65           C  
ATOM   2000  CD2 PHE A 309      60.261  47.496  31.672  1.00 22.23           C  
ATOM   2001  CE1 PHE A 309      58.785  45.263  30.943  1.00 19.30           C  
ATOM   2002  CE2 PHE A 309      59.075  47.190  32.349  1.00 20.32           C  
ATOM   2003  CZ  PHE A 309      58.344  46.073  31.981  1.00 20.17           C  
ATOM   2004  N   ASP A 310      63.453  47.413  27.230  1.00 31.88           N  
ATOM   2005  CA  ASP A 310      64.715  47.169  26.525  1.00 34.97           C  
ATOM   2006  C   ASP A 310      65.025  47.643  25.109  1.00 34.56           C  
ATOM   2007  O   ASP A 310      66.186  47.596  24.713  1.00 31.48           O  
ATOM   2008  CB  ASP A 310      64.976  45.663  26.538  1.00 36.90           C  
ATOM   2009  CG  ASP A 310      65.069  45.103  27.933  1.00 41.73           C  
ATOM   2010  OD1 ASP A 310      65.072  43.861  28.073  1.00 42.49           O  
ATOM   2011  OD2 ASP A 310      65.149  45.902  28.893  1.00 43.89           O  
ATOM   2012  N   SER A 311      64.037  48.068  24.328  1.00 34.28           N  
ATOM   2013  CA  SER A 311      64.348  48.473  22.959  1.00 33.33           C  
ATOM   2014  C   SER A 311      65.162  49.761  22.896  1.00 34.46           C  
ATOM   2015  O   SER A 311      65.423  50.408  23.918  1.00 27.92           O  
ATOM   2016  CB  SER A 311      63.075  48.667  22.135  1.00 35.23           C  
ATOM   2017  OG  SER A 311      62.513  49.939  22.374  1.00 33.60           O  
ATOM   2018  N   LYS A 312      65.561  50.128  21.683  1.00 33.73           N  
ATOM   2019  CA  LYS A 312      66.322  51.347  21.484  1.00 35.38           C  
ATOM   2020  C   LYS A 312      65.453  52.548  21.801  1.00 34.00           C  
ATOM   2021  O   LYS A 312      65.959  53.645  22.035  1.00 33.95           O  
ATOM   2022  CB  LYS A 312      66.815  51.446  20.038  1.00 39.44           C  
ATOM   2023  CG  LYS A 312      67.989  50.541  19.698  1.00 42.52           C  
ATOM   2024  CD  LYS A 312      67.685  49.069  19.899  1.00 46.07           C  
ATOM   2025  CE  LYS A 312      68.906  48.224  19.547  1.00 46.83           C  
ATOM   2026  NZ  LYS A 312      68.690  46.773  19.804  1.00 48.32           N1+
ATOM   2027  N   LYS A 313      64.140  52.344  21.813  1.00 30.11           N  
ATOM   2028  CA  LYS A 313      63.216  53.436  22.095  1.00 29.89           C  
ATOM   2029  C   LYS A 313      62.815  53.514  23.570  1.00 28.61           C  
ATOM   2030  O   LYS A 313      62.062  54.404  23.962  1.00 26.75           O  
ATOM   2031  CB  LYS A 313      61.954  53.282  21.248  1.00 30.68           C  
ATOM   2032  CG  LYS A 313      62.198  53.169  19.742  1.00 31.58           C  
ATOM   2033  CD  LYS A 313      60.869  53.073  18.997  1.00 33.59           C  
ATOM   2034  CE  LYS A 313      61.060  52.931  17.495  1.00 34.83           C  
ATOM   2035  NZ  LYS A 313      59.746  52.840  16.793  1.00 35.68           N1+
ATOM   2036  N   ALA A 314      63.303  52.581  24.383  1.00 28.15           N  
ATOM   2037  CA  ALA A 314      62.964  52.570  25.810  1.00 27.21           C  
ATOM   2038  C   ALA A 314      63.317  53.902  26.441  1.00 25.63           C  
ATOM   2039  O   ALA A 314      64.371  54.471  26.156  1.00 25.93           O  
ATOM   2040  CB  ALA A 314      63.707  51.430  26.529  1.00 28.41           C  
ATOM   2041  N   TYR A 315      62.450  54.409  27.310  1.00 22.70           N  
ATOM   2042  CA  TYR A 315      62.734  55.687  27.929  1.00 19.68           C  
ATOM   2043  C   TYR A 315      62.051  55.944  29.257  1.00 18.57           C  
ATOM   2044  O   TYR A 315      62.370  56.927  29.917  1.00 20.30           O  
ATOM   2045  CB  TYR A 315      62.367  56.818  26.950  1.00 22.06           C  
ATOM   2046  CG  TYR A 315      60.875  56.996  26.719  1.00 20.96           C  
ATOM   2047  CD1 TYR A 315      60.135  57.902  27.477  1.00 22.52           C  
ATOM   2048  CD2 TYR A 315      60.199  56.228  25.772  1.00 21.70           C  
ATOM   2049  CE1 TYR A 315      58.759  58.046  27.307  1.00 21.49           C  
ATOM   2050  CE2 TYR A 315      58.808  56.364  25.593  1.00 20.90           C  
ATOM   2051  CZ  TYR A 315      58.104  57.273  26.368  1.00 20.51           C  
ATOM   2052  OH  TYR A 315      56.739  57.397  26.236  1.00 18.94           O  
ATOM   2053  N   ARG A 316      61.146  55.059  29.677  1.00 17.97           N  
ATOM   2054  CA  ARG A 316      60.413  55.317  30.917  1.00 15.92           C  
ATOM   2055  C   ARG A 316      59.899  54.112  31.685  1.00 11.04           C  
ATOM   2056  O   ARG A 316      59.257  54.295  32.722  1.00 14.67           O  
ATOM   2057  CB  ARG A 316      59.198  56.179  30.627  1.00 15.20           C  
ATOM   2058  CG  ARG A 316      58.272  55.529  29.625  1.00 13.02           C  
ATOM   2059  CD  ARG A 316      56.845  55.961  29.840  1.00 16.84           C  
ATOM   2060  NE  ARG A 316      55.987  55.472  28.767  1.00 18.54           N  
ATOM   2061  CZ  ARG A 316      54.667  55.578  28.762  1.00 16.59           C  
ATOM   2062  NH1 ARG A 316      54.041  56.151  29.782  1.00 16.07           N  
ATOM   2063  NH2 ARG A 316      53.979  55.167  27.702  1.00 17.23           N  
ATOM   2064  N   ASP A 317      60.151  52.919  31.183  1.00 16.12           N  
ATOM   2065  CA  ASP A 317      59.686  51.697  31.831  1.00 15.96           C  
ATOM   2066  C   ASP A 317      60.856  50.952  32.457  1.00 19.46           C  
ATOM   2067  O   ASP A 317      61.918  50.832  31.840  1.00 19.96           O  
ATOM   2068  CB  ASP A 317      58.991  50.833  30.787  1.00 15.07           C  
ATOM   2069  CG  ASP A 317      57.772  51.526  30.193  1.00 18.26           C  
ATOM   2070  OD1 ASP A 317      57.443  51.253  29.019  1.00 19.08           O  
ATOM   2071  OD2 ASP A 317      57.132  52.334  30.902  1.00 19.89           O  
ATOM   2072  N   VAL A 318      60.631  50.444  33.670  1.00 14.91           N  
ATOM   2073  CA  VAL A 318      61.643  49.725  34.444  1.00 16.61           C  
ATOM   2074  C   VAL A 318      61.074  48.395  34.941  1.00 17.80           C  
ATOM   2075  O   VAL A 318      59.962  48.350  35.452  1.00 17.64           O  
ATOM   2076  CB  VAL A 318      62.086  50.593  35.662  1.00 17.03           C  
ATOM   2077  CG1 VAL A 318      63.155  49.866  36.493  1.00 19.51           C  
ATOM   2078  CG2 VAL A 318      62.618  51.946  35.163  1.00 16.90           C  
ATOM   2079  N   ALA A 319      61.821  47.316  34.752  1.00 15.43           N  
ATOM   2080  CA  ALA A 319      61.404  45.994  35.223  1.00 16.70           C  
ATOM   2081  C   ALA A 319      62.354  45.601  36.349  1.00 18.99           C  
ATOM   2082  O   ALA A 319      63.569  45.754  36.223  1.00 19.68           O  
ATOM   2083  CB  ALA A 319      61.471  44.971  34.101  1.00 17.77           C  
ATOM   2084  N   TRP A 320      61.803  45.120  37.456  1.00 20.15           N  
ATOM   2085  CA  TRP A 320      62.608  44.691  38.597  1.00 19.53           C  
ATOM   2086  C   TRP A 320      62.082  43.286  38.860  1.00 19.74           C  
ATOM   2087  O   TRP A 320      61.005  43.124  39.430  1.00 20.63           O  
ATOM   2088  CB  TRP A 320      62.343  45.588  39.800  1.00 19.51           C  
ATOM   2089  CG  TRP A 320      63.297  45.380  40.928  1.00 22.08           C  
ATOM   2090  CD1 TRP A 320      64.453  46.085  41.174  1.00 23.66           C  
ATOM   2091  CD2 TRP A 320      63.201  44.394  41.964  1.00 21.97           C  
ATOM   2092  CE2 TRP A 320      64.326  44.562  42.808  1.00 24.10           C  
ATOM   2093  CE3 TRP A 320      62.277  43.385  42.264  1.00 22.23           C  
ATOM   2094  NE1 TRP A 320      65.071  45.595  42.306  1.00 22.86           N  
ATOM   2095  CZ2 TRP A 320      64.545  43.756  43.934  1.00 25.15           C  
ATOM   2096  CZ3 TRP A 320      62.501  42.584  43.386  1.00 24.23           C  
ATOM   2097  CH2 TRP A 320      63.622  42.777  44.204  1.00 24.45           C  
ATOM   2098  N   LEU A 321      62.839  42.277  38.434  1.00 23.27           N  
ATOM   2099  CA  LEU A 321      62.412  40.881  38.550  1.00 22.59           C  
ATOM   2100  C   LEU A 321      62.827  40.188  39.837  1.00 25.35           C  
ATOM   2101  O   LEU A 321      64.015  39.980  40.106  1.00 24.50           O  
ATOM   2102  CB  LEU A 321      62.942  40.076  37.363  1.00 26.16           C  
ATOM   2103  CG  LEU A 321      62.733  40.636  35.952  1.00 25.00           C  
ATOM   2104  CD1 LEU A 321      63.251  39.631  34.923  1.00 28.04           C  
ATOM   2105  CD2 LEU A 321      61.257  40.911  35.726  1.00 28.92           C  
ATOM   2106  N   GLY A 322      61.828  39.819  40.621  1.00 23.41           N  
ATOM   2107  CA  GLY A 322      62.072  39.149  41.881  1.00 23.05           C  
ATOM   2108  C   GLY A 322      60.764  39.173  42.646  1.00 23.69           C  
ATOM   2109  O   GLY A 322      59.742  39.574  42.102  1.00 23.80           O  
ATOM   2110  N   GLU A 323      60.801  38.761  43.905  1.00 22.93           N  
ATOM   2111  CA  GLU A 323      59.606  38.749  44.745  1.00 23.24           C  
ATOM   2112  C   GLU A 323      59.075  40.153  45.023  1.00 20.36           C  
ATOM   2113  O   GLU A 323      59.847  41.089  45.251  1.00 18.11           O  
ATOM   2114  CB  GLU A 323      59.926  38.054  46.065  1.00 26.31           C  
ATOM   2115  CG  GLU A 323      60.264  36.600  45.877  1.00 34.13           C  
ATOM   2116  CD  GLU A 323      59.115  35.857  45.253  1.00 37.14           C  
ATOM   2117  OE1 GLU A 323      58.040  35.777  45.892  1.00 41.50           O  
ATOM   2118  OE2 GLU A 323      59.271  35.366  44.116  1.00 42.84           O  
ATOM   2119  N   CYS A 324      57.751  40.296  44.991  1.00 15.77           N  
ATOM   2120  CA  CYS A 324      57.133  41.576  45.262  1.00 15.54           C  
ATOM   2121  C   CYS A 324      57.598  42.145  46.604  1.00 17.41           C  
ATOM   2122  O   CYS A 324      57.944  43.327  46.700  1.00 17.86           O  
ATOM   2123  CB  CYS A 324      55.603  41.441  45.232  1.00 15.60           C  
ATOM   2124  SG  CYS A 324      54.981  41.135  43.544  1.00 23.10           S  
ATOM   2125  N   ASP A 325      57.616  41.316  47.646  1.00 16.26           N  
ATOM   2126  CA  ASP A 325      58.061  41.819  48.941  1.00 18.05           C  
ATOM   2127  C   ASP A 325      59.490  42.327  48.854  1.00 16.93           C  
ATOM   2128  O   ASP A 325      59.798  43.355  49.440  1.00 19.15           O  
ATOM   2129  CB  ASP A 325      58.010  40.751  50.041  1.00 16.92           C  
ATOM   2130  CG  ASP A 325      56.605  40.500  50.556  1.00 18.01           C  
ATOM   2131  OD1 ASP A 325      55.691  41.282  50.226  1.00 17.95           O  
ATOM   2132  OD2 ASP A 325      56.422  39.527  51.316  1.00 18.04           O  
ATOM   2133  N   GLN A 326      60.362  41.597  48.163  1.00 16.36           N  
ATOM   2134  CA  GLN A 326      61.755  42.038  48.040  1.00 18.88           C  
ATOM   2135  C   GLN A 326      61.835  43.367  47.283  1.00 18.15           C  
ATOM   2136  O   GLN A 326      62.583  44.261  47.668  1.00 20.08           O  
ATOM   2137  CB  GLN A 326      62.597  40.968  47.331  1.00 21.02           C  
ATOM   2138  CG  GLN A 326      62.757  39.695  48.184  1.00 25.28           C  
ATOM   2139  CD  GLN A 326      63.637  38.645  47.539  1.00 30.05           C  
ATOM   2140  NE2 GLN A 326      63.132  37.423  47.448  1.00 35.47           N  
ATOM   2141  OE1 GLN A 326      64.764  38.926  47.142  1.00 36.47           O  
ATOM   2142  N   GLY A 327      61.053  43.501  46.216  1.00 14.92           N  
ATOM   2143  CA  GLY A 327      61.057  44.740  45.451  1.00 15.71           C  
ATOM   2144  C   GLY A 327      60.593  45.945  46.246  1.00 12.90           C  
ATOM   2145  O   GLY A 327      61.164  47.033  46.132  1.00 16.02           O  
ATOM   2146  N   CYS A 328      59.553  45.784  47.058  1.00 13.24           N  
ATOM   2147  CA  CYS A 328      59.062  46.902  47.864  1.00 14.74           C  
ATOM   2148  C   CYS A 328      60.036  47.218  48.981  1.00 16.73           C  
ATOM   2149  O   CYS A 328      60.139  48.363  49.418  1.00 18.64           O  
ATOM   2150  CB  CYS A 328      57.693  46.596  48.447  1.00 15.09           C  
ATOM   2151  SG  CYS A 328      56.490  46.498  47.120  1.00 17.00           S  
ATOM   2152  N   LEU A 329      60.727  46.186  49.458  1.00 18.88           N  
ATOM   2153  CA  LEU A 329      61.729  46.399  50.489  1.00 19.48           C  
ATOM   2154  C   LEU A 329      62.811  47.262  49.854  1.00 19.13           C  
ATOM   2155  O   LEU A 329      63.183  48.312  50.399  1.00 21.95           O  
ATOM   2156  CB  LEU A 329      62.335  45.063  50.964  1.00 20.07           C  
ATOM   2157  CG  LEU A 329      61.460  44.209  51.876  1.00 21.80           C  
ATOM   2158  CD1 LEU A 329      62.197  42.893  52.216  1.00 19.63           C  
ATOM   2159  CD2 LEU A 329      61.128  44.993  53.149  1.00 18.84           C  
ATOM   2160  N   ALA A 330      63.287  46.827  48.693  1.00 20.25           N  
ATOM   2161  CA  ALA A 330      64.336  47.556  47.979  1.00 21.29           C  
ATOM   2162  C   ALA A 330      63.922  49.015  47.754  1.00 22.19           C  
ATOM   2163  O   ALA A 330      64.635  49.939  48.131  1.00 18.43           O  
ATOM   2164  CB  ALA A 330      64.641  46.869  46.661  1.00 19.74           C  
ATOM   2165  N   LEU A 331      62.750  49.228  47.168  1.00 21.04           N  
ATOM   2166  CA  LEU A 331      62.276  50.585  46.908  1.00 20.91           C  
ATOM   2167  C   LEU A 331      62.154  51.424  48.172  1.00 21.86           C  
ATOM   2168  O   LEU A 331      62.552  52.591  48.184  1.00 20.83           O  
ATOM   2169  CB  LEU A 331      60.900  50.552  46.235  1.00 20.63           C  
ATOM   2170  CG  LEU A 331      60.659  51.480  45.047  1.00 22.69           C  
ATOM   2171  CD1 LEU A 331      59.165  51.441  44.717  1.00 18.31           C  
ATOM   2172  CD2 LEU A 331      61.116  52.910  45.327  1.00 21.35           C  
ATOM   2173  N   ALA A 332      61.601  50.836  49.236  1.00 20.46           N  
ATOM   2174  CA  ALA A 332      61.398  51.557  50.486  1.00 18.77           C  
ATOM   2175  C   ALA A 332      62.723  52.037  51.037  1.00 20.95           C  
ATOM   2176  O   ALA A 332      62.814  53.146  51.560  1.00 21.90           O  
ATOM   2177  CB  ALA A 332      60.704  50.676  51.516  1.00 21.49           C  
ATOM   2178  N   GLU A 333      63.744  51.202  50.901  1.00 22.91           N  
ATOM   2179  CA  GLU A 333      65.066  51.538  51.401  1.00 24.57           C  
ATOM   2180  C   GLU A 333      65.610  52.752  50.648  1.00 26.39           C  
ATOM   2181  O   GLU A 333      66.144  53.668  51.257  1.00 26.84           O  
ATOM   2182  CB  GLU A 333      66.003  50.339  51.242  1.00 28.05           C  
ATOM   2183  CG  GLU A 333      67.280  50.464  52.047  1.00 33.73           C  
ATOM   2184  CD  GLU A 333      68.112  49.196  52.025  1.00 35.43           C  
ATOM   2185  OE1 GLU A 333      69.197  49.191  52.641  1.00 41.22           O  
ATOM   2186  OE2 GLU A 333      67.688  48.207  51.395  1.00 39.45           O  
ATOM   2187  N   LEU A 334      65.440  52.759  49.328  1.00 26.00           N  
ATOM   2188  CA  LEU A 334      65.925  53.856  48.493  1.00 25.01           C  
ATOM   2189  C   LEU A 334      65.243  55.174  48.847  1.00 24.66           C  
ATOM   2190  O   LEU A 334      65.841  56.251  48.748  1.00 27.11           O  
ATOM   2191  CB  LEU A 334      65.695  53.528  47.019  1.00 21.93           C  
ATOM   2192  CG  LEU A 334      66.395  52.291  46.451  1.00 23.97           C  
ATOM   2193  CD1 LEU A 334      65.987  52.124  45.008  1.00 25.88           C  
ATOM   2194  CD2 LEU A 334      67.928  52.434  46.545  1.00 24.79           C  
ATOM   2195  N   LEU A 335      63.996  55.083  49.285  1.00 24.08           N  
ATOM   2196  CA  LEU A 335      63.212  56.251  49.655  1.00 22.72           C  
ATOM   2197  C   LEU A 335      63.462  56.706  51.088  1.00 23.56           C  
ATOM   2198  O   LEU A 335      62.965  57.753  51.506  1.00 23.98           O  
ATOM   2199  CB  LEU A 335      61.722  55.936  49.479  1.00 22.74           C  
ATOM   2200  CG  LEU A 335      61.282  55.591  48.053  1.00 21.11           C  
ATOM   2201  CD1 LEU A 335      59.881  54.977  48.101  1.00 20.72           C  
ATOM   2202  CD2 LEU A 335      61.279  56.856  47.170  1.00 21.06           C  
ATOM   2203  N   GLY A 336      64.227  55.922  51.843  1.00 25.19           N  
ATOM   2204  CA  GLY A 336      64.469  56.276  53.235  1.00 24.87           C  
ATOM   2205  C   GLY A 336      63.296  55.890  54.118  1.00 25.62           C  
ATOM   2206  O   GLY A 336      63.076  56.469  55.191  1.00 24.06           O  
ATOM   2207  N   TRP A 337      62.518  54.905  53.664  1.00 25.35           N  
ATOM   2208  CA  TRP A 337      61.350  54.463  54.421  1.00 22.60           C  
ATOM   2209  C   TRP A 337      61.535  53.060  55.022  1.00 23.84           C  
ATOM   2210  O   TRP A 337      60.574  52.498  55.533  1.00 22.97           O  
ATOM   2211  CB  TRP A 337      60.086  54.398  53.539  1.00 25.03           C  
ATOM   2212  CG  TRP A 337      59.696  55.610  52.742  1.00 27.15           C  
ATOM   2213  CD1 TRP A 337      60.075  56.908  52.949  1.00 28.56           C  
ATOM   2214  CD2 TRP A 337      58.758  55.636  51.655  1.00 26.65           C  
ATOM   2215  CE2 TRP A 337      58.612  56.979  51.254  1.00 27.90           C  
ATOM   2216  CE3 TRP A 337      58.025  54.642  50.984  1.00 28.68           C  
ATOM   2217  NE1 TRP A 337      59.426  57.738  52.058  1.00 26.57           N  
ATOM   2218  CZ2 TRP A 337      57.759  57.364  50.208  1.00 26.87           C  
ATOM   2219  CZ3 TRP A 337      57.174  55.026  49.943  1.00 25.83           C  
ATOM   2220  CH2 TRP A 337      57.053  56.376  49.567  1.00 26.25           C  
ATOM   2221  N   LYS A 338      62.744  52.499  54.956  1.00 23.40           N  
ATOM   2222  CA  LYS A 338      62.977  51.150  55.490  1.00 26.06           C  
ATOM   2223  C   LYS A 338      62.433  50.923  56.898  1.00 28.10           C  
ATOM   2224  O   LYS A 338      61.653  49.989  57.135  1.00 22.27           O  
ATOM   2225  CB  LYS A 338      64.472  50.806  55.478  1.00 30.62           C  
ATOM   2226  CG  LYS A 338      64.762  49.396  56.010  1.00 30.84           C  
ATOM   2227  CD  LYS A 338      66.248  49.087  56.059  1.00 34.09           C  
ATOM   2228  CE  LYS A 338      66.485  47.711  56.682  1.00 36.00           C  
ATOM   2229  NZ  LYS A 338      67.929  47.363  56.746  1.00 38.34           N1+
ATOM   2230  N   LYS A 339      62.835  51.765  57.846  1.00 26.07           N  
ATOM   2231  CA  LYS A 339      62.362  51.582  59.209  1.00 27.78           C  
ATOM   2232  C   LYS A 339      60.863  51.811  59.353  1.00 26.91           C  
ATOM   2233  O   LYS A 339      60.181  51.031  60.021  1.00 27.50           O  
ATOM   2234  CB  LYS A 339      63.085  52.509  60.192  1.00 28.30           C  
ATOM   2235  CG  LYS A 339      62.852  52.075  61.629  1.00 30.91           C  
ATOM   2236  CD  LYS A 339      63.161  53.167  62.650  1.00 34.12           C  
ATOM   2237  CE  LYS A 339      64.594  53.625  62.608  1.00 35.04           C  
ATOM   2238  NZ  LYS A 339      64.830  54.612  63.719  1.00 35.22           N1+
ATOM   2239  N   GLU A 340      60.345  52.878  58.746  1.00 24.36           N  
ATOM   2240  CA  GLU A 340      58.923  53.159  58.856  1.00 24.45           C  
ATOM   2241  C   GLU A 340      58.094  51.967  58.343  1.00 20.73           C  
ATOM   2242  O   GLU A 340      57.100  51.574  58.968  1.00 21.49           O  
ATOM   2243  CB  GLU A 340      58.567  54.435  58.087  1.00 25.91           C  
ATOM   2244  CG  GLU A 340      57.086  54.779  58.129  1.00 30.45           C  
ATOM   2245  CD  GLU A 340      56.779  56.183  57.622  1.00 33.17           C  
ATOM   2246  OE1 GLU A 340      57.407  56.617  56.632  1.00 34.73           O  
ATOM   2247  OE2 GLU A 340      55.890  56.839  58.207  1.00 36.43           O  
ATOM   2248  N   LEU A 341      58.510  51.384  57.230  1.00 20.61           N  
ATOM   2249  CA  LEU A 341      57.773  50.244  56.681  1.00 22.33           C  
ATOM   2250  C   LEU A 341      57.912  49.118  57.697  1.00 23.60           C  
ATOM   2251  O   LEU A 341      56.926  48.496  58.099  1.00 19.56           O  
ATOM   2252  CB  LEU A 341      58.355  49.834  55.325  1.00 22.70           C  
ATOM   2253  CG  LEU A 341      57.727  48.657  54.568  1.00 23.44           C  
ATOM   2254  CD1 LEU A 341      56.213  48.822  54.485  1.00 21.23           C  
ATOM   2255  CD2 LEU A 341      58.329  48.580  53.196  1.00 23.19           C  
ATOM   2256  N   GLU A 342      59.157  48.892  58.118  1.00 23.69           N  
ATOM   2257  CA  GLU A 342      59.508  47.871  59.110  1.00 26.78           C  
ATOM   2258  C   GLU A 342      58.567  47.923  60.319  1.00 27.00           C  
ATOM   2259  O   GLU A 342      57.952  46.915  60.697  1.00 24.92           O  
ATOM   2260  CB  GLU A 342      60.952  48.119  59.575  1.00 30.11           C  
ATOM   2261  CG  GLU A 342      61.510  47.131  60.582  1.00 36.18           C  
ATOM   2262  CD  GLU A 342      62.223  45.958  59.934  1.00 38.43           C  
ATOM   2263  OE1 GLU A 342      61.569  45.211  59.172  1.00 39.95           O  
ATOM   2264  OE2 GLU A 342      63.447  45.787  60.192  1.00 37.69           O  
ATOM   2265  N   ASP A 343      58.460  49.103  60.937  1.00 26.90           N  
ATOM   2266  CA  ASP A 343      57.615  49.270  62.113  1.00 27.03           C  
ATOM   2267  C   ASP A 343      56.132  49.108  61.795  1.00 26.61           C  
ATOM   2268  O   ASP A 343      55.350  48.678  62.637  1.00 24.27           O  
ATOM   2269  CB  ASP A 343      57.827  50.645  62.755  1.00 30.05           C  
ATOM   2270  CG  ASP A 343      59.260  50.874  63.189  1.00 32.88           C  
ATOM   2271  OD1 ASP A 343      59.966  49.877  63.453  1.00 33.97           O  
ATOM   2272  OD2 ASP A 343      59.670  52.055  63.282  1.00 33.44           O  
ATOM   2273  N   LEU A 344      55.756  49.483  60.575  1.00 23.18           N  
ATOM   2274  CA  LEU A 344      54.374  49.385  60.149  1.00 22.46           C  
ATOM   2275  C   LEU A 344      53.976  47.924  60.066  1.00 16.02           C  
ATOM   2276  O   LEU A 344      52.968  47.519  60.659  1.00 19.36           O  
ATOM   2277  CB  LEU A 344      54.198  50.050  58.791  1.00 18.95           C  
ATOM   2278  CG  LEU A 344      52.824  49.900  58.141  1.00 21.75           C  
ATOM   2279  CD1 LEU A 344      51.716  50.427  59.055  1.00 17.07           C  
ATOM   2280  CD2 LEU A 344      52.865  50.636  56.815  1.00 17.86           C  
ATOM   2281  N   VAL A 345      54.769  47.139  59.355  1.00 18.98           N  
ATOM   2282  CA  VAL A 345      54.462  45.715  59.206  1.00 20.33           C  
ATOM   2283  C   VAL A 345      54.479  45.021  60.560  1.00 21.85           C  
ATOM   2284  O   VAL A 345      53.539  44.320  60.917  1.00 20.17           O  
ATOM   2285  CB  VAL A 345      55.472  44.984  58.319  1.00 18.95           C  
ATOM   2286  CG1 VAL A 345      55.113  43.508  58.250  1.00 18.98           C  
ATOM   2287  CG2 VAL A 345      55.468  45.578  56.917  1.00 22.53           C  
ATOM   2288  N   ARG A 346      55.550  45.227  61.316  1.00 23.30           N  
ATOM   2289  CA  ARG A 346      55.646  44.581  62.615  1.00 23.99           C  
ATOM   2290  C   ARG A 346      54.438  44.927  63.481  1.00 20.54           C  
ATOM   2291  O   ARG A 346      53.808  44.029  64.050  1.00 20.44           O  
ATOM   2292  CB  ARG A 346      56.961  44.972  63.320  1.00 25.02           C  
ATOM   2293  CG  ARG A 346      57.302  44.038  64.470  1.00 30.35           C  
ATOM   2294  CD  ARG A 346      58.585  44.431  65.232  1.00 27.88           C  
ATOM   2295  NE  ARG A 346      59.758  44.468  64.366  1.00 30.91           N  
ATOM   2296  CZ  ARG A 346      60.308  45.582  63.893  1.00 30.39           C  
ATOM   2297  NH1 ARG A 346      59.794  46.764  64.208  1.00 29.81           N  
ATOM   2298  NH2 ARG A 346      61.363  45.509  63.090  1.00 33.68           N  
ATOM   2299  N   ARG A 347      54.088  46.211  63.562  1.00 19.44           N  
ATOM   2300  CA  ARG A 347      52.966  46.664  64.378  1.00 19.45           C  
ATOM   2301  C   ARG A 347      51.571  46.213  63.927  1.00 19.77           C  
ATOM   2302  O   ARG A 347      50.710  45.929  64.756  1.00 18.37           O  
ATOM   2303  CB  ARG A 347      52.957  48.187  64.496  1.00 23.76           C  
ATOM   2304  CG  ARG A 347      51.772  48.732  65.293  1.00 27.67           C  
ATOM   2305  CD  ARG A 347      50.881  49.592  64.428  1.00 34.65           C  
ATOM   2306  NE  ARG A 347      51.580  50.783  63.955  1.00 37.56           N  
ATOM   2307  CZ  ARG A 347      51.183  51.528  62.929  1.00 39.26           C  
ATOM   2308  NH1 ARG A 347      50.082  51.208  62.254  1.00 40.67           N  
ATOM   2309  NH2 ARG A 347      51.898  52.583  62.565  1.00 38.98           N  
ATOM   2310  N   GLU A 348      51.338  46.171  62.618  1.00 18.69           N  
ATOM   2311  CA  GLU A 348      50.038  45.752  62.121  1.00 18.42           C  
ATOM   2312  C   GLU A 348      49.856  44.243  62.259  1.00 13.84           C  
ATOM   2313  O   GLU A 348      48.760  43.788  62.578  1.00 14.79           O  
ATOM   2314  CB  GLU A 348      49.858  46.173  60.661  1.00 18.72           C  
ATOM   2315  CG  GLU A 348      49.719  47.675  60.497  1.00 24.70           C  
ATOM   2316  CD  GLU A 348      48.419  48.220  61.039  1.00 29.88           C  
ATOM   2317  OE1 GLU A 348      48.292  49.462  61.140  1.00 34.94           O  
ATOM   2318  OE2 GLU A 348      47.507  47.423  61.351  1.00 34.12           O  
ATOM   2319  N   HIS A 349      50.925  43.493  62.020  1.00 14.78           N  
ATOM   2320  CA  HIS A 349      50.896  42.033  62.164  1.00 13.99           C  
ATOM   2321  C   HIS A 349      50.644  41.705  63.632  1.00 17.40           C  
ATOM   2322  O   HIS A 349      49.919  40.765  63.956  1.00 14.21           O  
ATOM   2323  CB  HIS A 349      52.216  41.411  61.716  1.00 16.87           C  
ATOM   2324  CG  HIS A 349      52.293  41.121  60.246  1.00 15.25           C  
ATOM   2325  CD2 HIS A 349      53.159  40.358  59.538  1.00 16.35           C  
ATOM   2326  ND1 HIS A 349      51.431  41.678  59.323  1.00 18.77           N  
ATOM   2327  CE1 HIS A 349      51.769  41.271  58.111  1.00 13.03           C  
ATOM   2328  NE2 HIS A 349      52.814  40.470  58.216  1.00 21.30           N  
ATOM   2329  N   ALA A 350      51.232  42.488  64.534  1.00 15.48           N  
ATOM   2330  CA  ALA A 350      51.009  42.205  65.949  1.00 17.08           C  
ATOM   2331  C   ALA A 350      49.571  42.525  66.363  1.00 18.05           C  
ATOM   2332  O   ALA A 350      48.986  41.818  67.191  1.00 19.14           O  
ATOM   2333  CB  ALA A 350      52.023  42.975  66.827  1.00 18.67           C  
ATOM   2334  N   SER A 351      48.987  43.580  65.793  1.00 17.41           N  
ATOM   2335  CA  SER A 351      47.622  43.938  66.108  1.00 18.78           C  
ATOM   2336  C   SER A 351      46.716  42.812  65.637  1.00 17.11           C  
ATOM   2337  O   SER A 351      45.747  42.462  66.312  1.00 17.84           O  
ATOM   2338  CB  SER A 351      47.227  45.249  65.433  1.00 19.42           C  
ATOM   2339  OG  SER A 351      48.020  46.316  65.933  1.00 26.12           O  
ATOM   2340  N   ILE A 352      47.036  42.242  64.476  1.00 15.72           N  
ATOM   2341  CA  ILE A 352      46.229  41.136  63.977  1.00 17.16           C  
ATOM   2342  C   ILE A 352      46.310  39.947  64.928  1.00 15.39           C  
ATOM   2343  O   ILE A 352      45.283  39.369  65.243  1.00 16.50           O  
ATOM   2344  CB  ILE A 352      46.634  40.744  62.536  1.00 14.27           C  
ATOM   2345  CG1 ILE A 352      46.283  41.903  61.598  1.00 15.41           C  
ATOM   2346  CG2 ILE A 352      45.893  39.475  62.100  1.00 16.35           C  
ATOM   2347  CD1 ILE A 352      46.707  41.707  60.157  1.00 15.08           C  
ATOM   2348  N   ASP A 353      47.509  39.580  65.403  1.00 20.49           N  
ATOM   2349  CA  ASP A 353      47.587  38.479  66.374  1.00 22.82           C  
ATOM   2350  C   ASP A 353      46.755  38.825  67.623  1.00 24.57           C  
ATOM   2351  O   ASP A 353      45.955  38.018  68.112  1.00 22.18           O  
ATOM   2352  CB  ASP A 353      49.020  38.217  66.846  1.00 27.03           C  
ATOM   2353  CG  ASP A 353      49.916  37.658  65.765  1.00 29.33           C  
ATOM   2354  OD1 ASP A 353      49.466  36.773  65.010  1.00 26.96           O  
ATOM   2355  OD2 ASP A 353      51.089  38.089  65.700  1.00 32.76           O  
ATOM   2356  N   ALA A 354      46.952  40.028  68.147  1.00 23.35           N  
ATOM   2357  CA  ALA A 354      46.237  40.444  69.347  1.00 25.65           C  
ATOM   2358  C   ALA A 354      44.734  40.520  69.135  1.00 27.59           C  
ATOM   2359  O   ALA A 354      43.954  40.280  70.063  1.00 26.13           O  
ATOM   2360  CB  ALA A 354      46.757  41.803  69.815  1.00 27.01           C  
ATOM   2361  N   GLN A 355      44.354  40.823  67.892  1.00 27.35           N  
ATOM   2362  CA  GLN A 355      42.981  41.032  67.466  1.00 30.80           C  
ATOM   2363  C   GLN A 355      42.621  42.407  67.968  1.00 37.23           C  
ATOM   2364  O   GLN A 355      42.338  43.312  67.186  1.00 36.47           O  
ATOM   2365  CB  GLN A 355      42.006  40.023  68.061  1.00 32.48           C  
ATOM   2366  CG  GLN A 355      41.585  38.938  67.107  1.00 28.95           C  
ATOM   2367  CD  GLN A 355      42.637  37.871  66.956  1.00 30.13           C  
ATOM   2368  NE2 GLN A 355      42.284  36.633  67.300  1.00 33.62           N  
ATOM   2369  OE1 GLN A 355      43.761  38.148  66.549  1.00 34.12           O  
ATOM   2370  N   SER A 356      42.664  42.518  69.297  1.00 39.66           N  
ATOM   2371  CA  SER A 356      42.385  43.712  70.086  1.00 39.59           C  
ATOM   2372  C   SER A 356      41.435  44.746  69.511  1.00 41.99           C  
ATOM   2373  O   SER A 356      40.927  44.557  68.382  1.00 41.36           O  
ATOM   2374  CB  SER A 356      43.701  44.388  70.481  1.00 40.22           C  
ATOM   2375  OG  SER A 356      43.478  45.470  71.370  1.00 42.10           O  
TER    2376      SER A 356 
HETATM 2377  CH3 ALY B   1      36.050  37.550  41.370  1.00  0.00           C  
HETATM 2378  CH  ALY B   1      36.560  37.920  40.000  1.00  0.00           C  
HETATM 2379  OH  ALY B   1      37.790  37.690  39.640  1.00  0.00           O  
HETATM 2380  NZ  ALY B   1      35.630  38.550  39.150  1.00  0.00           N  
HETATM 2381  HAD ALY B   1      34.690  38.730  39.420  1.00  0.00           H  
HETATM 2382  CE  ALY B   1      36.160  38.920  37.810  1.00  0.00           C  
HETATM 2383  CD  ALY B   1      35.130  39.810  37.120  1.00  0.00           C  
HETATM 2384  CG  ALY B   1      35.340  39.950  35.620  1.00  0.00           C  
HETATM 2385  CB  ALY B   1      34.100  40.590  35.040  1.00  0.00           C  
HETATM 2386  CA  ALY B   1      34.150  40.910  33.550  1.00  0.00           C  
HETATM 2387  C   ALY B   1      34.350  39.650  32.700  1.00  0.00           C  
HETATM 2388  O   ALY B   1      33.460  38.810  32.630  1.00  0.00           O  
HETATM 2389  N   ALY B   1      32.970  41.640  33.120  1.00  0.00           N1+
HETATM 2390  HAB ALY B   1      32.160  41.090  33.300  1.00  0.00           H  
HETATM 2391  HAC ALY B   1      32.910  42.500  33.630  1.00  0.00           H  
HETATM 2392  HAA ALY B   1      33.040  41.830  32.140  1.00  0.00           H  
TER    2393      ALY B   1 
HETATM 2394 ZN   ZN2 C1001      16.617  42.695  50.026  1.00 27.34          ZN  
TER    2395      ZN2 C1001 
HETATM 2396  O7N CNA D   1      41.590  38.090  45.190  1.00  0.00           O  
HETATM 2397  HAE CNA D   1      41.000  37.830  44.430  1.00  0.00           H  
HETATM 2398  C7N CNA D   1      42.750  37.280  45.210  1.00  0.00           C  
HETATM 2399  N7N CNA D   1      43.790  37.400  46.160  1.00  0.00           N1+
HETATM 2400  HAG CNA D   1      44.180  38.320  46.110  1.00  0.00           H  
HETATM 2401  HAH CNA D   1      43.420  37.250  47.080  1.00  0.00           H  
HETATM 2402  HAF CNA D   1      44.490  36.720  45.980  1.00  0.00           H  
HETATM 2403  C3N CNA D   1      42.790  36.280  44.120  1.00  0.00           C  
HETATM 2404  C2N CNA D   1      42.280  36.500  42.790  1.00  0.00           C  
HETATM 2405  C4N CNA D   1      43.410  34.990  44.470  1.00  0.00           C  
HETATM 2406  C5N CNA D   1      43.510  33.920  43.480  1.00  0.00           C  
HETATM 2407  C6N CNA D   1      43.030  34.040  42.120  1.00  0.00           C  
HETATM 2408  N1N CNA D   1      42.400  35.380  41.810  1.00  0.00           N  
HETATM 2409  C1D CNA D   1      41.960  35.380  40.410  1.00  0.00           C  
HETATM 2410  C4' CNA D   1      42.870  36.230  39.840  1.00  0.00           C  
HETATM 2411  C2D CNA D   1      40.640  36.130  40.240  1.00  0.00           C  
HETATM 2412  O2D CNA D   1      39.380  35.510  40.240  1.00  0.00           O  
HETATM 2413  HAB CNA D   1      39.230  35.050  41.120  1.00  0.00           H  
HETATM 2414  C3D CNA D   1      40.850  36.820  38.910  1.00  0.00           C  
HETATM 2415  O3D CNA D   1      40.010  36.250  37.810  1.00  0.00           O  
HETATM 2416  HAD CNA D   1      39.060  36.190  38.120  1.00  0.00           H  
HETATM 2417  C4D CNA D   1      42.180  37.090  38.950  1.00  0.00           C  
HETATM 2418  C5D CNA D   1      42.900  38.130  38.200  1.00  0.00           C  
HETATM 2419  O5D CNA D   1      44.040  37.640  37.400  1.00  0.00           O  
HETATM 2420  PN  CNA D   1      45.210  38.090  38.210  1.00  0.00           P  
HETATM 2421  O1N CNA D   1      45.790  38.580  36.950  1.00  0.00           O1-
HETATM 2422  O2N CNA D   1      45.500  39.180  39.050  1.00  0.00           O  
HETATM 2423  O3  CNA D   1      45.760  36.760  38.480  1.00  0.00           O  
HETATM 2424  PA  CNA D   1      46.670  35.740  37.940  1.00  0.00           P  
HETATM 2425  O1A CNA D   1      46.660  34.630  38.910  1.00  0.00           O  
HETATM 2426  O2A CNA D   1      46.080  35.350  36.630  1.00  0.00           O1-
HETATM 2427  O5B CNA D   1      48.050  36.230  37.710  1.00  0.00           O  
HETATM 2428  C5B CNA D   1      49.010  36.710  38.720  1.00  0.00           C  
HETATM 2429  C4B CNA D   1      50.270  37.090  38.030  1.00  0.00           C  
HETATM 2430  O4B CNA D   1      51.240  37.560  38.970  1.00  0.00           O  
HETATM 2431  C3B CNA D   1      50.940  36.000  37.320  1.00  0.00           C  
HETATM 2432  O3B CNA D   1      50.970  36.530  35.950  1.00  0.00           O  
HETATM 2433  HAC CNA D   1      51.410  35.870  35.350  1.00  0.00           H  
HETATM 2434  C2B CNA D   1      52.300  35.830  37.860  1.00  0.00           C  
HETATM 2435  O2B CNA D   1      53.400  35.830  36.900  1.00  0.00           O  
HETATM 2436  HAA CNA D   1      54.260  35.710  37.390  1.00  0.00           H  
HETATM 2437  C1B CNA D   1      52.450  36.850  38.880  1.00  0.00           C  
HETATM 2438  N9A CNA D   1      52.750  36.470  40.300  1.00  0.00           N  
HETATM 2439  C8A CNA D   1      52.360  35.430  41.170  1.00  0.00           C  
HETATM 2440  N7A CNA D   1      52.960  35.570  42.410  1.00  0.00           N  
HETATM 2441  C5A CNA D   1      53.750  36.740  42.310  1.00  0.00           C  
HETATM 2442  C4A CNA D   1      53.630  37.310  41.000  1.00  0.00           C  
HETATM 2443  N3A CNA D   1      54.300  38.540  40.470  1.00  0.00           N  
HETATM 2444  HAJ CNA D   1      54.160  38.870  39.540  1.00  0.00           H  
HETATM 2445  C2A CNA D   1      55.140  39.200  41.380  1.00  0.00           C  
HETATM 2446  N1A CNA D   1      55.330  38.720  42.740  1.00  0.00           N  
HETATM 2447  HAI CNA D   1      55.940  39.220  43.360  1.00  0.00           H  
HETATM 2448  C6A CNA D   1      54.650  37.500  43.210  1.00  0.00           C  
HETATM 2449  N6A CNA D   1      54.900  37.150  44.460  1.00  0.00           N  
HETATM 2450  HAL CNA D   1      54.470  36.330  44.840  1.00  0.00           H  
HETATM 2451  HAK CNA D   1      55.520  37.700  45.020  1.00  0.00           H  
TER    2452      CNA D   1 
CONECT 2377 2378
CONECT 2378 2377 2380 2379
CONECT 2379 2378
CONECT 2380 2378 2381 2382
CONECT 2381 2380
CONECT 2382 2380 2383
CONECT 2383 2382 2384
CONECT 2384 2383 2385
CONECT 2385 2384 2386
CONECT 2386 2385 2389 2387
CONECT 2387 2386 2388
CONECT 2388 2387
CONECT 2389 2386 2390 2391 2392
CONECT 2390 2389
CONECT 2391 2389
CONECT 2392 2389
CONECT 2396 2398 2397
CONECT 2397 2396
CONECT 2398 2396 2399 2403
CONECT 2399 2398 2400 2402 2401
CONECT 2400 2399
CONECT 2401 2399
CONECT 2402 2399
CONECT 2403 2398 2405 2404
CONECT 2404 2403 2408
CONECT 2405 2403 2406
CONECT 2406 2405 2407
CONECT 2407 2406 2408
CONECT 2408 2404 2407 2409
CONECT 2409 2408 2410 2411
CONECT 2410 2409 2417
CONECT 2411 2409 2412 2414
CONECT 2412 2411 2413
CONECT 2413 2412
CONECT 2414 2411 2417 2415
CONECT 2415 2414 2416
CONECT 2416 2415
CONECT 2417 2410 2414 2418
CONECT 2418 2417 2419
CONECT 2419 2418 2420
CONECT 2420 2419 2421 2423 2422
CONECT 2421 2420
CONECT 2422 2420
CONECT 2423 2420 2424
CONECT 2424 2423 2425 2427 2426
CONECT 2425 2424
CONECT 2426 2424
CONECT 2427 2424 2428
CONECT 2428 2427 2429
CONECT 2429 2428 2430 2431
CONECT 2430 2429 2437
CONECT 2431 2429 2434 2432
CONECT 2432 2431 2433
CONECT 2433 2432
CONECT 2434 2431 2435 2437
CONECT 2435 2434 2436
CONECT 2436 2435
CONECT 2437 2430 2434 2438
CONECT 2438 2437 2439 2442
CONECT 2439 2438 2440
CONECT 2440 2439 2441
CONECT 2441 2440 2448 2442
CONECT 2442 2438 2441 2443
CONECT 2443 2442 2444 2445
CONECT 2444 2443
CONECT 2445 2443 2446
CONECT 2446 2445 2448 2447
CONECT 2447 2446
CONECT 2448 2441 2446 2449
CONECT 2449 2448 2451 2450
CONECT 2450 2449
CONECT 2451 2449
END
