# Supplementary material for: Insight the C-Site Pocket Conformational Changes Responsible for Sirtuin 2 Activity Using Molecular Dynamics Simulations
Source: PLoS One. 2013 Mar 20;8(3):e59278. doi: 10.1371/journal.pone.0059278 (PMC3603925; doi:10.1371/journal.pone.0059278)
Supplement: File S1 — An archive containing the initial docking strucutre of WT and NAD, WT and Inhibitor, Q167A and NAD, Q167A and Inhibitor, H187A and NAD, and H187A and Inhibitor. (ZIP) [file pone.0059278.s001.zip › S4.pdb]

REMARK   Accelrys Discovery Studio PDB file
REMARK   Created:  Wed Feb 06 12:10:22 Korea Standard Time 2013
CRYST1   87.365   87.365   87.365  90.00  90.00  90.00 P1
ATOM      1  N   ARG A  57      58.030  67.820  47.440  1.00  0.00           N1+
ATOM      2  H1  ARG A  57      57.670  68.460  48.110  1.00  0.00           H  
ATOM      3  H2  ARG A  57      58.980  67.590  47.670  1.00  0.00           H  
ATOM      4  H3  ARG A  57      57.990  68.230  46.530  1.00  0.00           H  
ATOM      5  CA  ARG A  57      57.210  66.570  47.450  1.00  0.00           C  
ATOM      6  CB  ARG A  57      55.760  66.860  47.060  1.00  0.00           C  
ATOM      7  CG  ARG A  57      55.040  67.870  47.950  1.00  0.00           C  
ATOM      8  CD  ARG A  57      54.890  67.350  49.370  1.00  0.00           C  
ATOM      9  NE  ARG A  57      54.230  68.330  50.230  1.00  0.00           N  
ATOM     10  HE  ARG A  57      53.940  69.190  49.830  1.00  0.00           H  
ATOM     11  CZ  ARG A  57      53.990  68.120  51.520  1.00  0.00           C  
ATOM     12  NH1 ARG A  57      54.360  66.980  52.080  1.00  0.00           N  
ATOM     13 1HH1 ARG A  57      54.820  66.280  51.530  1.00  0.00           H  
ATOM     14 2HH1 ARG A  57      54.180  66.820  53.050  1.00  0.00           H  
ATOM     15  NH2 ARG A  57      53.380  69.060  52.250  1.00  0.00           N  
ATOM     16 1HH2 ARG A  57      53.110  69.920  51.830  1.00  0.00           H  
ATOM     17 2HH2 ARG A  57      53.210  68.890  53.220  1.00  0.00           H  
ATOM     18  C   ARG A  57      57.800  65.640  46.420  1.00  0.00           C  
ATOM     19  O   ARG A  57      57.110  64.770  45.900  1.00  0.00           O  
ATOM     20  N   LEU A  58      59.080  65.830  46.130  1.00  0.00           N  
ATOM     21  H   LEU A  58      59.590  66.550  46.610  1.00  0.00           H  
ATOM     22  CA  LEU A  58      59.740  65.020  45.140  1.00  0.00           C  
ATOM     23  CB  LEU A  58      60.030  65.860  43.890  1.00  0.00           C  
ATOM     24  CG  LEU A  58      60.570  67.290  43.920  1.00  0.00           C  
ATOM     25  CD1 LEU A  58      61.900  67.370  44.610  1.00  0.00           C  
ATOM     26  CD2 LEU A  58      60.670  67.760  42.470  1.00  0.00           C  
ATOM     27  C   LEU A  58      60.970  64.230  45.540  1.00  0.00           C  
ATOM     28  O   LEU A  58      61.530  64.390  46.620  1.00  0.00           O  
ATOM     29  N   LEU A  59      61.350  63.360  44.630  1.00  0.00           N  
ATOM     30  H   LEU A  59      60.850  63.330  43.760  1.00  0.00           H  
ATOM     31  CA  LEU A  59      62.470  62.440  44.800  1.00  0.00           C  
ATOM     32  CB  LEU A  59      62.270  61.280  43.830  1.00  0.00           C  
ATOM     33  CG  LEU A  59      60.910  60.590  43.930  1.00  0.00           C  
ATOM     34  CD1 LEU A  59      60.810  59.540  42.830  1.00  0.00           C  
ATOM     35  CD2 LEU A  59      60.710  59.980  45.320  1.00  0.00           C  
ATOM     36  C   LEU A  59      63.830  63.060  44.550  1.00  0.00           C  
ATOM     37  O   LEU A  59      64.010  63.840  43.610  1.00  0.00           O  
ATOM     38  N   ASP A  60      64.800  62.680  45.390  1.00  0.00           N  
ATOM     39  H   ASP A  60      64.580  62.050  46.130  1.00  0.00           H  
ATOM     40  CA  ASP A  60      66.180  63.170  45.270  1.00  0.00           C  
ATOM     41  CB  ASP A  60      67.080  62.680  46.410  1.00  0.00           C  
ATOM     42  CG  ASP A  60      66.440  62.830  47.780  1.00  0.00           C  
ATOM     43  OD1 ASP A  60      65.970  63.940  48.130  1.00  0.00           O  
ATOM     44  OD2 ASP A  60      66.450  61.820  48.520  1.00  0.00           O  
ATOM     45  C   ASP A  60      66.710  62.560  43.980  1.00  0.00           C  
ATOM     46  O   ASP A  60      67.460  63.200  43.240  1.00  0.00           O  
ATOM     47  N   GLU A  61      66.350  61.300  43.750  1.00  0.00           N  
ATOM     48  H   GLU A  61      65.780  60.820  44.410  1.00  0.00           H  
ATOM     49  CA  GLU A  61      66.770  60.610  42.540  1.00  0.00           C  
ATOM     50  CB  GLU A  61      68.110  59.870  42.760  1.00  0.00           C  
ATOM     51  CG  GLU A  61      68.080  58.740  43.780  1.00  0.00           C  
ATOM     52  CD  GLU A  61      69.400  57.970  43.860  1.00  0.00           C  
ATOM     53  OE1 GLU A  61      69.450  56.960  44.600  1.00  0.00           O  
ATOM     54  OE2 GLU A  61      70.390  58.380  43.180  1.00  0.00           O  
ATOM     55  C   GLU A  61      65.680  59.640  42.080  1.00  0.00           C  
ATOM     56  O   GLU A  61      64.900  59.130  42.880  1.00  0.00           O  
ATOM     57  N   LEU A  62      65.620  59.390  40.770  1.00  0.00           N  
ATOM     58  H   LEU A  62      66.280  59.830  40.160  1.00  0.00           H  
ATOM     59  CA  LEU A  62      64.600  58.500  40.230  1.00  0.00           C  
ATOM     60  CB  LEU A  62      64.300  58.870  38.780  1.00  0.00           C  
ATOM     61  CG  LEU A  62      63.780  60.300  38.580  1.00  0.00           C  
ATOM     62  CD1 LEU A  62      63.320  60.480  37.140  1.00  0.00           C  
ATOM     63  CD2 LEU A  62      62.620  60.550  39.520  1.00  0.00           C  
ATOM     64  C   LEU A  62      65.030  57.050  40.330  1.00  0.00           C  
ATOM     65  O   LEU A  62      65.250  56.390  39.320  1.00  0.00           O  
ATOM     66  N   THR A  63      65.140  56.570  41.560  1.00  0.00           N  
ATOM     67  H   THR A  63      64.940  57.170  42.330  1.00  0.00           H  
ATOM     68  CA  THR A  63      65.550  55.190  41.810  1.00  0.00           C  
ATOM     69  CB  THR A  63      67.020  55.130  42.220  1.00  0.00           C  
ATOM     70  OG1 THR A  63      67.190  55.820  43.470  1.00  0.00           O  
ATOM     71  HG1 THR A  63      68.150  55.780  43.740  1.00  0.00           H  
ATOM     72  CG2 THR A  63      67.910  55.780  41.150  1.00  0.00           C  
ATOM     73  C   THR A  63      64.740  54.650  42.970  1.00  0.00           C  
ATOM     74  O   THR A  63      64.060  55.390  43.690  1.00  0.00           O  
ATOM     75  N   LEU A  64      64.810  53.330  43.170  1.00  0.00           N  
ATOM     76  H   LEU A  64      65.360  52.760  42.550  1.00  0.00           H  
ATOM     77  CA  LEU A  64      64.110  52.730  44.270  1.00  0.00           C  
ATOM     78  CB  LEU A  64      64.340  51.210  44.300  1.00  0.00           C  
ATOM     79  CG  LEU A  64      63.530  50.470  45.350  1.00  0.00           C  
ATOM     80  CD1 LEU A  64      62.060  50.510  44.940  1.00  0.00           C  
ATOM     81  CD2 LEU A  64      64.000  49.030  45.460  1.00  0.00           C  
ATOM     82  C   LEU A  64      64.640  53.360  45.550  1.00  0.00           C  
ATOM     83  O   LEU A  64      63.880  53.580  46.490  1.00  0.00           O  
ATOM     84  N   GLU A  65      65.940  53.630  45.590  1.00  0.00           N  
ATOM     85  H   GLU A  65      66.510  53.410  44.800  1.00  0.00           H  
ATOM     86  CA  GLU A  65      66.550  54.250  46.770  1.00  0.00           C  
ATOM     87  CB  GLU A  65      68.070  54.430  46.590  1.00  0.00           C  
ATOM     88  CG  GLU A  65      68.930  53.180  46.680  1.00  0.00           C  
ATOM     89  CD  GLU A  65      68.630  52.130  45.630  1.00  0.00           C  
ATOM     90  OE1 GLU A  65      68.280  52.490  44.490  1.00  0.00           O  
ATOM     91  OE2 GLU A  65      68.770  50.930  45.960  1.00  0.00           O  
ATOM     92  C   GLU A  65      65.930  55.620  47.010  1.00  0.00           C  
ATOM     93  O   GLU A  65      65.640  55.980  48.140  1.00  0.00           O  
ATOM     94  N   GLY A  66      65.750  56.370  45.930  1.00  0.00           N  
ATOM     95  H   GLY A  66      66.020  56.030  45.040  1.00  0.00           H  
ATOM     96  CA  GLY A  66      65.140  57.700  46.050  1.00  0.00           C  
ATOM     97  C   GLY A  66      63.750  57.620  46.650  1.00  0.00           C  
ATOM     98  O   GLY A  66      63.340  58.450  47.470  1.00  0.00           O  
ATOM     99  N   VAL A  67      62.990  56.630  46.210  1.00  0.00           N  
ATOM    100  H   VAL A  67      63.350  56.000  45.520  1.00  0.00           H  
ATOM    101  CA  VAL A  67      61.640  56.430  46.710  1.00  0.00           C  
ATOM    102  CB  VAL A  67      60.930  55.300  45.920  1.00  0.00           C  
ATOM    103  CG1 VAL A  67      59.560  54.990  46.550  1.00  0.00           C  
ATOM    104  CG2 VAL A  67      60.780  55.740  44.470  1.00  0.00           C  
ATOM    105  C   VAL A  67      61.680  56.070  48.190  1.00  0.00           C  
ATOM    106  O   VAL A  67      60.890  56.560  48.970  1.00  0.00           O  
ATOM    107  N   ALA A  68      62.620  55.210  48.590  1.00  0.00           N  
ATOM    108  H   ALA A  68      63.260  54.830  47.920  1.00  0.00           H  
ATOM    109  CA  ALA A  68      62.720  54.830  49.980  1.00  0.00           C  
ATOM    110  CB  ALA A  68      63.830  53.770  50.170  1.00  0.00           C  
ATOM    111  C   ALA A  68      62.990  56.060  50.870  1.00  0.00           C  
ATOM    112  O   ALA A  68      62.360  56.220  51.920  1.00  0.00           O  
ATOM    113  N   ARG A  69      63.890  56.930  50.440  1.00  0.00           N  
ATOM    114  H   ARG A  69      64.370  56.780  49.570  1.00  0.00           H  
ATOM    115  CA  ARG A  69      64.170  58.120  51.240  1.00  0.00           C  
ATOM    116  CB  ARG A  69      65.370  58.880  50.670  1.00  0.00           C  
ATOM    117  CG  ARG A  69      66.690  58.170  50.900  1.00  0.00           C  
ATOM    118  CD  ARG A  69      67.840  59.110  50.590  1.00  0.00           C  
ATOM    119  NE  ARG A  69      67.950  59.410  49.180  1.00  0.00           N  
ATOM    120  HE  ARG A  69      67.610  60.290  48.850  1.00  0.00           H  
ATOM    121  CZ  ARG A  69      68.480  58.570  48.290  1.00  0.00           C  
ATOM    122  NH1 ARG A  69      68.940  57.390  48.690  1.00  0.00           N  
ATOM    123 1HH1 ARG A  69      68.890  57.130  49.660  1.00  0.00           H  
ATOM    124 2HH1 ARG A  69      69.340  56.760  48.030  1.00  0.00           H  
ATOM    125  NH2 ARG A  69      68.540  58.910  47.020  1.00  0.00           N  
ATOM    126 1HH2 ARG A  69      68.180  59.790  46.720  1.00  0.00           H  
ATOM    127 2HH2 ARG A  69      68.930  58.280  46.350  1.00  0.00           H  
ATOM    128  C   ARG A  69      62.950  59.020  51.310  1.00  0.00           C  
ATOM    129  O   ARG A  69      62.630  59.600  52.370  1.00  0.00           O  
ATOM    130  N   TYR A  70      62.240  59.150  50.200  1.00  0.00           N  
ATOM    131  H   TYR A  70      62.540  58.680  49.360  1.00  0.00           H  
ATOM    132  CA  TYR A  70      61.040  59.950  50.180  1.00  0.00           C  
ATOM    133  CB  TYR A  70      60.470  59.990  48.770  1.00  0.00           C  
ATOM    134  CG  TYR A  70      59.140  60.670  48.680  1.00  0.00           C  
ATOM    135  CD1 TYR A  70      59.010  62.040  48.930  1.00  0.00           C  
ATOM    136  HD1 TYR A  70      59.820  62.580  49.160  1.00  0.00           H  
ATOM    137  CD2 TYR A  70      57.990  59.940  48.370  1.00  0.00           C  
ATOM    138  HD2 TYR A  70      58.070  58.960  48.190  1.00  0.00           H  
ATOM    139  CE1 TYR A  70      57.760  62.670  48.870  1.00  0.00           C  
ATOM    140  HE1 TYR A  70      57.680  63.650  49.050  1.00  0.00           H  
ATOM    141  CE2 TYR A  70      56.750  60.540  48.300  1.00  0.00           C  
ATOM    142  HE2 TYR A  70      55.940  60.000  48.080  1.00  0.00           H  
ATOM    143  CZ  TYR A  70      56.640  61.900  48.550  1.00  0.00           C  
ATOM    144  OH  TYR A  70      55.400  62.490  48.500  1.00  0.00           O  
ATOM    145  HH  TYR A  70      54.710  61.800  48.260  1.00  0.00           H  
ATOM    146  C   TYR A  70      60.020  59.380  51.180  1.00  0.00           C  
ATOM    147  O   TYR A  70      59.380  60.120  51.910  1.00  0.00           O  
ATOM    148  N   MET A  71      59.880  58.050  51.200  1.00  0.00           N  
ATOM    149  H   MET A  71      60.440  57.490  50.590  1.00  0.00           H  
ATOM    150  CA  MET A  71      58.950  57.400  52.110  1.00  0.00           C  
ATOM    151  CB  MET A  71      58.920  55.880  51.850  1.00  0.00           C  
ATOM    152  CG  MET A  71      58.330  55.520  50.500  1.00  0.00           C  
ATOM    153  SD  MET A  71      58.240  53.740  50.200  1.00  0.00           S  
ATOM    154  CE  MET A  71      57.240  53.220  51.520  1.00  0.00           C  
ATOM    155  C   MET A  71      59.260  57.650  53.560  1.00  0.00           C  
ATOM    156  O   MET A  71      58.380  57.570  54.410  1.00  0.00           O  
ATOM    157  N   GLN A  72      60.510  57.990  53.860  1.00  0.00           N  
ATOM    158  H   GLN A  72      61.190  58.050  53.130  1.00  0.00           H  
ATOM    159  CA  GLN A  72      60.900  58.250  55.230  1.00  0.00           C  
ATOM    160  CB  GLN A  72      62.290  57.710  55.500  1.00  0.00           C  
ATOM    161  CG  GLN A  72      62.380  56.230  55.190  1.00  0.00           C  
ATOM    162  CD  GLN A  72      63.780  55.680  55.340  1.00  0.00           C  
ATOM    163  OE1 GLN A  72      64.720  56.170  54.720  1.00  0.00           O  
ATOM    164  NE2 GLN A  72      63.920  54.640  56.160  1.00  0.00           N  
ATOM    165 1HE2 GLN A  72      63.120  54.270  56.630  1.00  0.00           H  
ATOM    166 2HE2 GLN A  72      64.820  54.230  56.300  1.00  0.00           H  
ATOM    167  C   GLN A  72      60.830  59.730  55.560  1.00  0.00           C  
ATOM    168  O   GLN A  72      61.030  60.120  56.720  1.00  0.00           O  
ATOM    169  N   SER A  73      60.540  60.560  54.560  1.00  0.00           N  
ATOM    170  H   SER A  73      60.400  60.180  53.640  1.00  0.00           H  
ATOM    171  CA  SER A  73      60.410  62.000  54.770  1.00  0.00           C  
ATOM    172  CB  SER A  73      60.550  62.770  53.460  1.00  0.00           C  
ATOM    173  OG  SER A  73      59.380  62.650  52.660  1.00  0.00           O  
ATOM    174  HG  SER A  73      59.500  63.170  51.810  1.00  0.00           H  
ATOM    175  C   SER A  73      59.030  62.240  55.360  1.00  0.00           C  
ATOM    176  O   SER A  73      58.150  61.390  55.250  1.00  0.00           O  
ATOM    177  N   GLU A  74      58.830  63.390  55.990  1.00  0.00           N  
ATOM    178  H   GLU A  74      59.560  64.070  56.040  1.00  0.00           H  
ATOM    179  CA  GLU A  74      57.530  63.680  56.590  1.00  0.00           C  
ATOM    180  CB  GLU A  74      57.650  64.830  57.590  1.00  0.00           C  
ATOM    181  CG  GLU A  74      58.020  66.180  57.020  1.00  0.00           C  
ATOM    182  CD  GLU A  74      56.920  66.780  56.140  1.00  0.00           C  
ATOM    183  OE1 GLU A  74      55.760  66.840  56.600  1.00  0.00           O  
ATOM    184  OE2 GLU A  74      57.230  67.200  55.010  1.00  0.00           O  
ATOM    185  C   GLU A  74      56.460  64.000  55.550  1.00  0.00           C  
ATOM    186  O   GLU A  74      55.260  64.010  55.860  1.00  0.00           O  
ATOM    187  N   ARG A  75      56.890  64.250  54.320  1.00  0.00           N  
ATOM    188  H   ARG A  75      57.870  64.190  54.140  1.00  0.00           H  
ATOM    189  CA  ARG A  75      55.990  64.600  53.230  1.00  0.00           C  
ATOM    190  CB  ARG A  75      56.800  65.210  52.090  1.00  0.00           C  
ATOM    191  CG  ARG A  75      57.940  66.090  52.600  1.00  0.00           C  
ATOM    192  CD  ARG A  75      58.570  66.940  51.530  1.00  0.00           C  
ATOM    193  NE  ARG A  75      57.600  67.850  50.930  1.00  0.00           N  
ATOM    194  HE  ARG A  75      56.640  67.730  51.160  1.00  0.00           H  
ATOM    195  CZ  ARG A  75      57.920  68.840  50.100  1.00  0.00           C  
ATOM    196  NH1 ARG A  75      59.190  69.040  49.780  1.00  0.00           N  
ATOM    197 1HH1 ARG A  75      59.910  68.450  50.150  1.00  0.00           H  
ATOM    198 2HH1 ARG A  75      59.440  69.790  49.150  1.00  0.00           H  
ATOM    199  NH2 ARG A  75      56.980  69.610  49.590  1.00  0.00           N  
ATOM    200 1HH2 ARG A  75      56.020  69.450  49.830  1.00  0.00           H  
ATOM    201 2HH2 ARG A  75      57.220  70.350  48.970  1.00  0.00           H  
ATOM    202  C   ARG A  75      55.200  63.380  52.710  1.00  0.00           C  
ATOM    203  O   ARG A  75      54.120  63.520  52.140  1.00  0.00           O  
ATOM    204  N   CYS A  76      55.740  62.190  52.940  1.00  0.00           N  
ATOM    205  H   CYS A  76      56.610  62.130  53.430  1.00  0.00           H  
ATOM    206  CA  CYS A  76      55.090  60.960  52.480  1.00  0.00           C  
ATOM    207  CB  CYS A  76      56.160  59.950  52.040  1.00  0.00           C  
ATOM    208  SG  CYS A  76      55.530  58.450  51.220  1.00  0.00           S  
ATOM    209  HG  CYS A  76      56.290  57.860  50.970  1.00  0.00           H  
ATOM    210  C   CYS A  76      54.220  60.370  53.580  1.00  0.00           C  
ATOM    211  O   CYS A  76      54.680  59.560  54.390  1.00  0.00           O  
ATOM    212  N   ARG A  77      52.960  60.780  53.610  1.00  0.00           N  
ATOM    213  H   ARG A  77      52.640  61.420  52.910  1.00  0.00           H  
ATOM    214  CA  ARG A  77      52.030  60.340  54.640  1.00  0.00           C  
ATOM    215  CB  ARG A  77      51.360  61.550  55.300  1.00  0.00           C  
ATOM    216  CG  ARG A  77      52.330  62.510  55.980  1.00  0.00           C  
ATOM    217  CD  ARG A  77      51.600  63.660  56.670  1.00  0.00           C  
ATOM    218  NE  ARG A  77      52.510  64.650  57.250  1.00  0.00           N  
ATOM    219  HE  ARG A  77      52.490  65.580  56.880  1.00  0.00           H  
ATOM    220  CZ  ARG A  77      53.380  64.390  58.230  1.00  0.00           C  
ATOM    221  NH1 ARG A  77      53.470  63.180  58.760  1.00  0.00           N  
ATOM    222 1HH1 ARG A  77      52.880  62.440  58.420  1.00  0.00           H  
ATOM    223 2HH1 ARG A  77      54.120  63.000  59.490  1.00  0.00           H  
ATOM    224  NH2 ARG A  77      54.170  65.360  58.680  1.00  0.00           N  
ATOM    225 1HH2 ARG A  77      54.110  66.280  58.280  1.00  0.00           H  
ATOM    226 2HH2 ARG A  77      54.820  65.180  59.410  1.00  0.00           H  
ATOM    227  C   ARG A  77      50.950  59.400  54.110  1.00  0.00           C  
ATOM    228  O   ARG A  77      50.450  58.570  54.860  1.00  0.00           O  
ATOM    229  N   ARG A  78      50.590  59.560  52.840  1.00  0.00           N  
ATOM    230  H   ARG A  78      51.070  60.240  52.290  1.00  0.00           H  
ATOM    231  CA  ARG A  78      49.530  58.770  52.210  1.00  0.00           C  
ATOM    232  CB  ARG A  78      48.400  59.700  51.790  1.00  0.00           C  
ATOM    233  CG  ARG A  78      47.800  60.520  52.940  1.00  0.00           C  
ATOM    234  CD  ARG A  78      46.690  61.430  52.410  1.00  0.00           C  
ATOM    235  NE  ARG A  78      46.080  62.240  53.460  1.00  0.00           N  
ATOM    236  HE  ARG A  78      45.130  62.050  53.700  1.00  0.00           H  
ATOM    237  CZ  ARG A  78      46.710  63.220  54.110  1.00  0.00           C  
ATOM    238  NH1 ARG A  78      47.970  63.520  53.820  1.00  0.00           N  
ATOM    239 1HH1 ARG A  78      48.460  63.000  53.120  1.00  0.00           H  
ATOM    240 2HH1 ARG A  78      48.440  64.260  54.310  1.00  0.00           H  
ATOM    241  NH2 ARG A  78      46.060  63.910  55.040  1.00  0.00           N  
ATOM    242 1HH2 ARG A  78      45.110  63.690  55.260  1.00  0.00           H  
ATOM    243 2HH2 ARG A  78      46.530  64.650  55.530  1.00  0.00           H  
ATOM    244  C   ARG A  78      50.050  58.020  50.990  1.00  0.00           C  
ATOM    245  O   ARG A  78      50.530  58.620  50.020  1.00  0.00           O  
ATOM    246  N   VAL A  79      49.950  56.690  51.050  1.00  0.00           N  
ATOM    247  H   VAL A  79      49.550  56.270  51.860  1.00  0.00           H  
ATOM    248  CA  VAL A  79      50.410  55.840  49.970  1.00  0.00           C  
ATOM    249  CB  VAL A  79      51.440  54.800  50.500  1.00  0.00           C  
ATOM    250  CG1 VAL A  79      51.970  53.930  49.350  1.00  0.00           C  
ATOM    251  CG2 VAL A  79      52.580  55.530  51.230  1.00  0.00           C  
ATOM    252  C   VAL A  79      49.230  55.070  49.410  1.00  0.00           C  
ATOM    253  O   VAL A  79      48.380  54.590  50.160  1.00  0.00           O  
ATOM    254  N   ILE A  80      49.180  54.980  48.080  1.00  0.00           N  
ATOM    255  H   ILE A  80      49.870  55.460  47.540  1.00  0.00           H  
ATOM    256  CA  ILE A  80      48.150  54.200  47.410  1.00  0.00           C  
ATOM    257  CB  ILE A  80      47.270  55.070  46.470  1.00  0.00           C  
ATOM    258  CG1 ILE A  80      46.370  55.990  47.310  1.00  0.00           C  
ATOM    259  CG2 ILE A  80      46.420  54.160  45.580  1.00  0.00           C  
ATOM    260  CD  ILE A  80      45.420  56.830  46.460  1.00  0.00           C  
ATOM    261  C   ILE A  80      48.880  53.140  46.570  1.00  0.00           C  
ATOM    262  O   ILE A  80      49.840  53.440  45.840  1.00  0.00           O  
ATOM    263  N   CYS A  81      48.440  51.900  46.700  1.00  0.00           N  
ATOM    264  H   CYS A  81      47.710  51.700  47.360  1.00  0.00           H  
ATOM    265  CA  CYS A  81      49.000  50.810  45.920  1.00  0.00           C  
ATOM    266  CB  CYS A  81      49.240  49.570  46.750  1.00  0.00           C  
ATOM    267  SG  CYS A  81      50.450  49.780  48.060  1.00  0.00           S  
ATOM    268  HG  CYS A  81      50.550  48.920  48.560  1.00  0.00           H  
ATOM    269  C   CYS A  81      47.940  50.430  44.880  1.00  0.00           C  
ATOM    270  O   CYS A  81      46.770  50.410  45.220  1.00  0.00           O  
ATOM    271  N   LEU A  82      48.380  50.180  43.650  1.00  0.00           N  
ATOM    272  H   LEU A  82      49.350  50.290  43.470  1.00  0.00           H  
ATOM    273  CA  LEU A  82      47.520  49.750  42.540  1.00  0.00           C  
ATOM    274  CB  LEU A  82      47.590  50.740  41.360  1.00  0.00           C  
ATOM    275  CG  LEU A  82      47.250  52.220  41.540  1.00  0.00           C  
ATOM    276  CD1 LEU A  82      47.320  52.890  40.170  1.00  0.00           C  
ATOM    277  CD2 LEU A  82      45.880  52.380  42.120  1.00  0.00           C  
ATOM    278  C   LEU A  82      48.200  48.440  42.160  1.00  0.00           C  
ATOM    279  O   LEU A  82      49.350  48.430  41.740  1.00  0.00           O  
ATOM    280  N   VAL A  83      47.480  47.340  42.340  1.00  0.00           N  
ATOM    281  H   VAL A  83      46.530  47.430  42.650  1.00  0.00           H  
ATOM    282  CA  VAL A  83      48.030  46.020  42.100  1.00  0.00           C  
ATOM    283  CB  VAL A  83      48.210  45.280  43.450  1.00  0.00           C  
ATOM    284  CG1 VAL A  83      49.100  46.140  44.350  1.00  0.00           C  
ATOM    285  CG2 VAL A  83      46.850  45.040  44.120  1.00  0.00           C  
ATOM    286  C   VAL A  83      47.240  45.150  41.160  1.00  0.00           C  
ATOM    287  O   VAL A  83      46.010  45.260  41.060  1.00  0.00           O  
ATOM    288  N   GLY A  84      47.980  44.280  40.470  1.00  0.00           N  
ATOM    289  H   GLY A  84      48.970  44.270  40.610  1.00  0.00           H  
ATOM    290  CA  GLY A  84      47.410  43.350  39.500  1.00  0.00           C  
ATOM    291  C   GLY A  84      47.870  41.920  39.740  1.00  0.00           C  
ATOM    292  O   GLY A  84      48.510  41.610  40.760  1.00  0.00           O  
ATOM    293  N   ALA A  85      47.570  41.050  38.790  1.00  0.00           N  
ATOM    294  H   ALA A  85      47.090  41.390  37.980  1.00  0.00           H  
ATOM    295  CA  ALA A  85      47.900  39.630  38.840  1.00  0.00           C  
ATOM    296  CB  ALA A  85      47.480  38.950  37.510  1.00  0.00           C  
ATOM    297  C   ALA A  85      49.350  39.290  39.160  1.00  0.00           C  
ATOM    298  O   ALA A  85      49.620  38.240  39.730  1.00  0.00           O  
ATOM    299  N   GLY A  86      50.280  40.170  38.780  1.00  0.00           N  
ATOM    300  H   GLY A  86      49.990  41.010  38.320  1.00  0.00           H  
ATOM    301  CA  GLY A  86      51.690  39.930  39.030  1.00  0.00           C  
ATOM    302  C   GLY A  86      52.030  39.830  40.500  1.00  0.00           C  
ATOM    303  O   GLY A  86      53.080  39.280  40.840  1.00  0.00           O  
ATOM    304  N   ILE A  87      51.190  40.340  41.400  1.00  0.00           N  
ATOM    305  H   ILE A  87      50.330  40.770  41.120  1.00  0.00           H  
ATOM    306  CA  ILE A  87      51.590  40.230  42.810  1.00  0.00           C  
ATOM    307  CB  ILE A  87      51.010  41.360  43.700  1.00  0.00           C  
ATOM    308  CG1 ILE A  87      49.510  41.160  43.950  1.00  0.00           C  
ATOM    309  CG2 ILE A  87      51.270  42.730  43.060  1.00  0.00           C  
ATOM    310  CD  ILE A  87      48.990  42.070  45.070  1.00  0.00           C  
ATOM    311  C   ILE A  87      51.200  38.890  43.430  1.00  0.00           C  
ATOM    312  O   ILE A  87      51.560  38.600  44.570  1.00  0.00           O  
ATOM    313  N   SER A  88      50.470  38.070  42.680  1.00  0.00           N  
ATOM    314  H   SER A  88      50.200  38.340  41.750  1.00  0.00           H  
ATOM    315  CA  SER A  88      50.040  36.760  43.180  1.00  0.00           C  
ATOM    316  CB  SER A  88      48.510  36.670  43.150  1.00  0.00           C  
ATOM    317  OG  SER A  88      47.950  37.690  43.970  1.00  0.00           O  
ATOM    318  HG  SER A  88      46.950  37.630  43.950  1.00  0.00           H  
ATOM    319  C   SER A  88      50.650  35.580  42.450  1.00  0.00           C  
ATOM    320  O   SER A  88      50.450  34.430  42.840  1.00  0.00           O  
ATOM    321  N   THR A  89      51.400  35.850  41.390  1.00  0.00           N  
ATOM    322  H   THR A  89      51.540  36.790  41.090  1.00  0.00           H  
ATOM    323  CA  THR A  89      52.000  34.760  40.660  1.00  0.00           C  
ATOM    324  CB  THR A  89      52.760  35.260  39.410  1.00  0.00           C  
ATOM    325  OG1 THR A  89      53.710  36.260  39.800  1.00  0.00           O  
ATOM    326  HG1 THR A  89      54.200  36.580  38.990  1.00  0.00           H  
ATOM    327  CG2 THR A  89      51.810  35.890  38.430  1.00  0.00           C  
ATOM    328  C   THR A  89      52.920  33.900  41.530  1.00  0.00           C  
ATOM    329  O   THR A  89      52.950  32.680  41.380  1.00  0.00           O  
ATOM    330  N   SER A  90      53.640  34.510  42.480  1.00  0.00           N  
ATOM    331  H   SER A  90      53.570  35.490  42.610  1.00  0.00           H  
ATOM    332  CA  SER A  90      54.550  33.710  43.310  1.00  0.00           C  
ATOM    333  CB  SER A  90      55.570  34.600  44.040  1.00  0.00           C  
ATOM    334  OG  SER A  90      54.950  35.360  45.060  1.00  0.00           O  
ATOM    335  HG  SER A  90      55.640  35.930  45.520  1.00  0.00           H  
ATOM    336  C   SER A  90      53.800  32.850  44.340  1.00  0.00           C  
ATOM    337  O   SER A  90      54.380  31.950  44.940  1.00  0.00           O  
ATOM    338  N   ALA A  91      52.510  33.120  44.540  1.00  0.00           N  
ATOM    339  H   ALA A  91      52.080  33.880  44.050  1.00  0.00           H  
ATOM    340  CA  ALA A  91      51.720  32.320  45.460  1.00  0.00           C  
ATOM    341  CB  ALA A  91      50.470  33.090  45.930  1.00  0.00           C  
ATOM    342  C   ALA A  91      51.290  31.040  44.750  1.00  0.00           C  
ATOM    343  O   ALA A  91      50.860  30.110  45.390  1.00  0.00           O  
ATOM    344  N   GLY A  92      51.400  31.020  43.430  1.00  0.00           N  
ATOM    345  H   GLY A  92      51.760  31.820  42.950  1.00  0.00           H  
ATOM    346  CA  GLY A  92      50.990  29.860  42.680  1.00  0.00           C  
ATOM    347  C   GLY A  92      49.700  30.070  41.920  1.00  0.00           C  
ATOM    348  O   GLY A  92      49.210  29.150  41.270  1.00  0.00           O  
ATOM    349  N   ILE A  93      49.150  31.280  41.970  1.00  0.00           N  
ATOM    350  H   ILE A  93      49.590  32.000  42.510  1.00  0.00           H  
ATOM    351  CA  ILE A  93      47.910  31.580  41.250  1.00  0.00           C  
ATOM    352  CB  ILE A  93      47.470  33.050  41.460  1.00  0.00           C  
ATOM    353  CG1 ILE A  93      47.290  33.340  42.950  1.00  0.00           C  
ATOM    354  CG2 ILE A  93      46.150  33.330  40.730  1.00  0.00           C  
ATOM    355  CD  ILE A  93      46.120  32.710  43.590  1.00  0.00           C  
ATOM    356  C   ILE A  93      48.220  31.330  39.760  1.00  0.00           C  
ATOM    357  O   ILE A  93      49.180  31.870  39.210  1.00  0.00           O  
ATOM    358  N   PRO A  94      47.420  30.510  39.090  1.00  0.00           N  
ATOM    359  CA  PRO A  94      47.710  30.240  37.680  1.00  0.00           C  
ATOM    360  CB  PRO A  94      46.850  29.010  37.400  1.00  0.00           C  
ATOM    361  CG  PRO A  94      45.620  29.320  38.180  1.00  0.00           C  
ATOM    362  CD  PRO A  94      46.240  29.730  39.530  1.00  0.00           C  
ATOM    363  C   PRO A  94      47.440  31.390  36.690  1.00  0.00           C  
ATOM    364  O   PRO A  94      46.820  32.390  37.040  1.00  0.00           O  
ATOM    365  N   ASP A  95      47.990  31.240  35.480  1.00  0.00           N  
ATOM    366  H   ASP A  95      48.560  30.440  35.310  1.00  0.00           H  
ATOM    367  CA  ASP A  95      47.780  32.200  34.400  1.00  0.00           C  
ATOM    368  CB  ASP A  95      48.830  32.010  33.300  1.00  0.00           C  
ATOM    369  CG  ASP A  95      48.580  32.890  32.080  1.00  0.00           C  
ATOM    370  OD1 ASP A  95      47.580  33.640  32.040  1.00  0.00           O  
ATOM    371  OD2 ASP A  95      49.400  32.820  31.140  1.00  0.00           O  
ATOM    372  C   ASP A  95      46.420  31.790  33.870  1.00  0.00           C  
ATOM    373  O   ASP A  95      46.290  30.780  33.170  1.00  0.00           O  
ATOM    374  N   PHE A  96      45.400  32.560  34.200  1.00  0.00           N  
ATOM    375  H   PHE A  96      45.560  33.390  34.740  1.00  0.00           H  
ATOM    376  CA  PHE A  96      44.050  32.220  33.790  1.00  0.00           C  
ATOM    377  C   PHE A  96      43.810  32.260  32.280  1.00  0.00           C  
ATOM    378  O   PHE A  96      42.810  31.760  31.810  1.00  0.00           O  
ATOM    379  CB  PHE A  96      43.060  33.140  34.490  1.00 20.00           C  
ATOM    380  CG  PHE A  96      43.251  33.210  36.004  1.00 20.00           C  
ATOM    381  CD1 PHE A  96      44.151  32.344  36.613  1.00 20.00           C  
ATOM    382  CD2 PHE A  96      42.529  34.107  36.788  1.00 20.00           C  
ATOM    383  CE1 PHE A  96      44.336  32.378  37.991  1.00 20.00           C  
ATOM    384  CE2 PHE A  96      42.711  34.143  38.166  1.00 20.00           C  
ATOM    385  CZ  PHE A  96      43.615  33.278  38.769  1.00 20.00           C  
ATOM    386  HB1 PHE A  96      43.177  34.144  34.083  1.00 20.00           H  
ATOM    387  HB2 PHE A  96      42.052  32.780  34.287  1.00 20.00           H  
ATOM    388  HD1 PHE A  96      44.715  31.634  36.008  1.00 20.00           H  
ATOM    389  HD2 PHE A  96      41.816  34.785  36.318  1.00 20.00           H  
ATOM    390  HE1 PHE A  96      45.046  31.699  38.462  1.00 20.00           H  
ATOM    391  HE2 PHE A  96      42.145  34.850  38.772  1.00 20.00           H  
ATOM    392  HZ  PHE A  96      43.760  33.305  39.849  1.00 20.00           H  
ATOM    393  N   ARG A  97      44.740  32.840  31.530  1.00  0.00           N  
ATOM    394  H   ARG A  97      45.540  33.240  31.970  1.00  0.00           H  
ATOM    395  CA  ARG A  97      44.600  32.910  30.080  1.00  0.00           C  
ATOM    396  CB  ARG A  97      45.600  33.920  29.530  1.00  0.00           C  
ATOM    397  CG  ARG A  97      45.370  35.330  30.020  1.00  0.00           C  
ATOM    398  CD  ARG A  97      46.480  36.240  29.520  1.00  0.00           C  
ATOM    399  NE  ARG A  97      47.770  35.780  30.010  1.00  0.00           N  
ATOM    400  HE  ARG A  97      47.790  34.960  30.590  1.00  0.00           H  
ATOM    401  CZ  ARG A  97      48.930  36.370  29.750  1.00  0.00           C  
ATOM    402  NH1 ARG A  97      48.970  37.460  28.990  1.00  0.00           N  
ATOM    403 1HH1 ARG A  97      48.130  37.840  28.610  1.00  0.00           H  
ATOM    404 2HH1 ARG A  97      49.850  37.900  28.790  1.00  0.00           H  
ATOM    405  NH2 ARG A  97      50.060  35.860  30.240  1.00  0.00           N  
ATOM    406 1HH2 ARG A  97      50.020  35.030  30.800  1.00  0.00           H  
ATOM    407 2HH2 ARG A  97      50.930  36.300  30.050  1.00  0.00           H  
ATOM    408  C   ARG A  97      44.820  31.570  29.390  1.00  0.00           C  
ATOM    409  O   ARG A  97      44.380  31.360  28.250  1.00  0.00           O  
ATOM    410  N   SER A  98      45.510  30.660  30.050  1.00  0.00           N  
ATOM    411  H   SER A  98      45.850  30.840  30.970  1.00  0.00           H  
ATOM    412  CA  SER A  98      45.770  29.370  29.410  1.00  0.00           C  
ATOM    413  CB  SER A  98      47.140  28.840  29.820  1.00  0.00           C  
ATOM    414  OG  SER A  98      47.190  28.620  31.210  1.00  0.00           O  
ATOM    415  HG  SER A  98      48.090  28.270  31.470  1.00  0.00           H  
ATOM    416  C   SER A  98      44.720  28.320  29.730  1.00  0.00           C  
ATOM    417  O   SER A  98      44.380  28.090  30.880  1.00  0.00           O  
ATOM    418  N   PRO A  99      44.170  27.690  28.680  1.00  0.00           N  
ATOM    419  CA  PRO A  99      43.160  26.650  28.840  1.00  0.00           C  
ATOM    420  CB  PRO A  99      42.570  26.560  27.440  1.00  0.00           C  
ATOM    421  CG  PRO A  99      43.800  26.740  26.600  1.00  0.00           C  
ATOM    422  CD  PRO A  99      44.390  27.970  27.250  1.00  0.00           C  
ATOM    423  C   PRO A  99      43.910  25.370  29.250  1.00  0.00           C  
ATOM    424  O   PRO A  99      43.300  24.360  29.620  1.00  0.00           O  
ATOM    425  N   SER A 100      45.230  25.450  29.180  1.00  0.00           N  
ATOM    426  H   SER A 100      45.640  26.320  28.890  1.00  0.00           H  
ATOM    427  CA  SER A 100      46.130  24.350  29.520  1.00  0.00           C  
ATOM    428  CB  SER A 100      47.560  24.870  29.660  1.00  0.00           C  
ATOM    429  OG  SER A 100      48.450  23.820  30.000  1.00  0.00           O  
ATOM    430  HG  SER A 100      49.380  24.180  30.080  1.00  0.00           H  
ATOM    431  C   SER A 100      45.730  23.620  30.790  1.00  0.00           C  
ATOM    432  O   SER A 100      45.450  22.410  30.760  1.00  0.00           O  
ATOM    433  N   THR A 101      45.730  24.330  31.910  1.00  0.00           N  
ATOM    434  H   THR A 101      46.000  25.290  31.870  1.00  0.00           H  
ATOM    435  CA  THR A 101      45.350  23.740  33.180  1.00  0.00           C  
ATOM    436  CB  THR A 101      45.380  24.760  34.310  1.00  0.00           C  
ATOM    437  OG1 THR A 101      44.770  24.190  35.480  1.00  0.00           O  
ATOM    438  HG1 THR A 101      44.790  24.860  36.220  1.00  0.00           H  
ATOM    439  CG2 THR A 101      44.630  26.020  33.910  1.00  0.00           C  
ATOM    440  C   THR A 101      43.940  23.170  33.100  1.00  0.00           C  
ATOM    441  O   THR A 101      43.190  23.450  32.140  1.00  0.00           O  
ATOM    442  N   GLY A 102      43.560  22.390  34.090  1.00  0.00           N  
ATOM    443  H   GLY A 102      44.200  22.190  34.840  1.00  0.00           H  
ATOM    444  CA  GLY A 102      42.230  21.820  34.090  1.00  0.00           C  
ATOM    445  C   GLY A 102      41.220  22.770  34.700  1.00  0.00           C  
ATOM    446  O   GLY A 102      40.170  22.340  35.150  1.00  0.00           O  
ATOM    447  N   LEU A 103      41.520  24.060  34.690  1.00  0.00           N  
ATOM    448  H   LEU A 103      42.380  24.360  34.290  1.00  0.00           H  
ATOM    449  CA  LEU A 103      40.600  25.040  35.260  1.00  0.00           C  
ATOM    450  CB  LEU A 103      41.210  26.440  35.230  1.00  0.00           C  
ATOM    451  CG  LEU A 103      42.180  26.830  36.340  1.00  0.00           C  
ATOM    452  CD1 LEU A 103      42.690  28.240  36.090  1.00  0.00           C  
ATOM    453  CD2 LEU A 103      41.450  26.760  37.690  1.00  0.00           C  
ATOM    454  C   LEU A 103      39.220  25.120  34.650  1.00  0.00           C  
ATOM    455  O   LEU A 103      38.230  25.180  35.370  1.00  0.00           O  
ATOM    456  N   TYR A 104      39.150  25.120  33.320  1.00  0.00           N  
ATOM    457  H   TYR A 104      39.990  25.030  32.780  1.00  0.00           H  
ATOM    458  CA  TYR A 104      37.870  25.250  32.630  1.00  0.00           C  
ATOM    459  CB  TYR A 104      38.030  26.260  31.490  1.00  0.00           C  
ATOM    460  CG  TYR A 104      38.760  27.510  31.910  1.00  0.00           C  
ATOM    461  CD1 TYR A 104      40.040  27.790  31.430  1.00  0.00           C  
ATOM    462  HD1 TYR A 104      40.460  27.170  30.770  1.00  0.00           H  
ATOM    463  CD2 TYR A 104      38.190  28.390  32.840  1.00  0.00           C  
ATOM    464  HD2 TYR A 104      37.280  28.210  33.190  1.00  0.00           H  
ATOM    465  CE1 TYR A 104      40.740  28.920  31.850  1.00  0.00           C  
ATOM    466  HE1 TYR A 104      41.660  29.110  31.500  1.00  0.00           H  
ATOM    467  CE2 TYR A 104      38.880  29.520  33.260  1.00  0.00           C  
ATOM    468  HE2 TYR A 104      38.460  30.150  33.920  1.00  0.00           H  
ATOM    469  CZ  TYR A 104      40.150  29.780  32.770  1.00  0.00           C  
ATOM    470  OH  TYR A 104      40.820  30.900  33.190  1.00  0.00           O  
ATOM    471  HH  TYR A 104      40.250  31.400  33.850  1.00  0.00           H  
ATOM    472  C   TYR A 104      37.270  23.960  32.090  1.00  0.00           C  
ATOM    473  O   TYR A 104      36.230  23.990  31.430  1.00  0.00           O  
ATOM    474  N   ASP A 105      37.930  22.840  32.370  1.00  0.00           N  
ATOM    475  H   ASP A 105      38.760  22.890  32.920  1.00  0.00           H  
ATOM    476  CA  ASP A 105      37.460  21.530  31.930  1.00  0.00           C  
ATOM    477  CB  ASP A 105      38.360  20.410  32.490  1.00  0.00           C  
ATOM    478  CG  ASP A 105      39.720  20.340  31.810  1.00  0.00           C  
ATOM    479  OD1 ASP A 105      40.480  21.340  31.830  1.00  0.00           O  
ATOM    480  OD2 ASP A 105      40.040  19.270  31.250  1.00  0.00           O  
ATOM    481  C   ASP A 105      36.010  21.250  32.340  1.00  0.00           C  
ATOM    482  O   ASP A 105      35.210  20.780  31.530  1.00  0.00           O  
ATOM    483  N   ASN A 106      35.690  21.540  33.590  1.00  0.00           N  
ATOM    484  H   ASN A 106      36.380  21.930  34.200  1.00  0.00           H  
ATOM    485  CA  ASN A 106      34.340  21.320  34.110  1.00  0.00           C  
ATOM    486  CB  ASN A 106      34.300  21.570  35.620  1.00  0.00           C  
ATOM    487  CG  ASN A 106      35.270  20.700  36.380  1.00  0.00           C  
ATOM    488  OD1 ASN A 106      35.180  19.470  36.370  1.00  0.00           O  
ATOM    489  ND2 ASN A 106      36.220  21.340  37.060  1.00  0.00           N  
ATOM    490 1HD2 ASN A 106      36.260  22.340  37.040  1.00  0.00           H  
ATOM    491 2HD2 ASN A 106      36.890  20.820  37.580  1.00  0.00           H  
ATOM    492  C   ASN A 106      33.300  22.210  33.450  1.00  0.00           C  
ATOM    493  O   ASN A 106      32.100  21.940  33.530  1.00  0.00           O  
ATOM    494  N   LEU A 107      33.760  23.270  32.790  1.00  0.00           N  
ATOM    495  H   LEU A 107      34.750  23.410  32.730  1.00  0.00           H  
ATOM    496  CA  LEU A 107      32.860  24.220  32.150  1.00  0.00           C  
ATOM    497  CB  LEU A 107      33.510  25.610  32.150  1.00  0.00           C  
ATOM    498  CG  LEU A 107      33.920  26.080  33.550  1.00  0.00           C  
ATOM    499  CD1 LEU A 107      34.610  27.430  33.470  1.00  0.00           C  
ATOM    500  CD2 LEU A 107      32.690  26.150  34.450  1.00  0.00           C  
ATOM    501  C   LEU A 107      32.440  23.850  30.730  1.00  0.00           C  
ATOM    502  O   LEU A 107      31.330  24.160  30.310  1.00  0.00           O  
ATOM    503  N   GLU A 108      33.340  23.210  30.000  1.00  0.00           N  
ATOM    504  H   GLU A 108      34.230  23.000  30.400  1.00  0.00           H  
ATOM    505  CA  GLU A 108      33.060  22.790  28.630  1.00  0.00           C  
ATOM    506  CB  GLU A 108      34.340  22.250  27.990  1.00  0.00           C  
ATOM    507  CG  GLU A 108      35.530  23.230  28.040  1.00  0.00           C  
ATOM    508  CD  GLU A 108      36.790  22.690  27.370  1.00  0.00           C  
ATOM    509  OE1 GLU A 108      36.740  22.410  26.150  1.00  0.00           O  
ATOM    510  OE2 GLU A 108      37.820  22.540  28.070  1.00  0.00           O  
ATOM    511  C   GLU A 108      31.980  21.700  28.680  1.00  0.00           C  
ATOM    512  O   GLU A 108      32.180  20.590  28.190  1.00  0.00           O  
ATOM    513  N   LYS A 109      30.840  22.050  29.280  1.00  0.00           N  
ATOM    514  H   LYS A 109      30.760  22.990  29.630  1.00  0.00           H  
ATOM    515  CA  LYS A 109      29.720  21.140  29.470  1.00  0.00           C  
ATOM    516  CB  LYS A 109      29.960  20.320  30.740  1.00  0.00           C  
ATOM    517  CG  LYS A 109      31.400  19.810  30.860  1.00  0.00           C  
ATOM    518  CD  LYS A 109      31.680  19.150  32.190  1.00  0.00           C  
ATOM    519  CE  LYS A 109      33.140  18.720  32.290  1.00  0.00           C  
ATOM    520  NZ  LYS A 109      33.440  18.000  33.560  1.00  0.00           N1+
ATOM    521  HZ1 LYS A 109      34.410  17.740  33.570  1.00  0.00           H  
ATOM    522  HZ2 LYS A 109      33.240  18.590  34.340  1.00  0.00           H  
ATOM    523  HZ3 LYS A 109      32.880  17.170  33.610  1.00  0.00           H  
ATOM    524  C   LYS A 109      28.430  21.950  29.620  1.00  0.00           C  
ATOM    525  O   LYS A 109      27.320  21.420  29.470  1.00  0.00           O  
ATOM    526  N   TYR A 110      28.580  23.230  29.950  1.00  0.00           N  
ATOM    527  H   TYR A 110      29.510  23.590  30.080  1.00  0.00           H  
ATOM    528  CA  TYR A 110      27.440  24.130  30.120  1.00  0.00           C  
ATOM    529  CB  TYR A 110      27.690  25.100  31.290  1.00  0.00           C  
ATOM    530  CG  TYR A 110      27.880  24.430  32.630  1.00  0.00           C  
ATOM    531  CD1 TYR A 110      29.150  24.050  33.080  1.00  0.00           C  
ATOM    532  HD1 TYR A 110      29.950  24.220  32.500  1.00  0.00           H  
ATOM    533  CD2 TYR A 110      26.790  24.180  33.450  1.00  0.00           C  
ATOM    534  HD2 TYR A 110      25.870  24.440  33.150  1.00  0.00           H  
ATOM    535  CE1 TYR A 110      29.320  23.430  34.320  1.00  0.00           C  
ATOM    536  HE1 TYR A 110      30.230  23.160  34.630  1.00  0.00           H  
ATOM    537  CE2 TYR A 110      26.940  23.560  34.690  1.00  0.00           C  
ATOM    538  HE2 TYR A 110      26.150  23.390  35.260  1.00  0.00           H  
ATOM    539  CZ  TYR A 110      28.200  23.190  35.110  1.00  0.00           C  
ATOM    540  OH  TYR A 110      28.340  22.590  36.330  1.00  0.00           O  
ATOM    541  HH  TYR A 110      27.440  22.500  36.760  1.00  0.00           H  
ATOM    542  C   TYR A 110      27.160  24.950  28.860  1.00  0.00           C  
ATOM    543  O   TYR A 110      26.110  25.610  28.770  1.00  0.00           O  
ATOM    544  N   HIS A 111      28.080  24.910  27.910  1.00  0.00           N  
ATOM    545  H   HIS A 111      28.890  24.340  28.050  1.00  0.00           H  
ATOM    546  CA  HIS A 111      27.950  25.650  26.660  1.00  0.00           C  
ATOM    547  CB  HIS A 111      26.940  24.970  25.720  1.00  0.00           C  
ATOM    548  CG  HIS A 111      27.330  23.580  25.300  1.00  0.00           C  
ATOM    549  ND1 HIS A 111      27.140  22.480  26.110  1.00  0.00           N  
ATOM    550  CD2 HIS A 111      27.940  23.120  24.180  1.00  0.00           C  
ATOM    551  CE1 HIS A 111      27.610  21.400  25.500  1.00  0.00           C  
ATOM    552  NE2 HIS A 111      28.100  21.770  24.330  1.00  0.00           N  
ATOM    553  HE2 HIS A 111      28.520  21.160  23.660  1.00  0.00           H  
ATOM    554  C   HIS A 111      27.540  27.120  26.850  1.00  0.00           C  
ATOM    555  O   HIS A 111      26.390  27.480  26.610  1.00  0.00           O  
ATOM    556  N   LEU A 112      28.480  27.950  27.280  1.00  0.00           N  
ATOM    557  H   LEU A 112      29.400  27.590  27.470  1.00  0.00           H  
ATOM    558  CA  LEU A 112      28.220  29.380  27.500  1.00  0.00           C  
ATOM    559  CB  LEU A 112      29.380  30.030  28.260  1.00  0.00           C  
ATOM    560  CG  LEU A 112      29.680  29.590  29.700  1.00  0.00           C  
ATOM    561  CD1 LEU A 112      28.540  30.000  30.610  1.00  0.00           C  
ATOM    562  CD2 LEU A 112      29.910  28.100  29.760  1.00  0.00           C  
ATOM    563  C   LEU A 112      28.040  30.090  26.160  1.00  0.00           C  
ATOM    564  O   LEU A 112      28.810  29.860  25.230  1.00  0.00           O  
ATOM    565  N   PRO A 113      27.040  30.980  26.040  1.00  0.00           N  
ATOM    566  CA  PRO A 113      26.810  31.700  24.780  1.00  0.00           C  
ATOM    567  CB  PRO A 113      25.540  32.500  25.080  1.00  0.00           C  
ATOM    568  CG  PRO A 113      25.680  32.780  26.550  1.00  0.00           C  
ATOM    569  CD  PRO A 113      26.030  31.380  27.030  1.00  0.00           C  
ATOM    570  C   PRO A 113      27.970  32.590  24.320  1.00  0.00           C  
ATOM    571  O   PRO A 113      28.130  32.830  23.130  1.00  0.00           O  
ATOM    572  N   TYR A 114      28.750  33.100  25.270  1.00  0.00           N  
ATOM    573  H   TYR A 114      28.540  32.910  26.230  1.00  0.00           H  
ATOM    574  CA  TYR A 114      29.910  33.940  24.960  1.00  0.00           C  
ATOM    575  CB  TYR A 114      29.480  35.380  24.590  1.00  0.00           C  
ATOM    576  CG  TYR A 114      28.630  36.110  25.610  1.00  0.00           C  
ATOM    577  CD1 TYR A 114      29.200  36.980  26.540  1.00  0.00           C  
ATOM    578  HD1 TYR A 114      30.200  37.110  26.540  1.00  0.00           H  
ATOM    579  CD2 TYR A 114      27.240  35.940  25.640  1.00  0.00           C  
ATOM    580  HD2 TYR A 114      26.810  35.330  24.980  1.00  0.00           H  
ATOM    581  CE1 TYR A 114      28.420  37.660  27.470  1.00  0.00           C  
ATOM    582  HE1 TYR A 114      28.850  38.280  28.130  1.00  0.00           H  
ATOM    583  CE2 TYR A 114      26.450  36.620  26.570  1.00  0.00           C  
ATOM    584  HE2 TYR A 114      25.460  36.490  26.570  1.00  0.00           H  
ATOM    585  CZ  TYR A 114      27.040  37.470  27.480  1.00  0.00           C  
ATOM    586  OH  TYR A 114      26.250  38.110  28.400  1.00  0.00           O  
ATOM    587  HH  TYR A 114      25.290  37.860  28.250  1.00  0.00           H  
ATOM    588  C   TYR A 114      30.760  33.880  26.230  1.00  0.00           C  
ATOM    589  O   TYR A 114      30.220  33.700  27.320  1.00  0.00           O  
ATOM    590  N   PRO A 115      32.090  34.030  26.120  1.00  0.00           N  
ATOM    591  CA  PRO A 115      32.960  33.950  27.290  1.00  0.00           C  
ATOM    592  CB  PRO A 115      34.320  34.320  26.720  1.00  0.00           C  
ATOM    593  CG  PRO A 115      34.230  33.730  25.340  1.00  0.00           C  
ATOM    594  CD  PRO A 115      32.910  34.320  24.930  1.00  0.00           C  
ATOM    595  C   PRO A 115      32.590  34.780  28.510  1.00  0.00           C  
ATOM    596  O   PRO A 115      32.650  34.290  29.650  1.00  0.00           O  
ATOM    597  N   GLU A 116      32.190  36.030  28.300  1.00  0.00           N  
ATOM    598  H   GLU A 116      32.130  36.380  27.370  1.00  0.00           H  
ATOM    599  CA  GLU A 116      31.850  36.890  29.420  1.00  0.00           C  
ATOM    600  CB  GLU A 116      31.740  38.340  28.970  1.00  0.00           C  
ATOM    601  CG  GLU A 116      32.990  38.980  28.400  1.00  0.00           C  
ATOM    602  CD  GLU A 116      33.270  38.630  26.940  1.00  0.00           C  
ATOM    603  OE1 GLU A 116      34.160  39.280  26.370  1.00  0.00           O  
ATOM    604  OE2 GLU A 116      32.630  37.710  26.370  1.00  0.00           O  
ATOM    605  C   GLU A 116      30.570  36.510  30.140  1.00  0.00           C  
ATOM    606  O   GLU A 116      30.320  37.020  31.240  1.00  0.00           O  
ATOM    607  N   ALA A 117      29.770  35.630  29.550  1.00  0.00           N  
ATOM    608  H   ALA A 117      30.040  35.230  28.680  1.00  0.00           H  
ATOM    609  CA  ALA A 117      28.500  35.250  30.160  1.00  0.00           C  
ATOM    610  CB  ALA A 117      27.780  34.240  29.280  1.00  0.00           C  
ATOM    611  C   ALA A 117      28.640  34.700  31.570  1.00  0.00           C  
ATOM    612  O   ALA A 117      27.770  34.910  32.410  1.00  0.00           O  
ATOM    613  N   ILE A 118      29.750  34.030  31.840  1.00  0.00           N  
ATOM    614  H   ILE A 118      30.460  33.930  31.140  1.00  0.00           H  
ATOM    615  CA  ILE A 118      29.930  33.440  33.160  1.00  0.00           C  
ATOM    616  CB  ILE A 118      31.120  32.470  33.150  1.00  0.00           C  
ATOM    617  CG1 ILE A 118      31.040  31.550  34.370  1.00  0.00           C  
ATOM    618  CG2 ILE A 118      32.420  33.240  33.070  1.00  0.00           C  
ATOM    619  CD  ILE A 118      32.010  30.400  34.320  1.00  0.00           C  
ATOM    620  C   ILE A 118      30.040  34.510  34.240  1.00  0.00           C  
ATOM    621  O   ILE A 118      29.850  34.230  35.430  1.00  0.00           O  
ATOM    622  N   PHE A 119      30.310  35.750  33.830  1.00  0.00           N  
ATOM    623  H   PHE A 119      30.490  35.920  32.860  1.00  0.00           H  
ATOM    624  CA  PHE A 119      30.360  36.870  34.780  1.00  0.00           C  
ATOM    625  CB  PHE A 119      31.730  37.550  34.790  1.00  0.00           C  
ATOM    626  CG  PHE A 119      32.850  36.640  35.160  1.00  0.00           C  
ATOM    627  CD1 PHE A 119      34.020  36.630  34.410  1.00  0.00           C  
ATOM    628  HD1 PHE A 119      34.070  37.190  33.590  1.00  0.00           H  
ATOM    629  CD2 PHE A 119      32.790  35.850  36.320  1.00  0.00           C  
ATOM    630  HD2 PHE A 119      31.950  35.840  36.860  1.00  0.00           H  
ATOM    631  CE1 PHE A 119      35.110  35.860  34.800  1.00  0.00           C  
ATOM    632  HE1 PHE A 119      35.950  35.860  34.260  1.00  0.00           H  
ATOM    633  CE2 PHE A 119      33.870  35.070  36.700  1.00  0.00           C  
ATOM    634  HE2 PHE A 119      33.810  34.510  37.530  1.00  0.00           H  
ATOM    635  CZ  PHE A 119      35.040  35.080  35.950  1.00  0.00           C  
ATOM    636  HZ  PHE A 119      35.820  34.520  36.220  1.00  0.00           H  
ATOM    637  C   PHE A 119      29.340  37.930  34.440  1.00  0.00           C  
ATOM    638  O   PHE A 119      29.530  39.100  34.750  1.00  0.00           O  
ATOM    639  N   GLU A 120      28.250  37.550  33.780  1.00  0.00           N  
ATOM    640  H   GLU A 120      28.120  36.580  33.530  1.00  0.00           H  
ATOM    641  CA  GLU A 120      27.260  38.540  33.420  1.00  0.00           C  
ATOM    642  CB  GLU A 120      26.950  38.460  31.910  1.00  0.00           C  
ATOM    643  CG  GLU A 120      26.180  39.690  31.420  1.00  0.00           C  
ATOM    644  CD  GLU A 120      24.710  39.620  31.730  1.00  0.00           C  
ATOM    645  OE1 GLU A 120      24.140  40.620  32.200  1.00  0.00           O  
ATOM    646  OE2 GLU A 120      24.110  38.550  31.470  1.00  0.00           O  
ATOM    647  C   GLU A 120      26.050  38.230  34.280  1.00  0.00           C  
ATOM    648  O   GLU A 120      25.630  37.070  34.400  1.00  0.00           O  
ATOM    649  N   ILE A 121      25.500  39.270  34.910  1.00  0.00           N  
ATOM    650  H   ILE A 121      25.850  40.190  34.730  1.00  0.00           H  
ATOM    651  CA  ILE A 121      24.420  39.080  35.860  1.00  0.00           C  
ATOM    652  CB  ILE A 121      24.140  40.400  36.610  1.00  0.00           C  
ATOM    653  CG1 ILE A 121      23.260  40.120  37.830  1.00  0.00           C  
ATOM    654  CG2 ILE A 121      23.490  41.400  35.690  1.00  0.00           C  
ATOM    655  CD  ILE A 121      23.940  39.220  38.860  1.00  0.00           C  
ATOM    656  C   ILE A 121      23.110  38.500  35.320  1.00  0.00           C  
ATOM    657  O   ILE A 121      22.500  37.670  35.980  1.00  0.00           O  
ATOM    658  N   SER A 122      22.680  38.900  34.130  1.00  0.00           N  
ATOM    659  H   SER A 122      23.190  39.580  33.600  1.00  0.00           H  
ATOM    660  CA  SER A 122      21.440  38.330  33.640  1.00  0.00           C  
ATOM    661  CB  SER A 122      20.910  39.120  32.420  1.00  0.00           C  
ATOM    662  OG  SER A 122      21.740  39.010  31.300  1.00  0.00           O  
ATOM    663  HG  SER A 122      21.350  39.530  30.540  1.00  0.00           H  
ATOM    664  C   SER A 122      21.620  36.850  33.330  1.00  0.00           C  
ATOM    665  O   SER A 122      20.700  36.050  33.530  1.00  0.00           O  
ATOM    666  N   TYR A 123      22.810  36.460  32.850  1.00  0.00           N  
ATOM    667  H   TYR A 123      23.530  37.140  32.710  1.00  0.00           H  
ATOM    668  CA  TYR A 123      23.060  35.060  32.530  1.00  0.00           C  
ATOM    669  CB  TYR A 123      24.390  34.920  31.800  1.00  0.00           C  
ATOM    670  CG  TYR A 123      24.560  33.540  31.270  1.00  0.00           C  
ATOM    671  CD1 TYR A 123      23.960  33.160  30.070  1.00  0.00           C  
ATOM    672  HD1 TYR A 123      23.470  33.840  29.530  1.00  0.00           H  
ATOM    673  CD2 TYR A 123      25.230  32.580  32.010  1.00  0.00           C  
ATOM    674  HD2 TYR A 123      25.670  32.840  32.870  1.00  0.00           H  
ATOM    675  CE1 TYR A 123      24.030  31.850  29.630  1.00  0.00           C  
ATOM    676  HE1 TYR A 123      23.600  31.590  28.770  1.00  0.00           H  
ATOM    677  CE2 TYR A 123      25.300  31.270  31.580  1.00  0.00           C  
ATOM    678  HE2 TYR A 123      25.790  30.580  32.120  1.00  0.00           H  
ATOM    679  CZ  TYR A 123      24.700  30.920  30.390  1.00  0.00           C  
ATOM    680  OH  TYR A 123      24.750  29.620  29.960  1.00  0.00           O  
ATOM    681  HH  TYR A 123      25.270  29.070  30.620  1.00  0.00           H  
ATOM    682  C   TYR A 123      23.110  34.260  33.840  1.00  0.00           C  
ATOM    683  O   TYR A 123      22.540  33.170  33.960  1.00  0.00           O  
ATOM    684  N   PHE A 124      23.790  34.820  34.830  1.00  0.00           N  
ATOM    685  H   PHE A 124      24.240  35.700  34.670  1.00  0.00           H  
ATOM    686  CA  PHE A 124      23.900  34.190  36.140  1.00  0.00           C  
ATOM    687  CB  PHE A 124      24.640  35.110  37.110  1.00  0.00           C  
ATOM    688  CG  PHE A 124      24.720  34.550  38.500  1.00  0.00           C  
ATOM    689  CD1 PHE A 124      25.580  33.500  38.790  1.00  0.00           C  
ATOM    690  HD1 PHE A 124      26.150  33.110  38.070  1.00  0.00           H  
ATOM    691  CD2 PHE A 124      23.930  35.070  39.500  1.00  0.00           C  
ATOM    692  HD2 PHE A 124      23.310  35.830  39.300  1.00  0.00           H  
ATOM    693  CE1 PHE A 124      25.650  32.970  40.080  1.00  0.00           C  
ATOM    694  HE1 PHE A 124      26.270  32.210  40.280  1.00  0.00           H  
ATOM    695  CE2 PHE A 124      23.990  34.550  40.810  1.00  0.00           C  
ATOM    696  HE2 PHE A 124      23.410  34.940  41.530  1.00  0.00           H  
ATOM    697  CZ  PHE A 124      24.850  33.500  41.090  1.00  0.00           C  
ATOM    698  HZ  PHE A 124      24.900  33.120  42.020  1.00  0.00           H  
ATOM    699  C   PHE A 124      22.550  33.870  36.740  1.00  0.00           C  
ATOM    700  O   PHE A 124      22.340  32.790  37.280  1.00  0.00           O  
ATOM    701  N   LYS A 125      21.620  34.820  36.660  1.00  0.00           N  
ATOM    702  H   LYS A 125      21.850  35.680  36.210  1.00  0.00           H  
ATOM    703  CA  LYS A 125      20.300  34.620  37.220  1.00  0.00           C  
ATOM    704  CB  LYS A 125      19.510  35.940  37.130  1.00  0.00           C  
ATOM    705  CG  LYS A 125      20.090  37.010  38.070  1.00  0.00           C  
ATOM    706  CD  LYS A 125      19.310  38.330  38.020  1.00  0.00           C  
ATOM    707  CE  LYS A 125      19.850  39.310  39.070  1.00  0.00           C  
ATOM    708  NZ  LYS A 125      19.320  40.690  38.930  1.00  0.00           N1+
ATOM    709  HZ1 LYS A 125      19.710  41.270  39.640  1.00  0.00           H  
ATOM    710  HZ2 LYS A 125      19.560  41.050  38.030  1.00  0.00           H  
ATOM    711  HZ3 LYS A 125      18.320  40.680  39.020  1.00  0.00           H  
ATOM    712  C   LYS A 125      19.520  33.470  36.590  1.00  0.00           C  
ATOM    713  O   LYS A 125      18.670  32.870  37.260  1.00  0.00           O  
ATOM    714  N   LYS A 126      19.800  33.180  35.320  1.00  0.00           N  
ATOM    715  H   LYS A 126      20.490  33.720  34.840  1.00  0.00           H  
ATOM    716  CA  LYS A 126      19.140  32.080  34.620  1.00  0.00           C  
ATOM    717  CB  LYS A 126      18.910  32.440  33.150  1.00  0.00           C  
ATOM    718  CG  LYS A 126      17.910  33.560  32.920  1.00  0.00           C  
ATOM    719  CD  LYS A 126      16.600  33.240  33.610  1.00  0.00           C  
ATOM    720  CE  LYS A 126      15.500  34.240  33.270  1.00  0.00           C  
ATOM    721  NZ  LYS A 126      15.030  34.110  31.870  1.00  0.00           N1+
ATOM    722  HZ1 LYS A 126      14.310  34.780  31.690  1.00  0.00           H  
ATOM    723  HZ2 LYS A 126      15.790  34.270  31.240  1.00  0.00           H  
ATOM    724  HZ3 LYS A 126      14.660  33.190  31.720  1.00  0.00           H  
ATOM    725  C   LYS A 126      19.940  30.790  34.670  1.00  0.00           C  
ATOM    726  O   LYS A 126      19.370  29.690  34.660  1.00  0.00           O  
ATOM    727  N   HIS A 127      21.270  30.920  34.710  1.00  0.00           N  
ATOM    728  H   HIS A 127      21.660  31.830  34.730  1.00  0.00           H  
ATOM    729  CA  HIS A 127      22.160  29.750  34.730  1.00  0.00           C  
ATOM    730  CB  HIS A 127      22.730  29.490  33.330  1.00  0.00           C  
ATOM    731  CG  HIS A 127      21.690  29.330  32.270  1.00  0.00           C  
ATOM    732  ND1 HIS A 127      21.110  30.400  31.620  1.00  0.00           N  
ATOM    733  CD2 HIS A 127      21.090  28.220  31.770  1.00  0.00           C  
ATOM    734  CE1 HIS A 127      20.210  29.950  30.760  1.00  0.00           C  
ATOM    735  NE2 HIS A 127      20.180  28.630  30.830  1.00  0.00           N  
ATOM    736  HE2 HIS A 127      19.590  28.030  30.290  1.00  0.00           H  
ATOM    737  C   HIS A 127      23.340  29.980  35.690  1.00  0.00           C  
ATOM    738  O   HIS A 127      24.450  30.300  35.240  1.00  0.00           O  
ATOM    739  N   PRO A 128      23.100  29.820  37.000  1.00  0.00           N  
ATOM    740  CA  PRO A 128      24.160  30.020  38.010  1.00  0.00           C  
ATOM    741  CB  PRO A 128      23.350  30.170  39.290  1.00  0.00           C  
ATOM    742  CG  PRO A 128      22.250  29.160  39.070  1.00  0.00           C  
ATOM    743  CD  PRO A 128      21.820  29.530  37.650  1.00  0.00           C  
ATOM    744  C   PRO A 128      25.230  28.930  38.100  1.00  0.00           C  
ATOM    745  O   PRO A 128      26.350  29.220  38.520  1.00  0.00           O  
ATOM    746  N   GLU A 129      24.900  27.710  37.670  1.00  0.00           N  
ATOM    747  H   GLU A 129      23.990  27.560  37.280  1.00  0.00           H  
ATOM    748  CA  GLU A 129      25.830  26.580  37.750  1.00  0.00           C  
ATOM    749  CB  GLU A 129      25.260  25.350  37.040  1.00  0.00           C  
ATOM    750  CG  GLU A 129      23.860  24.930  37.420  1.00  0.00           C  
ATOM    751  CD  GLU A 129      22.800  25.880  36.920  1.00  0.00           C  
ATOM    752  OE1 GLU A 129      23.020  26.550  35.880  1.00  0.00           O  
ATOM    753  OE2 GLU A 129      21.730  25.940  37.550  1.00  0.00           O  
ATOM    754  C   GLU A 129      27.230  26.810  37.200  1.00  0.00           C  
ATOM    755  O   GLU A 129      28.210  26.510  37.870  1.00  0.00           O  
ATOM    756  N   PRO A 130      27.360  27.320  35.970  1.00  0.00           N  
ATOM    757  CA  PRO A 130      28.710  27.540  35.430  1.00  0.00           C  
ATOM    758  CB  PRO A 130      28.430  28.210  34.090  1.00  0.00           C  
ATOM    759  CG  PRO A 130      27.120  27.590  33.710  1.00  0.00           C  
ATOM    760  CD  PRO A 130      26.350  27.720  34.980  1.00  0.00           C  
ATOM    761  C   PRO A 130      29.580  28.410  36.340  1.00  0.00           C  
ATOM    762  O   PRO A 130      30.720  28.040  36.620  1.00  0.00           O  
ATOM    763  N   PHE A 131      29.060  29.540  36.790  1.00  0.00           N  
ATOM    764  H   PHE A 131      28.130  29.810  36.530  1.00  0.00           H  
ATOM    765  CA  PHE A 131      29.860  30.400  37.670  1.00  0.00           C  
ATOM    766  CB  PHE A 131      29.090  31.660  38.050  1.00  0.00           C  
ATOM    767  CG  PHE A 131      29.820  32.510  39.060  1.00  0.00           C  
ATOM    768  CD1 PHE A 131      30.940  33.250  38.690  1.00  0.00           C  
ATOM    769  HD1 PHE A 131      31.220  33.270  37.730  1.00  0.00           H  
ATOM    770  CD2 PHE A 131      29.440  32.490  40.400  1.00  0.00           C  
ATOM    771  HD2 PHE A 131      28.640  31.960  40.670  1.00  0.00           H  
ATOM    772  CE1 PHE A 131      31.670  33.960  39.640  1.00  0.00           C  
ATOM    773  HE1 PHE A 131      32.470  34.490  39.360  1.00  0.00           H  
ATOM    774  CE2 PHE A 131      30.160  33.200  41.360  1.00  0.00           C  
ATOM    775  HE2 PHE A 131      29.880  33.180  42.310  1.00  0.00           H  
ATOM    776  CZ  PHE A 131      31.280  33.930  40.980  1.00  0.00           C  
ATOM    777  HZ  PHE A 131      31.800  34.440  41.660  1.00  0.00           H  
ATOM    778  C   PHE A 131      30.270  29.670  38.940  1.00  0.00           C  
ATOM    779  O   PHE A 131      31.450  29.730  39.360  1.00  0.00           O  
ATOM    780  N   PHE A 132      29.320  28.970  39.570  1.00  0.00           N  
ATOM    781  H   PHE A 132      28.400  28.930  39.190  1.00  0.00           H  
ATOM    782  CA  PHE A 132      29.650  28.260  40.800  1.00  0.00           C  
ATOM    783  CB  PHE A 132      28.360  27.820  41.520  1.00  0.00           C  
ATOM    784  CG  PHE A 132      27.660  28.950  42.230  1.00  0.00           C  
ATOM    785  CD1 PHE A 132      26.370  29.320  41.910  1.00  0.00           C  
ATOM    786  HD1 PHE A 132      25.860  28.790  41.220  1.00  0.00           H  
ATOM    787  CD2 PHE A 132      28.350  29.690  43.200  1.00  0.00           C  
ATOM    788  HD2 PHE A 132      29.280  29.420  43.450  1.00  0.00           H  
ATOM    789  CE1 PHE A 132      25.770  30.430  42.530  1.00  0.00           C  
ATOM    790  HE1 PHE A 132      24.830  30.690  42.280  1.00  0.00           H  
ATOM    791  CE2 PHE A 132      27.770  30.790  43.820  1.00  0.00           C  
ATOM    792  HE2 PHE A 132      28.290  31.300  44.510  1.00  0.00           H  
ATOM    793  CZ  PHE A 132      26.470  31.170  43.490  1.00  0.00           C  
ATOM    794  HZ  PHE A 132      26.050  31.960  43.930  1.00  0.00           H  
ATOM    795  C   PHE A 132      30.640  27.120  40.590  1.00  0.00           C  
ATOM    796  O   PHE A 132      31.440  26.820  41.490  1.00  0.00           O  
ATOM    797  N   ALA A 133      30.640  26.510  39.410  1.00  0.00           N  
ATOM    798  H   ALA A 133      29.980  26.780  38.710  1.00  0.00           H  
ATOM    799  CA  ALA A 133      31.600  25.440  39.130  1.00  0.00           C  
ATOM    800  CB  ALA A 133      31.250  24.730  37.830  1.00  0.00           C  
ATOM    801  C   ALA A 133      32.980  26.100  39.050  1.00  0.00           C  
ATOM    802  O   ALA A 133      33.960  25.580  39.590  1.00  0.00           O  
ATOM    803  N   LEU A 134      33.060  27.260  38.410  1.00  0.00           N  
ATOM    804  H   LEU A 134      32.240  27.640  37.970  1.00  0.00           H  
ATOM    805  CA  LEU A 134      34.320  27.980  38.330  1.00  0.00           C  
ATOM    806  CB  LEU A 134      34.220  29.150  37.350  1.00  0.00           C  
ATOM    807  CG  LEU A 134      35.490  30.000  37.210  1.00  0.00           C  
ATOM    808  CD1 LEU A 134      36.630  29.140  36.660  1.00  0.00           C  
ATOM    809  CD2 LEU A 134      35.190  31.170  36.310  1.00  0.00           C  
ATOM    810  C   LEU A 134      34.740  28.520  39.720  1.00  0.00           C  
ATOM    811  O   LEU A 134      35.910  28.440  40.090  1.00  0.00           O  
ATOM    812  N   ALA A 135      33.790  29.050  40.470  1.00  0.00           N  
ATOM    813  H   ALA A 135      32.850  29.070  40.140  1.00  0.00           H  
ATOM    814  CA  ALA A 135      34.100  29.600  41.790  1.00  0.00           C  
ATOM    815  CB  ALA A 135      32.850  30.210  42.410  1.00  0.00           C  
ATOM    816  C   ALA A 135      34.700  28.540  42.730  1.00  0.00           C  
ATOM    817  O   ALA A 135      35.480  28.860  43.640  1.00  0.00           O  
ATOM    818  N   LYS A 136      34.340  27.280  42.510  1.00  0.00           N  
ATOM    819  H   LYS A 136      33.710  27.080  41.760  1.00  0.00           H  
ATOM    820  CA  LYS A 136      34.850  26.170  43.330  1.00  0.00           C  
ATOM    821  CB  LYS A 136      34.230  24.870  42.790  1.00  0.00           C  
ATOM    822  CG  LYS A 136      34.250  23.680  43.710  1.00  0.00           C  
ATOM    823  CD  LYS A 136      33.260  22.630  43.200  1.00  0.00           C  
ATOM    824  CE  LYS A 136      33.240  21.410  44.090  1.00  0.00           C  
ATOM    825  NZ  LYS A 136      34.540  20.680  44.030  1.00  0.00           N1+
ATOM    826  HZ1 LYS A 136      34.490  19.880  44.630  1.00  0.00           H  
ATOM    827  HZ2 LYS A 136      34.710  20.380  43.090  1.00  0.00           H  
ATOM    828  HZ3 LYS A 136      35.280  21.280  44.330  1.00  0.00           H  
ATOM    829  C   LYS A 136      36.380  26.170  43.220  1.00  0.00           C  
ATOM    830  O   LYS A 136      37.110  25.840  44.190  1.00  0.00           O  
ATOM    831  N   GLU A 137      36.880  26.580  42.060  1.00  0.00           N  
ATOM    832  H   GLU A 137      36.240  26.850  41.340  1.00  0.00           H  
ATOM    833  CA  GLU A 137      38.310  26.630  41.790  1.00  0.00           C  
ATOM    834  CB  GLU A 137      38.570  26.580  40.290  1.00  0.00           C  
ATOM    835  CG  GLU A 137      37.960  25.400  39.550  1.00  0.00           C  
ATOM    836  CD  GLU A 137      38.630  24.090  39.890  1.00  0.00           C  
ATOM    837  OE1 GLU A 137      38.180  23.050  39.350  1.00  0.00           O  
ATOM    838  OE2 GLU A 137      39.590  24.070  40.680  1.00  0.00           O  
ATOM    839  C   GLU A 137      38.930  27.940  42.310  1.00  0.00           C  
ATOM    840  O   GLU A 137      40.090  27.980  42.700  1.00  0.00           O  
ATOM    841  N   LEU A 138      38.140  29.010  42.310  1.00  0.00           N  
ATOM    842  H   LEU A 138      37.180  28.920  42.040  1.00  0.00           H  
ATOM    843  CA  LEU A 138      38.640  30.330  42.700  1.00  0.00           C  
ATOM    844  CB  LEU A 138      37.950  31.410  41.870  1.00  0.00           C  
ATOM    845  CG  LEU A 138      38.070  31.260  40.350  1.00  0.00           C  
ATOM    846  CD1 LEU A 138      37.290  32.390  39.690  1.00  0.00           C  
ATOM    847  CD2 LEU A 138      39.530  31.310  39.910  1.00  0.00           C  
ATOM    848  C   LEU A 138      38.560  30.720  44.160  1.00  0.00           C  
ATOM    849  O   LEU A 138      39.320  31.590  44.590  1.00  0.00           O  
ATOM    850  N   TYR A 139      37.630  30.130  44.900  1.00  0.00           N  
ATOM    851  H   TYR A 139      37.030  29.450  44.490  1.00  0.00           H  
ATOM    852  CA  TYR A 139      37.490  30.460  46.300  1.00  0.00           C  
ATOM    853  CB  TYR A 139      36.420  29.610  46.980  1.00  0.00           C  
ATOM    854  CG  TYR A 139      35.100  30.320  47.110  1.00  0.00           C  
ATOM    855  CD1 TYR A 139      34.730  30.980  48.280  1.00  0.00           C  
ATOM    856  HD1 TYR A 139      35.340  30.940  49.070  1.00  0.00           H  
ATOM    857  CD2 TYR A 139      34.240  30.390  46.020  1.00  0.00           C  
ATOM    858  HD2 TYR A 139      34.480  29.920  45.170  1.00  0.00           H  
ATOM    859  CE1 TYR A 139      33.540  31.690  48.360  1.00  0.00           C  
ATOM    860  HE1 TYR A 139      33.280  32.150  49.210  1.00  0.00           H  
ATOM    861  CE2 TYR A 139      33.050  31.100  46.090  1.00  0.00           C  
ATOM    862  HE2 TYR A 139      32.450  31.140  45.290  1.00  0.00           H  
ATOM    863  CZ  TYR A 139      32.700  31.740  47.250  1.00  0.00           C  
ATOM    864  OH  TYR A 139      31.490  32.400  47.310  1.00  0.00           O  
ATOM    865  HH  TYR A 139      31.040  32.330  46.420  1.00  0.00           H  
ATOM    866  C   TYR A 139      38.790  30.280  47.030  1.00  0.00           C  
ATOM    867  O   TYR A 139      39.540  29.360  46.750  1.00  0.00           O  
ATOM    868  N   PRO A 140      39.080  31.170  47.960  1.00  0.00           N  
ATOM    869  CA  PRO A 140      40.310  31.110  48.750  1.00  0.00           C  
ATOM    870  CB  PRO A 140      40.220  32.360  49.630  1.00  0.00           C  
ATOM    871  CG  PRO A 140      38.700  32.590  49.730  1.00  0.00           C  
ATOM    872  CD  PRO A 140      38.310  32.390  48.310  1.00  0.00           C  
ATOM    873  C   PRO A 140      40.420  29.810  49.550  1.00  0.00           C  
ATOM    874  O   PRO A 140      39.430  29.160  49.870  1.00  0.00           O  
ATOM    875  N   GLY A 141      41.650  29.440  49.880  1.00  0.00           N  
ATOM    876  H   GLY A 141      42.430  30.000  49.590  1.00  0.00           H  
ATOM    877  CA  GLY A 141      41.870  28.250  50.660  1.00  0.00           C  
ATOM    878  C   GLY A 141      43.060  27.470  50.210  1.00  0.00           C  
ATOM    879  O   GLY A 141      43.660  26.740  51.000  1.00  0.00           O  
ATOM    880  N   GLN A 142      43.430  27.620  48.940  1.00  0.00           N  
ATOM    881  H   GLN A 142      42.930  28.240  48.340  1.00  0.00           H  
ATOM    882  CA  GLN A 142      44.580  26.870  48.430  1.00  0.00           C  
ATOM    883  CB  GLN A 142      44.160  26.250  47.060  1.00  0.00           C  
ATOM    884  CG  GLN A 142      45.280  25.710  46.210  1.00  0.00           C  
ATOM    885  CD  GLN A 142      44.790  24.980  44.960  1.00  0.00           C  
ATOM    886  OE1 GLN A 142      43.930  25.470  44.220  1.00  0.00           O  
ATOM    887  NE2 GLN A 142      45.370  23.810  44.700  1.00  0.00           N  
ATOM    888 1HE2 GLN A 142      46.080  23.450  45.310  1.00  0.00           H  
ATOM    889 2HE2 GLN A 142      45.100  23.280  43.900  1.00  0.00           H  
ATOM    890  C   GLN A 142      45.890  27.660  48.320  1.00  0.00           C  
ATOM    891  O   GLN A 142      46.960  27.070  48.100  1.00  0.00           O  
ATOM    892  N   PHE A 143      45.840  28.980  48.520  1.00  0.00           N  
ATOM    893  H   PHE A 143      44.970  29.400  48.770  1.00  0.00           H  
ATOM    894  CA  PHE A 143      47.030  29.810  48.390  1.00  0.00           C  
ATOM    895  CB  PHE A 143      46.920  30.660  47.120  1.00  0.00           C  
ATOM    896  CG  PHE A 143      46.670  29.850  45.870  1.00  0.00           C  
ATOM    897  CD1 PHE A 143      45.370  29.700  45.380  1.00  0.00           C  
ATOM    898  HD1 PHE A 143      44.610  30.150  45.850  1.00  0.00           H  
ATOM    899  CD2 PHE A 143      47.720  29.210  45.210  1.00  0.00           C  
ATOM    900  HD2 PHE A 143      48.650  29.320  45.560  1.00  0.00           H  
ATOM    901  CE1 PHE A 143      45.120  28.900  44.230  1.00  0.00           C  
ATOM    902  HE1 PHE A 143      44.190  28.800  43.890  1.00  0.00           H  
ATOM    903  CE2 PHE A 143      47.490  28.410  44.070  1.00  0.00           C  
ATOM    904  HE2 PHE A 143      48.250  27.950  43.620  1.00  0.00           H  
ATOM    905  CZ  PHE A 143      46.180  28.260  43.580  1.00  0.00           C  
ATOM    906  HZ  PHE A 143      46.010  27.700  42.770  1.00  0.00           H  
ATOM    907  C   PHE A 143      47.260  30.750  49.570  1.00  0.00           C  
ATOM    908  O   PHE A 143      46.310  31.120  50.260  1.00  0.00           O  
ATOM    909  N   LYS A 144      48.520  31.120  49.800  1.00  0.00           N  
ATOM    910  H   LYS A 144      49.260  30.760  49.230  1.00  0.00           H  
ATOM    911  CA  LYS A 144      48.850  32.070  50.880  1.00  0.00           C  
ATOM    912  CB  LYS A 144      49.980  31.530  51.750  1.00  0.00           C  
ATOM    913  CG  LYS A 144      49.720  30.180  52.370  1.00  0.00           C  
ATOM    914  CD  LYS A 144      50.960  29.730  53.180  1.00  0.00           C  
ATOM    915  CE  LYS A 144      50.690  28.390  53.830  1.00  0.00           C  
ATOM    916  NZ  LYS A 144      51.860  27.910  54.630  1.00  0.00           N1+
ATOM    917  HZ1 LYS A 144      51.640  27.020  55.050  1.00  0.00           H  
ATOM    918  HZ2 LYS A 144      52.650  27.810  54.040  1.00  0.00           H  
ATOM    919  HZ3 LYS A 144      52.070  28.570  55.350  1.00  0.00           H  
ATOM    920  C   LYS A 144      49.320  33.390  50.270  1.00  0.00           C  
ATOM    921  O   LYS A 144      49.840  33.410  49.160  1.00  0.00           O  
ATOM    922  N   PRO A 145      49.130  34.500  50.990  1.00  0.00           N  
ATOM    923  CA  PRO A 145      49.570  35.810  50.490  1.00  0.00           C  
ATOM    924  CB  PRO A 145      49.140  36.770  51.610  1.00  0.00           C  
ATOM    925  CG  PRO A 145      47.970  36.070  52.250  1.00  0.00           C  
ATOM    926  CD  PRO A 145      48.500  34.630  52.310  1.00  0.00           C  
ATOM    927  C   PRO A 145      51.080  35.790  50.250  1.00  0.00           C  
ATOM    928  O   PRO A 145      51.810  35.020  50.870  1.00  0.00           O  
ATOM    929  N   THR A 146      51.550  36.670  49.380  1.00  0.00           N  
ATOM    930  H   THR A 146      50.920  37.300  48.930  1.00  0.00           H  
ATOM    931  CA  THR A 146      52.970  36.720  49.050  1.00  0.00           C  
ATOM    932  CB  THR A 146      53.220  37.080  47.580  1.00  0.00           C  
ATOM    933  OG1 THR A 146      52.810  38.440  47.350  1.00  0.00           O  
ATOM    934  HG1 THR A 146      52.970  38.680  46.390  1.00  0.00           H  
ATOM    935  CG2 THR A 146      52.450  36.150  46.660  1.00  0.00           C  
ATOM    936  C   THR A 146      53.650  37.820  49.840  1.00  0.00           C  
ATOM    937  O   THR A 146      52.990  38.580  50.540  1.00  0.00           O  
ATOM    938  N   ILE A 147      54.970  37.890  49.690  1.00  0.00           N  
ATOM    939  H   ILE A 147      55.410  37.210  49.100  1.00  0.00           H  
ATOM    940  CA  ILE A 147      55.810  38.900  50.320  1.00  0.00           C  
ATOM    941  CB  ILE A 147      57.260  38.800  49.790  1.00  0.00           C  
ATOM    942  CG1 ILE A 147      57.860  37.450  50.220  1.00  0.00           C  
ATOM    943  CG2 ILE A 147      58.100  39.980  50.290  1.00  0.00           C  
ATOM    944  CD  ILE A 147      59.260  37.150  49.670  1.00  0.00           C  
ATOM    945  C   ILE A 147      55.230  40.270  49.980  1.00  0.00           C  
ATOM    946  O   ILE A 147      55.090  41.140  50.840  1.00  0.00           O  
ATOM    947  N   CYS A 148      54.850  40.430  48.710  1.00  0.00           N  
ATOM    948  H   CYS A 148      54.980  39.670  48.070  1.00  0.00           H  
ATOM    949  CA  CYS A 148      54.270  41.680  48.230  1.00  0.00           C  
ATOM    950  CB  CYS A 148      53.960  41.570  46.740  1.00  0.00           C  
ATOM    951  SG  CYS A 148      53.230  43.050  46.060  1.00  0.00           S  
ATOM    952  HG  CYS A 148      53.050  42.920  45.080  1.00  0.00           H  
ATOM    953  C   CYS A 148      53.010  42.030  49.030  1.00  0.00           C  
ATOM    954  O   CYS A 148      52.830  43.180  49.450  1.00  0.00           O  
ATOM    955  N   HIS A 149      52.130  41.060  49.270  1.00  0.00           N  
ATOM    956  H   HIS A 149      52.300  40.150  48.900  1.00  0.00           H  
ATOM    957  CA  HIS A 149      50.940  41.310  50.050  1.00  0.00           C  
ATOM    958  CB  HIS A 149      50.030  40.080  50.130  1.00  0.00           C  
ATOM    959  CG  HIS A 149      49.420  39.700  48.810  1.00  0.00           C  
ATOM    960  ND1 HIS A 149      49.990  38.770  47.970  1.00  0.00           N  
ATOM    961  CD2 HIS A 149      48.300  40.130  48.190  1.00  0.00           C  
ATOM    962  CE1 HIS A 149      49.240  38.640  46.880  1.00  0.00           C  
ATOM    963  NE2 HIS A 149      48.210  39.460  46.990  1.00  0.00           N  
ATOM    964  HE2 HIS A 149      47.480  39.580  46.310  1.00  0.00           H  
ATOM    965  C   HIS A 149      51.280  41.740  51.490  1.00  0.00           C  
ATOM    966  O   HIS A 149      50.700  42.680  52.020  1.00  0.00           O  
ATOM    967  N   TYR A 150      52.210  41.040  52.120  1.00  0.00           N  
ATOM    968  H   TYR A 150      52.650  40.260  51.670  1.00  0.00           H  
ATOM    969  CA  TYR A 150      52.590  41.430  53.490  1.00  0.00           C  
ATOM    970  CB  TYR A 150      53.410  40.310  54.150  1.00  0.00           C  
ATOM    971  CG  TYR A 150      52.560  39.080  54.400  1.00  0.00           C  
ATOM    972  CD1 TYR A 150      51.510  39.120  55.310  1.00  0.00           C  
ATOM    973  HD1 TYR A 150      51.360  39.940  55.850  1.00  0.00           H  
ATOM    974  CD2 TYR A 150      52.760  37.900  53.660  1.00  0.00           C  
ATOM    975  HD2 TYR A 150      53.510  37.850  53.010  1.00  0.00           H  
ATOM    976  CE1 TYR A 150      50.660  38.020  55.490  1.00  0.00           C  
ATOM    977  HE1 TYR A 150      49.910  38.060  56.150  1.00  0.00           H  
ATOM    978  CE2 TYR A 150      51.920  36.800  53.830  1.00  0.00           C  
ATOM    979  HE2 TYR A 150      52.070  35.970  53.300  1.00  0.00           H  
ATOM    980  CZ  TYR A 150      50.880  36.870  54.740  1.00  0.00           C  
ATOM    981  OH  TYR A 150      50.050  35.800  54.940  1.00  0.00           O  
ATOM    982  HH  TYR A 150      50.320  35.050  54.340  1.00  0.00           H  
ATOM    983  C   TYR A 150      53.290  42.780  53.560  1.00  0.00           C  
ATOM    984  O   TYR A 150      53.270  43.420  54.620  1.00  0.00           O  
ATOM    985  N   PHE A 151      53.910  43.220  52.460  1.00  0.00           N  
ATOM    986  H   PHE A 151      53.930  42.630  51.650  1.00  0.00           H  
ATOM    987  CA  PHE A 151      54.550  44.530  52.400  1.00  0.00           C  
ATOM    988  CB  PHE A 151      55.310  44.720  51.080  1.00  0.00           C  
ATOM    989  CG  PHE A 151      55.990  46.060  50.980  1.00  0.00           C  
ATOM    990  CD1 PHE A 151      55.350  47.150  50.390  1.00  0.00           C  
ATOM    991  HD1 PHE A 151      54.450  47.040  49.980  1.00  0.00           H  
ATOM    992  CD2 PHE A 151      57.240  46.250  51.530  1.00  0.00           C  
ATOM    993  HD2 PHE A 151      57.720  45.480  51.950  1.00  0.00           H  
ATOM    994  CE1 PHE A 151      55.960  48.420  50.380  1.00  0.00           C  
ATOM    995  HE1 PHE A 151      55.490  49.190  49.960  1.00  0.00           H  
ATOM    996  CE2 PHE A 151      57.850  47.510  51.530  1.00  0.00           C  
ATOM    997  HE2 PHE A 151      58.760  47.630  51.940  1.00  0.00           H  
ATOM    998  CZ  PHE A 151      57.220  48.590  50.960  1.00  0.00           C  
ATOM    999  HZ  PHE A 151      57.650  49.490  50.950  1.00  0.00           H  
ATOM   1000  C   PHE A 151      53.440  45.560  52.520  1.00  0.00           C  
ATOM   1001  O   PHE A 151      53.560  46.540  53.270  1.00  0.00           O  
ATOM   1002  N   MET A 152      52.340  45.340  51.800  1.00  0.00           N  
ATOM   1003  H   MET A 152      52.280  44.550  51.190  1.00  0.00           H  
ATOM   1004  CA  MET A 152      51.210  46.250  51.930  1.00  0.00           C  
ATOM   1005  CB  MET A 152      50.160  45.940  50.850  1.00  0.00           C  
ATOM   1006  CG  MET A 152      50.660  46.200  49.440  1.00  0.00           C  
ATOM   1007  SD  MET A 152      49.290  46.140  48.240  1.00  0.00           S  
ATOM   1008  CE  MET A 152      49.010  44.400  48.180  1.00  0.00           C  
ATOM   1009  C   MET A 152      50.610  46.170  53.350  1.00  0.00           C  
ATOM   1010  O   MET A 152      50.080  47.160  53.880  1.00  0.00           O  
ATOM   1011  N   ARG A 153      50.700  44.990  53.980  1.00  0.00           N  
ATOM   1012  H   ARG A 153      51.110  44.200  53.510  1.00  0.00           H  
ATOM   1013  CA  ARG A 153      50.200  44.850  55.340  1.00  0.00           C  
ATOM   1014  CB  ARG A 153      50.270  43.390  55.810  1.00  0.00           C  
ATOM   1015  CG  ARG A 153      50.080  43.170  57.340  1.00  0.00           C  
ATOM   1016  CD  ARG A 153      48.800  43.720  57.920  1.00  0.00           C  
ATOM   1017  NE  ARG A 153      48.730  43.440  59.350  1.00  0.00           N  
ATOM   1018  HE  ARG A 153      48.840  44.210  59.990  1.00  0.00           H  
ATOM   1019  CZ  ARG A 153      48.540  42.230  59.880  1.00  0.00           C  
ATOM   1020  NH1 ARG A 153      48.380  41.180  59.080  1.00  0.00           N  
ATOM   1021 1HH1 ARG A 153      48.410  41.300  58.090  1.00  0.00           H  
ATOM   1022 2HH1 ARG A 153      48.240  40.270  59.470  1.00  0.00           H  
ATOM   1023  NH2 ARG A 153      48.540  42.060  61.200  1.00  0.00           N  
ATOM   1024 1HH2 ARG A 153      48.690  42.840  61.810  1.00  0.00           H  
ATOM   1025 2HH2 ARG A 153      48.400  41.140  61.580  1.00  0.00           H  
ATOM   1026  C   ARG A 153      51.060  45.770  56.260  1.00  0.00           C  
ATOM   1027  O   ARG A 153      50.530  46.390  57.170  1.00  0.00           O  
ATOM   1028  N   LEU A 154      52.360  45.850  56.000  1.00  0.00           N  
ATOM   1029  H   LEU A 154      52.750  45.320  55.250  1.00  0.00           H  
ATOM   1030  CA  LEU A 154      53.210  46.720  56.810  1.00  0.00           C  
ATOM   1031  CB  LEU A 154      54.680  46.520  56.460  1.00  0.00           C  
ATOM   1032  CG  LEU A 154      55.310  45.240  56.990  1.00  0.00           C  
ATOM   1033  CD1 LEU A 154      56.750  45.190  56.510  1.00  0.00           C  
ATOM   1034  CD2 LEU A 154      55.240  45.200  58.510  1.00  0.00           C  
ATOM   1035  C   LEU A 154      52.820  48.170  56.580  1.00  0.00           C  
ATOM   1036  O   LEU A 154      52.720  48.940  57.540  1.00  0.00           O  
ATOM   1037  N   LEU A 155      52.580  48.550  55.330  1.00  0.00           N  
ATOM   1038  H   LEU A 155      52.680  47.900  54.570  1.00  0.00           H  
ATOM   1039  CA  LEU A 155      52.170  49.930  55.050  1.00  0.00           C  
ATOM   1040  CB  LEU A 155      51.880  50.140  53.550  1.00  0.00           C  
ATOM   1041  CG  LEU A 155      53.050  49.950  52.570  1.00  0.00           C  
ATOM   1042  CD1 LEU A 155      52.520  50.060  51.140  1.00  0.00           C  
ATOM   1043  CD2 LEU A 155      54.160  50.990  52.810  1.00  0.00           C  
ATOM   1044  C   LEU A 155      50.930  50.250  55.870  1.00  0.00           C  
ATOM   1045  O   LEU A 155      50.780  51.350  56.400  1.00  0.00           O  
ATOM   1046  N   LYS A 156      50.030  49.280  55.980  1.00  0.00           N  
ATOM   1047  H   LYS A 156      50.180  48.410  55.500  1.00  0.00           H  
ATOM   1048  CA  LYS A 156      48.820  49.440  56.760  1.00  0.00           C  
ATOM   1049  CB  LYS A 156      47.920  48.210  56.630  1.00  0.00           C  
ATOM   1050  CG  LYS A 156      46.700  48.230  57.530  1.00  0.00           C  
ATOM   1051  CD  LYS A 156      45.920  46.910  57.420  1.00  0.00           C  
ATOM   1052  CE  LYS A 156      44.660  46.890  58.280  1.00  0.00           C  
ATOM   1053  NZ  LYS A 156      44.980  47.040  59.720  1.00  0.00           N1+
ATOM   1054  HZ1 LYS A 156      44.130  47.020  60.250  1.00  0.00           H  
ATOM   1055  HZ2 LYS A 156      45.570  46.290  60.010  1.00  0.00           H  
ATOM   1056  HZ3 LYS A 156      45.440  47.910  59.870  1.00  0.00           H  
ATOM   1057  C   LYS A 156      49.220  49.620  58.230  1.00  0.00           C  
ATOM   1058  O   LYS A 156      48.880  50.640  58.850  1.00  0.00           O  
ATOM   1059  N   ASP A 157      49.970  48.650  58.750  1.00  0.00           N  
ATOM   1060  H   ASP A 157      50.260  47.890  58.170  1.00  0.00           H  
ATOM   1061  CA  ASP A 157      50.370  48.670  60.160  1.00  0.00           C  
ATOM   1062  CB  ASP A 157      51.350  47.530  60.500  1.00  0.00           C  
ATOM   1063  CG  ASP A 157      50.740  46.130  60.370  1.00  0.00           C  
ATOM   1064  OD1 ASP A 157      49.530  45.940  60.580  1.00  0.00           O  
ATOM   1065  OD2 ASP A 157      51.520  45.190  60.090  1.00  0.00           O  
ATOM   1066  C   ASP A 157      51.020  49.980  60.570  1.00  0.00           C  
ATOM   1067  O   ASP A 157      50.800  50.450  61.680  1.00  0.00           O  
ATOM   1068  N   LYS A 158      51.810  50.560  59.680  1.00  0.00           N  
ATOM   1069  H   LYS A 158      51.930  50.120  58.790  1.00  0.00           H  
ATOM   1070  CA  LYS A 158      52.530  51.800  59.940  1.00  0.00           C  
ATOM   1071  CB  LYS A 158      53.810  51.810  59.130  1.00  0.00           C  
ATOM   1072  CG  LYS A 158      54.710  50.620  59.450  1.00  0.00           C  
ATOM   1073  CD  LYS A 158      55.980  50.610  58.640  1.00  0.00           C  
ATOM   1074  CE  LYS A 158      56.780  49.360  58.970  1.00  0.00           C  
ATOM   1075  NZ  LYS A 158      56.980  49.270  60.450  1.00  0.00           N1+
ATOM   1076  HZ1 LYS A 158      57.510  48.450  60.660  1.00  0.00           H  
ATOM   1077  HZ2 LYS A 158      57.480  50.080  60.770  1.00  0.00           H  
ATOM   1078  HZ3 LYS A 158      56.090  49.230  60.910  1.00  0.00           H  
ATOM   1079  C   LYS A 158      51.750  53.100  59.700  1.00  0.00           C  
ATOM   1080  O   LYS A 158      52.300  54.190  59.840  1.00  0.00           O  
ATOM   1081  N   GLY A 159      50.470  52.970  59.340  1.00  0.00           N  
ATOM   1082  H   GLY A 159      50.080  52.060  59.240  1.00  0.00           H  
ATOM   1083  CA  GLY A 159      49.640  54.140  59.100  1.00  0.00           C  
ATOM   1084  C   GLY A 159      49.930  54.880  57.810  1.00  0.00           C  
ATOM   1085  O   GLY A 159      49.550  56.040  57.680  1.00  0.00           O  
ATOM   1086  N   LEU A 160      50.600  54.220  56.860  1.00  0.00           N  
ATOM   1087  H   LEU A 160      50.870  53.270  57.040  1.00  0.00           H  
ATOM   1088  CA  LEU A 160      50.960  54.820  55.570  1.00  0.00           C  
ATOM   1089  CB  LEU A 160      52.340  54.340  55.090  1.00  0.00           C  
ATOM   1090  CG  LEU A 160      53.650  54.780  55.760  1.00  0.00           C  
ATOM   1091  CD1 LEU A 160      53.750  56.300  55.700  1.00  0.00           C  
ATOM   1092  CD2 LEU A 160      53.710  54.320  57.180  1.00  0.00           C  
ATOM   1093  C   LEU A 160      49.970  54.500  54.460  1.00  0.00           C  
ATOM   1094  O   LEU A 160      49.810  55.300  53.530  1.00  0.00           O  
ATOM   1095  N   LEU A 161      49.290  53.360  54.560  1.00  0.00           N  
ATOM   1096  H   LEU A 161      49.410  52.780  55.360  1.00  0.00           H  
ATOM   1097  CA  LEU A 161      48.370  52.950  53.490  1.00  0.00           C  
ATOM   1098  CB  LEU A 161      48.120  51.440  53.540  1.00  0.00           C  
ATOM   1099  CG  LEU A 161      47.350  50.850  52.350  1.00  0.00           C  
ATOM   1100  CD1 LEU A 161      48.220  50.940  51.120  1.00  0.00           C  
ATOM   1101  CD2 LEU A 161      47.000  49.390  52.610  1.00  0.00           C  
ATOM   1102  C   LEU A 161      47.040  53.670  53.470  1.00  0.00           C  
ATOM   1103  O   LEU A 161      46.220  53.510  54.360  1.00  0.00           O  
ATOM   1104  N   LEU A 162      46.840  54.460  52.420  1.00  0.00           N  
ATOM   1105  H   LEU A 162      47.570  54.590  51.750  1.00  0.00           H  
ATOM   1106  CA  LEU A 162      45.580  55.150  52.230  1.00  0.00           C  
ATOM   1107  CB  LEU A 162      45.770  56.370  51.330  1.00  0.00           C  
ATOM   1108  CG  LEU A 162      44.490  57.140  50.930  1.00  0.00           C  
ATOM   1109  CD1 LEU A 162      43.730  57.600  52.180  1.00  0.00           C  
ATOM   1110  CD2 LEU A 162      44.850  58.330  50.050  1.00  0.00           C  
ATOM   1111  C   LEU A 162      44.610  54.160  51.580  1.00  0.00           C  
ATOM   1112  O   LEU A 162      43.490  53.990  52.020  1.00  0.00           O  
ATOM   1113  N   ARG A 163      45.080  53.470  50.550  1.00  0.00           N  
ATOM   1114  H   ARG A 163      46.030  53.580  50.260  1.00  0.00           H  
ATOM   1115  CA  ARG A 163      44.190  52.530  49.860  1.00  0.00           C  
ATOM   1116  CB  ARG A 163      43.210  53.310  48.990  1.00  0.00           C  
ATOM   1117  CG  ARG A 163      41.890  52.580  48.710  1.00  0.00           C  
ATOM   1118  CD  ARG A 163      40.930  52.760  49.860  1.00  0.00           C  
ATOM   1119  NE  ARG A 163      40.560  54.180  49.960  1.00  0.00           N  
ATOM   1120  HE  ARG A 163      40.700  54.760  49.160  1.00  0.00           H  
ATOM   1121  CZ  ARG A 163      40.060  54.740  51.060  1.00  0.00           C  
ATOM   1122  NH1 ARG A 163      39.860  54.020  52.150  1.00  0.00           N  
ATOM   1123 1HH1 ARG A 163      40.080  53.040  52.150  1.00  0.00           H  
ATOM   1124 2HH1 ARG A 163      39.480  54.440  52.970  1.00  0.00           H  
ATOM   1125  NH2 ARG A 163      39.790  56.040  51.060  1.00  0.00           N  
ATOM   1126 1HH2 ARG A 163      39.970  56.600  50.250  1.00  0.00           H  
ATOM   1127 2HH2 ARG A 163      39.410  56.470  51.890  1.00  0.00           H  
ATOM   1128  C   ARG A 163      44.960  51.580  48.950  1.00  0.00           C  
ATOM   1129  O   ARG A 163      46.000  51.930  48.410  1.00  0.00           O  
ATOM   1130  N   CYS A 164      44.440  50.360  48.820  1.00  0.00           N  
ATOM   1131  H   CYS A 164      43.630  50.110  49.360  1.00  0.00           H  
ATOM   1132  CA  CYS A 164      45.020  49.390  47.900  1.00  0.00           C  
ATOM   1133  CB  CYS A 164      45.340  48.070  48.600  1.00  0.00           C  
ATOM   1134  SG  CYS A 164      45.790  46.740  47.380  1.00  0.00           S  
ATOM   1135  HG  CYS A 164      46.000  45.900  47.870  1.00  0.00           H  
ATOM   1136  C   CYS A 164      43.940  49.160  46.850  1.00  0.00           C  
ATOM   1137  O   CYS A 164      42.860  48.730  47.200  1.00  0.00           O  
ATOM   1138  N   TYR A 165      44.230  49.490  45.590  1.00  0.00           N  
ATOM   1139  H   TYR A 165      45.100  49.940  45.390  1.00  0.00           H  
ATOM   1140  CA  TYR A 165      43.290  49.230  44.480  1.00  0.00           C  
ATOM   1141  CB  TYR A 165      43.330  50.340  43.430  1.00  0.00           C  
ATOM   1142  CG  TYR A 165      42.660  51.610  43.870  1.00  0.00           C  
ATOM   1143  CD1 TYR A 165      43.240  52.430  44.830  1.00  0.00           C  
ATOM   1144  HD1 TYR A 165      44.140  52.200  45.200  1.00  0.00           H  
ATOM   1145  CD2 TYR A 165      41.410  51.950  43.360  1.00  0.00           C  
ATOM   1146  HD2 TYR A 165      40.980  51.380  42.670  1.00  0.00           H  
ATOM   1147  CE1 TYR A 165      42.580  53.580  45.290  1.00  0.00           C  
ATOM   1148  HE1 TYR A 165      42.990  54.170  45.980  1.00  0.00           H  
ATOM   1149  CE2 TYR A 165      40.750  53.090  43.810  1.00  0.00           C  
ATOM   1150  HE2 TYR A 165      39.850  53.330  43.430  1.00  0.00           H  
ATOM   1151  CZ  TYR A 165      41.330  53.890  44.760  1.00  0.00           C  
ATOM   1152  OH  TYR A 165      40.640  55.010  45.190  1.00  0.00           O  
ATOM   1153  HH  TYR A 165      39.770  55.070  44.710  1.00  0.00           H  
ATOM   1154  C   TYR A 165      43.810  47.940  43.860  1.00  0.00           C  
ATOM   1155  O   TYR A 165      44.950  47.890  43.420  1.00  0.00           O  
ATOM   1156  N   THR A 166      42.980  46.910  43.820  1.00  0.00           N  
ATOM   1157  H   THR A 166      42.050  47.000  44.170  1.00  0.00           H  
ATOM   1158  CA  THR A 166      43.440  45.630  43.270  1.00  0.00           C  
ATOM   1159  CB  THR A 166      43.530  44.530  44.390  1.00  0.00           C  
ATOM   1160  OG1 THR A 166      43.950  43.290  43.810  1.00  0.00           O  
ATOM   1161  HG1 THR A 166      44.010  42.590  44.520  1.00  0.00           H  
ATOM   1162  CG2 THR A 166      42.190  44.330  45.080  1.00  0.00           C  
ATOM   1163  C   THR A 166      42.550  45.110  42.150  1.00  0.00           C  
ATOM   1164  O   THR A 166      41.340  45.300  42.180  1.00  0.00           O  
ATOM   1165  N   ALA A 167      43.190  44.490  41.150  1.00  0.00           N  
ATOM   1166  H   ALA A 167      44.190  44.440  41.160  1.00  0.00           H  
ATOM   1167  CA  ALA A 167      42.460  43.880  40.040  1.00  0.00           C  
ATOM   1168  C   ALA A 167      42.250  42.400  40.330  1.00  0.00           C  
ATOM   1169  O   ALA A 167      41.540  41.710  39.590  1.00  0.00           O  
ATOM   1170  CB  ALA A 167      43.290  44.030  38.750  1.00 20.00           C  
ATOM   1171  N   ASN A 168      42.820  41.900  41.430  1.00  0.00           N  
ATOM   1172  H   ASN A 168      43.320  42.490  42.060  1.00  0.00           H  
ATOM   1173  CA  ASN A 168      42.680  40.470  41.720  1.00  0.00           C  
ATOM   1174  CB  ASN A 168      43.930  39.970  42.480  1.00  0.00           C  
ATOM   1175  CG  ASN A 168      45.220  40.310  41.770  1.00  0.00           C  
ATOM   1176  OD1 ASN A 168      45.280  40.350  40.550  1.00  0.00           O  
ATOM   1177  ND2 ASN A 168      46.290  40.520  42.550  1.00  0.00           N  
ATOM   1178 1HD2 ASN A 168      46.210  40.450  43.540  1.00  0.00           H  
ATOM   1179 2HD2 ASN A 168      47.170  40.750  42.130  1.00  0.00           H  
ATOM   1180  C   ASN A 168      41.440  39.990  42.460  1.00  0.00           C  
ATOM   1181  O   ASN A 168      40.740  40.760  43.110  1.00  0.00           O  
ATOM   1182  N   ILE A 169      41.130  38.700  42.300  1.00  0.00           N  
ATOM   1183  H   ILE A 169      41.680  38.130  41.680  1.00  0.00           H  
ATOM   1184  CA  ILE A 169      40.000  38.120  43.020  1.00  0.00           C  
ATOM   1185  CB  ILE A 169      38.770  37.860  42.110  1.00  0.00           C  
ATOM   1186  CG1 ILE A 169      39.130  36.970  40.920  1.00  0.00           C  
ATOM   1187  CG2 ILE A 169      38.180  39.200  41.660  1.00  0.00           C  
ATOM   1188  CD  ILE A 169      37.840  36.600  40.050  1.00  0.00           C  
ATOM   1189  C   ILE A 169      40.430  36.840  43.760  1.00  0.00           C  
ATOM   1190  O   ILE A 169      39.650  35.890  43.890  1.00  0.00           O  
ATOM   1191  N   ASP A 170      41.670  36.860  44.240  1.00  0.00           N  
ATOM   1192  H   ASP A 170      42.230  37.670  44.100  1.00  0.00           H  
ATOM   1193  CA  ASP A 170      42.230  35.740  44.980  1.00  0.00           C  
ATOM   1194  CB  ASP A 170      43.720  35.500  44.580  1.00  0.00           C  
ATOM   1195  CG  ASP A 170      44.560  36.760  44.640  1.00  0.00           C  
ATOM   1196  OD1 ASP A 170      44.380  37.540  45.600  1.00  0.00           O  
ATOM   1197  OD2 ASP A 170      45.440  36.960  43.760  1.00  0.00           O  
ATOM   1198  C   ASP A 170      42.110  35.910  46.510  1.00  0.00           C  
ATOM   1199  O   ASP A 170      42.480  35.020  47.260  1.00  0.00           O  
ATOM   1200  N   THR A 171      41.590  37.060  46.930  1.00  0.00           N  
ATOM   1201  H   THR A 171      41.350  37.760  46.250  1.00  0.00           H  
ATOM   1202  CA  THR A 171      41.350  37.350  48.350  1.00  0.00           C  
ATOM   1203  CB  THR A 171      40.470  36.260  49.010  1.00  0.00           C  
ATOM   1204  OG1 THR A 171      39.430  35.840  48.100  1.00  0.00           O  
ATOM   1205  HG1 THR A 171      38.870  35.130  48.540  1.00  0.00           H  
ATOM   1206  CG2 THR A 171      39.780  36.820  50.240  1.00  0.00           C  
ATOM   1207  C   THR A 171      42.640  37.440  49.180  1.00  0.00           C  
ATOM   1208  O   THR A 171      42.590  37.510  50.420  1.00  0.00           O  
ATOM   1209  N   LEU A 172      43.780  37.450  48.520  1.00  0.00           N  
ATOM   1210  H   LEU A 172      43.790  37.470  47.520  1.00  0.00           H  
ATOM   1211  CA  LEU A 172      45.030  37.450  49.280  1.00  0.00           C  
ATOM   1212  CB  LEU A 172      46.200  37.100  48.370  1.00  0.00           C  
ATOM   1213  CG  LEU A 172      46.070  35.700  47.760  1.00  0.00           C  
ATOM   1214  CD1 LEU A 172      47.290  35.420  46.860  1.00  0.00           C  
ATOM   1215  CD2 LEU A 172      45.980  34.670  48.870  1.00  0.00           C  
ATOM   1216  C   LEU A 172      45.290  38.730  50.050  1.00  0.00           C  
ATOM   1217  O   LEU A 172      45.980  38.690  51.090  1.00  0.00           O  
ATOM   1218  N   GLU A 173      44.760  39.850  49.580  1.00  0.00           N  
ATOM   1219  H   GLU A 173      44.210  39.840  48.740  1.00  0.00           H  
ATOM   1220  CA  GLU A 173      44.990  41.110  50.300  1.00  0.00           C  
ATOM   1221  CB  GLU A 173      44.400  42.320  49.560  1.00  0.00           C  
ATOM   1222  CG  GLU A 173      45.040  42.620  48.220  1.00  0.00           C  
ATOM   1223  CD  GLU A 173      44.460  41.820  47.050  1.00  0.00           C  
ATOM   1224  OE1 GLU A 173      43.570  40.950  47.220  1.00  0.00           O  
ATOM   1225  OE2 GLU A 173      44.930  42.080  45.920  1.00  0.00           O  
ATOM   1226  C   GLU A 173      44.320  41.020  51.650  1.00  0.00           C  
ATOM   1227  O   GLU A 173      44.900  41.420  52.660  1.00  0.00           O  
ATOM   1228  N   ARG A 174      43.080  40.520  51.670  1.00  0.00           N  
ATOM   1229  H   ARG A 174      42.640  40.250  50.810  1.00  0.00           H  
ATOM   1230  CA  ARG A 174      42.340  40.360  52.930  1.00  0.00           C  
ATOM   1231  CB  ARG A 174      40.890  39.960  52.670  1.00  0.00           C  
ATOM   1232  CG  ARG A 174      40.020  41.090  52.160  1.00  0.00           C  
ATOM   1233  CD  ARG A 174      38.770  40.560  51.530  1.00  0.00           C  
ATOM   1234  NE  ARG A 174      37.940  41.610  50.950  1.00  0.00           N  
ATOM   1235  HE  ARG A 174      38.120  41.880  50.010  1.00  0.00           H  
ATOM   1236  CZ  ARG A 174      36.960  42.230  51.600  1.00  0.00           C  
ATOM   1237  NH1 ARG A 174      36.680  41.920  52.860  1.00  0.00           N  
ATOM   1238 1HH1 ARG A 174      37.200  41.220  53.330  1.00  0.00           H  
ATOM   1239 2HH1 ARG A 174      35.940  42.400  53.330  1.00  0.00           H  
ATOM   1240  NH2 ARG A 174      36.240  43.140  50.970  1.00  0.00           N  
ATOM   1241 1HH2 ARG A 174      36.440  43.360  50.010  1.00  0.00           H  
ATOM   1242 2HH2 ARG A 174      35.510  43.620  51.450  1.00  0.00           H  
ATOM   1243  C   ARG A 174      42.980  39.320  53.830  1.00  0.00           C  
ATOM   1244  O   ARG A 174      43.010  39.470  55.060  1.00  0.00           O  
ATOM   1245  N   ILE A 175      43.490  38.250  53.230  1.00  0.00           N  
ATOM   1246  H   ILE A 175      43.460  38.160  52.230  1.00  0.00           H  
ATOM   1247  CA  ILE A 175      44.100  37.190  54.040  1.00  0.00           C  
ATOM   1248  CB  ILE A 175      44.390  35.950  53.180  1.00  0.00           C  
ATOM   1249  CG1 ILE A 175      43.040  35.380  52.730  1.00  0.00           C  
ATOM   1250  CG2 ILE A 175      45.200  34.890  53.980  1.00  0.00           C  
ATOM   1251  CD  ILE A 175      43.160  34.310  51.630  1.00  0.00           C  
ATOM   1252  C   ILE A 175      45.350  37.720  54.720  1.00  0.00           C  
ATOM   1253  O   ILE A 175      45.700  37.320  55.850  1.00  0.00           O  
ATOM   1254  N   ALA A 176      46.020  38.640  54.040  1.00  0.00           N  
ATOM   1255  H   ALA A 176      45.690  38.900  53.130  1.00  0.00           H  
ATOM   1256  CA  ALA A 176      47.220  39.280  54.560  1.00  0.00           C  
ATOM   1257  CB  ALA A 176      47.960  39.960  53.440  1.00  0.00           C  
ATOM   1258  C   ALA A 176      46.940  40.300  55.670  1.00  0.00           C  
ATOM   1259  O   ALA A 176      47.870  40.800  56.300  1.00  0.00           O  
ATOM   1260  N   GLY A 177      45.670  40.640  55.890  1.00  0.00           N  
ATOM   1261  H   GLY A 177      44.940  40.240  55.330  1.00  0.00           H  
ATOM   1262  CA  GLY A 177      45.360  41.590  56.940  1.00  0.00           C  
ATOM   1263  C   GLY A 177      44.760  42.910  56.490  1.00  0.00           C  
ATOM   1264  O   GLY A 177      44.360  43.730  57.330  1.00  0.00           O  
ATOM   1265  N   LEU A 178      44.710  43.150  55.180  1.00  0.00           N  
ATOM   1266  H   LEU A 178      45.070  42.490  54.520  1.00  0.00           H  
ATOM   1267  CA  LEU A 178      44.100  44.420  54.740  1.00  0.00           C  
ATOM   1268  CB  LEU A 178      44.380  44.700  53.250  1.00  0.00           C  
ATOM   1269  CG  LEU A 178      45.830  44.940  52.860  1.00  0.00           C  
ATOM   1270  CD1 LEU A 178      45.910  45.600  51.460  1.00  0.00           C  
ATOM   1271  CD2 LEU A 178      46.470  45.840  53.870  1.00  0.00           C  
ATOM   1272  C   LEU A 178      42.600  44.300  54.970  1.00  0.00           C  
ATOM   1273  O   LEU A 178      41.980  43.260  54.680  1.00  0.00           O  
ATOM   1274  N   GLU A 179      42.000  45.360  55.510  1.00  0.00           N  
ATOM   1275  H   GLU A 179      42.540  46.170  55.740  1.00  0.00           H  
ATOM   1276  CA  GLU A 179      40.580  45.350  55.770  1.00  0.00           C  
ATOM   1277  CB  GLU A 179      40.280  46.110  57.060  1.00  0.00           C  
ATOM   1278  CG  GLU A 179      41.040  45.600  58.260  1.00  0.00           C  
ATOM   1279  CD  GLU A 179      40.740  46.420  59.510  1.00  0.00           C  
ATOM   1280  OE1 GLU A 179      39.610  46.350  60.020  1.00  0.00           O  
ATOM   1281  OE2 GLU A 179      41.630  47.170  59.950  1.00  0.00           O  
ATOM   1282  C   GLU A 179      39.780  45.970  54.640  1.00  0.00           C  
ATOM   1283  O   GLU A 179      40.360  46.660  53.800  1.00  0.00           O  
ATOM   1284  N   GLN A 180      38.470  45.730  54.610  1.00  0.00           N  
ATOM   1285  H   GLN A 180      38.060  45.160  55.320  1.00  0.00           H  
ATOM   1286  CA  GLN A 180      37.610  46.290  53.550  1.00  0.00           C  
ATOM   1287  CB  GLN A 180      36.130  46.120  53.910  1.00  0.00           C  
ATOM   1288  CG  GLN A 180      35.170  47.030  53.110  1.00  0.00           C  
ATOM   1289  CD  GLN A 180      35.180  46.810  51.600  1.00  0.00           C  
ATOM   1290  OE1 GLN A 180      34.450  47.480  50.850  1.00  0.00           O  
ATOM   1291  NE2 GLN A 180      35.980  45.850  51.140  1.00  0.00           N  
ATOM   1292 1HE2 GLN A 180      36.550  45.330  51.770  1.00  0.00           H  
ATOM   1293 2HE2 GLN A 180      36.020  45.670  50.160  1.00  0.00           H  
ATOM   1294  C   GLN A 180      37.900  47.770  53.330  1.00  0.00           C  
ATOM   1295  O   GLN A 180      38.030  48.220  52.190  1.00  0.00           O  
ATOM   1296  N   GLU A 181      37.990  48.510  54.430  1.00  0.00           N  
ATOM   1297  H   GLU A 181      37.870  48.070  55.320  1.00  0.00           H  
ATOM   1298  CA  GLU A 181      38.250  49.930  54.370  1.00  0.00           C  
ATOM   1299  CB  GLU A 181      38.300  50.500  55.800  1.00  0.00           C  
ATOM   1300  CG  GLU A 181      39.050  49.600  56.810  1.00  0.00           C  
ATOM   1301  CD  GLU A 181      38.150  48.670  57.660  1.00  0.00           C  
ATOM   1302  OE1 GLU A 181      37.320  47.880  57.130  1.00  0.00           O  
ATOM   1303  OE2 GLU A 181      38.290  48.740  58.910  1.00  0.00           O  
ATOM   1304  C   GLU A 181      39.520  50.310  53.600  1.00  0.00           C  
ATOM   1305  O   GLU A 181      39.580  51.370  53.000  1.00  0.00           O  
ATOM   1306  N   ASP A 182      40.510  49.430  53.610  1.00  0.00           N  
ATOM   1307  H   ASP A 182      40.400  48.560  54.090  1.00  0.00           H  
ATOM   1308  CA  ASP A 182      41.770  49.710  52.950  1.00  0.00           C  
ATOM   1309  CB  ASP A 182      42.910  48.880  53.570  1.00  0.00           C  
ATOM   1310  CG  ASP A 182      43.040  49.080  55.070  1.00  0.00           C  
ATOM   1311  OD1 ASP A 182      43.150  50.250  55.500  1.00  0.00           O  
ATOM   1312  OD2 ASP A 182      43.050  48.080  55.820  1.00  0.00           O  
ATOM   1313  C   ASP A 182      41.750  49.370  51.460  1.00  0.00           C  
ATOM   1314  O   ASP A 182      42.650  49.780  50.740  1.00  0.00           O  
ATOM   1315  N   LEU A 183      40.720  48.640  51.040  1.00  0.00           N  
ATOM   1316  H   LEU A 183      39.970  48.460  51.680  1.00  0.00           H  
ATOM   1317  CA  LEU A 183      40.620  48.100  49.680  1.00  0.00           C  
ATOM   1318  CB  LEU A 183      40.390  46.590  49.810  1.00  0.00           C  
ATOM   1319  CG  LEU A 183      41.530  45.750  50.380  1.00  0.00           C  
ATOM   1320  CD1 LEU A 183      41.010  44.380  50.800  1.00  0.00           C  
ATOM   1321  CD2 LEU A 183      42.580  45.610  49.320  1.00  0.00           C  
ATOM   1322  C   LEU A 183      39.560  48.590  48.700  1.00  0.00           C  
ATOM   1323  O   LEU A 183      38.440  48.840  49.080  1.00  0.00           O  
ATOM   1324  N   VAL A 184      39.960  48.710  47.430  1.00  0.00           N  
ATOM   1325  H   VAL A 184      40.930  48.600  47.210  1.00  0.00           H  
ATOM   1326  CA  VAL A 184      39.000  48.980  46.360  1.00  0.00           C  
ATOM   1327  CB  VAL A 184      39.250  50.300  45.640  1.00  0.00           C  
ATOM   1328  CG1 VAL A 184      38.320  50.390  44.410  1.00  0.00           C  
ATOM   1329  CG2 VAL A 184      38.950  51.490  46.620  1.00  0.00           C  
ATOM   1330  C   VAL A 184      39.310  47.790  45.450  1.00  0.00           C  
ATOM   1331  O   VAL A 184      40.340  47.760  44.770  1.00  0.00           O  
ATOM   1332  N   GLU A 185      38.450  46.770  45.510  1.00  0.00           N  
ATOM   1333  H   GLU A 185      37.660  46.820  46.120  1.00  0.00           H  
ATOM   1334  CA  GLU A 185      38.650  45.560  44.700  1.00  0.00           C  
ATOM   1335  CB  GLU A 185      38.170  44.330  45.490  1.00  0.00           C  
ATOM   1336  CG  GLU A 185      39.040  44.120  46.740  1.00  0.00           C  
ATOM   1337  CD  GLU A 185      38.390  43.300  47.830  1.00  0.00           C  
ATOM   1338  OE1 GLU A 185      37.370  43.760  48.370  1.00  0.00           O  
ATOM   1339  OE2 GLU A 185      38.900  42.210  48.160  1.00  0.00           O  
ATOM   1340  C   GLU A 185      37.880  45.770  43.420  1.00  0.00           C  
ATOM   1341  O   GLU A 185      36.660  45.620  43.400  1.00  0.00           O  
ATOM   1342  N   ALA A 186      38.600  46.100  42.360  1.00  0.00           N  
ATOM   1343  H   ALA A 186      39.600  46.130  42.440  1.00  0.00           H  
ATOM   1344  CA  ALA A 186      37.990  46.430  41.070  1.00  0.00           C  
ATOM   1345  CB  ALA A 186      39.060  46.660  40.020  1.00  0.00           C  
ATOM   1346  C   ALA A 186      36.970  45.440  40.560  1.00  0.00           C  
ATOM   1347  O   ALA A 186      36.010  45.830  39.870  1.00  0.00           O  
ATOM   1348  N   HIS A 187      37.180  44.170  40.850  1.00  0.00           N  
ATOM   1349  H   HIS A 187      37.990  43.900  41.380  1.00  0.00           H  
ATOM   1350  CA  HIS A 187      36.240  43.170  40.400  1.00  0.00           C  
ATOM   1351  C   HIS A 187      35.470  42.540  41.520  1.00  0.00           C  
ATOM   1352  O   HIS A 187      34.810  41.500  41.330  1.00  0.00           O  
ATOM   1353  CB  HIS A 187      36.960  42.100  39.570  1.00 20.00           C  
ATOM   1354  CG  HIS A 187      36.104  40.989  39.029  1.00 20.00           C  
ATOM   1355  ND1 HIS A 187      36.602  39.902  38.452  1.00 20.00           N  
ATOM   1356  CD2 HIS A 187      34.722  40.906  39.068  1.00 20.00           C  
ATOM   1357  CE1 HIS A 187      35.575  39.126  38.117  1.00 20.00           C  
ATOM   1358  NE2 HIS A 187      34.456  39.739  38.490  1.00 20.00           N  
ATOM   1359  HD1 HIS A 187      37.638  39.690  38.287  1.00 20.00           H  
ATOM   1360  N   GLY A 188      35.530  43.170  42.690  1.00  0.00           N  
ATOM   1361  H   GLY A 188      36.080  44.000  42.770  1.00  0.00           H  
ATOM   1362  CA  GLY A 188      34.810  42.660  43.840  1.00  0.00           C  
ATOM   1363  C   GLY A 188      35.580  41.620  44.630  1.00  0.00           C  
ATOM   1364  O   GLY A 188      36.790  41.460  44.470  1.00  0.00           O  
ATOM   1365  N   THR A 189      34.860  40.870  45.460  1.00  0.00           N  
ATOM   1366  H   THR A 189      33.870  40.990  45.500  1.00  0.00           H  
ATOM   1367  CA  THR A 189      35.500  39.880  46.310  1.00  0.00           C  
ATOM   1368  CB  THR A 189      35.860  40.530  47.690  1.00  0.00           C  
ATOM   1369  OG1 THR A 189      36.470  39.570  48.560  1.00  0.00           O  
ATOM   1370  HG1 THR A 189      36.680  40.010  49.430  1.00  0.00           H  
ATOM   1371  CG2 THR A 189      34.620  41.060  48.350  1.00  0.00           C  
ATOM   1372  C   THR A 189      34.630  38.670  46.550  1.00  0.00           C  
ATOM   1373  O   THR A 189      33.400  38.760  46.440  1.00  0.00           O  
ATOM   1374  N   PHE A 190      35.270  37.550  46.860  1.00  0.00           N  
ATOM   1375  H   PHE A 190      36.270  37.540  46.850  1.00  0.00           H  
ATOM   1376  CA  PHE A 190      34.570  36.320  47.230  1.00  0.00           C  
ATOM   1377  CB  PHE A 190      35.400  35.060  46.910  1.00  0.00           C  
ATOM   1378  CG  PHE A 190      35.420  34.680  45.460  1.00  0.00           C  
ATOM   1379  CD1 PHE A 190      36.530  34.910  44.660  1.00  0.00           C  
ATOM   1380  HD1 PHE A 190      37.350  35.320  45.060  1.00  0.00           H  
ATOM   1381  CD2 PHE A 190      34.280  34.100  44.890  1.00  0.00           C  
ATOM   1382  HD2 PHE A 190      33.480  33.920  45.460  1.00  0.00           H  
ATOM   1383  CE1 PHE A 190      36.500  34.590  43.320  1.00  0.00           C  
ATOM   1384  HE1 PHE A 190      37.300  34.760  42.750  1.00  0.00           H  
ATOM   1385  CE2 PHE A 190      34.240  33.770  43.540  1.00  0.00           C  
ATOM   1386  HE2 PHE A 190      33.420  33.360  43.140  1.00  0.00           H  
ATOM   1387  CZ  PHE A 190      35.360  34.010  42.750  1.00  0.00           C  
ATOM   1388  HZ  PHE A 190      35.350  33.780  41.780  1.00  0.00           H  
ATOM   1389  C   PHE A 190      34.350  36.310  48.750  1.00  0.00           C  
ATOM   1390  O   PHE A 190      33.620  35.440  49.260  1.00  0.00           O  
ATOM   1391  N   TYR A 191      34.920  37.260  49.480  1.00  0.00           N  
ATOM   1392  H   TYR A 191      35.440  37.990  49.040  1.00  0.00           H  
ATOM   1393  CA  TYR A 191      34.800  37.240  50.960  1.00  0.00           C  
ATOM   1394  CB  TYR A 191      35.770  38.220  51.610  1.00  0.00           C  
ATOM   1395  CG  TYR A 191      35.950  37.940  53.090  1.00  0.00           C  
ATOM   1396  CD1 TYR A 191      35.250  38.680  54.060  1.00  0.00           C  
ATOM   1397  HD1 TYR A 191      34.660  39.440  53.770  1.00  0.00           H  
ATOM   1398  CD2 TYR A 191      36.760  36.890  53.520  1.00  0.00           C  
ATOM   1399  HD2 TYR A 191      37.270  36.360  52.850  1.00  0.00           H  
ATOM   1400  CE1 TYR A 191      35.360  38.370  55.420  1.00  0.00           C  
ATOM   1401  HE1 TYR A 191      34.860  38.910  56.100  1.00  0.00           H  
ATOM   1402  CE2 TYR A 191      36.870  36.570  54.890  1.00  0.00           C  
ATOM   1403  HE2 TYR A 191      37.460  35.810  55.180  1.00  0.00           H  
ATOM   1404  CZ  TYR A 191      36.170  37.320  55.820  1.00  0.00           C  
ATOM   1405  OH  TYR A 191      36.260  36.980  57.160  1.00  0.00           O  
ATOM   1406  HH  TYR A 191      36.880  36.200  57.270  1.00  0.00           H  
ATOM   1407  C   TYR A 191      33.400  37.510  51.490  1.00  0.00           C  
ATOM   1408  O   TYR A 191      33.000  36.950  52.510  1.00  0.00           O  
ATOM   1409  N   THR A 192      32.680  38.400  50.810  1.00  0.00           N  
ATOM   1410  H   THR A 192      33.090  38.840  50.010  1.00  0.00           H  
ATOM   1411  CA  THR A 192      31.330  38.730  51.190  1.00  0.00           C  
ATOM   1412  CB  THR A 192      31.170  40.260  51.420  1.00  0.00           C  
ATOM   1413  OG1 THR A 192      31.570  40.980  50.260  1.00  0.00           O  
ATOM   1414  HG1 THR A 192      31.460  41.960  50.420  1.00  0.00           H  
ATOM   1415  CG2 THR A 192      32.060  40.710  52.590  1.00  0.00           C  
ATOM   1416  C   THR A 192      30.400  38.250  50.090  1.00  0.00           C  
ATOM   1417  O   THR A 192      30.780  38.110  48.920  1.00  0.00           O  
ATOM   1418  N   SER A 193      29.170  37.960  50.490  1.00  0.00           N  
ATOM   1419  H   SER A 193      28.920  38.070  51.450  1.00  0.00           H  
ATOM   1420  CA  SER A 193      28.170  37.480  49.540  1.00  0.00           C  
ATOM   1421  CB  SER A 193      28.110  35.960  49.570  1.00  0.00           C  
ATOM   1422  OG  SER A 193      29.380  35.410  49.290  1.00  0.00           O  
ATOM   1423  HG  SER A 193      29.330  34.410  49.300  1.00  0.00           H  
ATOM   1424  C   SER A 193      26.830  38.070  49.900  1.00  0.00           C  
ATOM   1425  O   SER A 193      26.520  38.290  51.070  1.00  0.00           O  
ATOM   1426  N   HIS A 194      26.020  38.300  48.880  1.00  0.00           N  
ATOM   1427  H   HIS A 194      26.330  38.090  47.950  1.00  0.00           H  
ATOM   1428  CA  HIS A 194      24.700  38.860  49.080  1.00  0.00           C  
ATOM   1429  CB  HIS A 194      24.670  40.370  48.850  1.00  0.00           C  
ATOM   1430  CG  HIS A 194      25.460  41.160  49.830  1.00  0.00           C  
ATOM   1431  ND1 HIS A 194      26.810  41.370  49.700  1.00  0.00           N  
ATOM   1432  HD1 HIS A 194      27.390  41.010  48.960  1.00  0.00           H  
ATOM   1433  CD2 HIS A 194      25.090  41.810  50.960  1.00  0.00           C  
ATOM   1434  CE1 HIS A 194      27.240  42.100  50.710  1.00  0.00           C  
ATOM   1435  NE2 HIS A 194      26.210  42.380  51.490  1.00  0.00           N  
ATOM   1436  C   HIS A 194      23.670  38.290  48.180  1.00  0.00           C  
ATOM   1437  O   HIS A 194      23.950  37.890  47.050  1.00  0.00           O  
ATOM   1438  N   CYS A 195      22.450  38.280  48.690  1.00  0.00           N  
ATOM   1439  H   CYS A 195      22.330  38.580  49.640  1.00  0.00           H  
ATOM   1440  CA  CYS A 195      21.280  37.850  47.940  1.00  0.00           C  
ATOM   1441  CB  CYS A 195      20.050  38.030  48.830  1.00  0.00           C  
ATOM   1442  SG  CYS A 195      18.460  37.840  47.990  1.00  0.00           S  
ATOM   1443  HG  CYS A 195      17.710  37.970  48.650  1.00  0.00           H  
ATOM   1444  C   CYS A 195      21.210  38.830  46.750  1.00  0.00           C  
ATOM   1445  O   CYS A 195      21.440  40.020  46.930  1.00  0.00           O  
ATOM   1446  N   VAL A 196      20.890  38.330  45.560  1.00  0.00           N  
ATOM   1447  H   VAL A 196      20.680  37.360  45.460  1.00  0.00           H  
ATOM   1448  CA  VAL A 196      20.850  39.210  44.380  1.00  0.00           C  
ATOM   1449  CB  VAL A 196      20.980  38.390  43.090  1.00  0.00           C  
ATOM   1450  CG1 VAL A 196      22.360  37.740  43.030  1.00  0.00           C  
ATOM   1451  CG2 VAL A 196      19.880  37.340  43.010  1.00  0.00           C  
ATOM   1452  C   VAL A 196      19.610  40.090  44.270  1.00  0.00           C  
ATOM   1453  O   VAL A 196      19.570  41.010  43.450  1.00  0.00           O  
ATOM   1454  N   SER A 197      18.600  39.840  45.080  1.00  0.00           N  
ATOM   1455  H   SER A 197      18.660  39.100  45.750  1.00  0.00           H  
ATOM   1456  CA  SER A 197      17.380  40.670  45.010  1.00  0.00           C  
ATOM   1457  CB  SER A 197      16.220  39.960  45.710  1.00  0.00           C  
ATOM   1458  OG  SER A 197      15.080  40.810  45.720  1.00  0.00           O  
ATOM   1459  HG  SER A 197      14.320  40.350  46.180  1.00  0.00           H  
ATOM   1460  C   SER A 197      17.590  42.050  45.620  1.00  0.00           C  
ATOM   1461  O   SER A 197      17.990  42.170  46.770  1.00  0.00           O  
ATOM   1462  N   ALA A 198      17.320  43.090  44.840  1.00  0.00           N  
ATOM   1463  H   ALA A 198      16.980  42.950  43.910  1.00  0.00           H  
ATOM   1464  CA  ALA A 198      17.500  44.460  45.340  1.00  0.00           C  
ATOM   1465  CB  ALA A 198      17.260  45.470  44.220  1.00  0.00           C  
ATOM   1466  C   ALA A 198      16.620  44.790  46.540  1.00  0.00           C  
ATOM   1467  O   ALA A 198      16.950  45.660  47.330  1.00  0.00           O  
ATOM   1468  N   SER A 199      15.500  44.090  46.680  1.00  0.00           N  
ATOM   1469  H   SER A 199      15.270  43.380  46.010  1.00  0.00           H  
ATOM   1470  CA  SER A 199      14.610  44.360  47.800  1.00  0.00           C  
ATOM   1471  CB  SER A 199      13.170  43.990  47.450  1.00  0.00           C  
ATOM   1472  OG  SER A 199      13.050  42.590  47.230  1.00  0.00           O  
ATOM   1473  HG  SER A 199      12.110  42.370  46.990  1.00  0.00           H  
ATOM   1474  C   SER A 199      15.030  43.560  49.020  1.00  0.00           C  
ATOM   1475  O   SER A 199      14.420  43.680  50.090  1.00  0.00           O  
ATOM   1476  N   CYS A 200      16.060  42.740  48.870  1.00  0.00           N  
ATOM   1477  H   CYS A 200      16.520  42.670  47.980  1.00  0.00           H  
ATOM   1478  CA  CYS A 200      16.520  41.920  49.990  1.00  0.00           C  
ATOM   1479  CB  CYS A 200      16.360  40.440  49.630  1.00  0.00           C  
ATOM   1480  SG  CYS A 200      16.750  39.290  50.970  1.00  0.00           S  
ATOM   1481  HG  CYS A 200      16.620  38.350  50.650  1.00  0.00           H  
ATOM   1482  C   CYS A 200      17.970  42.240  50.350  1.00  0.00           C  
ATOM   1483  O   CYS A 200      18.230  42.890  51.360  1.00  0.00           O  
ATOM   1484  N   ARG A 201      18.910  41.780  49.530  1.00  0.00           N  
ATOM   1485  H   ARG A 201      18.650  41.230  48.740  1.00  0.00           H  
ATOM   1486  CA  ARG A 201      20.320  42.060  49.780  1.00  0.00           C  
ATOM   1487  CB  ARG A 201      20.550  43.570  49.840  1.00  0.00           C  
ATOM   1488  CG  ARG A 201      20.340  44.350  48.550  1.00  0.00           C  
ATOM   1489  CD  ARG A 201      21.550  44.290  47.660  1.00  0.00           C  
ATOM   1490  NE  ARG A 201      21.720  42.990  47.030  1.00  0.00           N  
ATOM   1491  HE  ARG A 201      20.960  42.340  47.070  1.00  0.00           H  
ATOM   1492  CZ  ARG A 201      22.830  42.610  46.410  1.00  0.00           C  
ATOM   1493  NH1 ARG A 201      23.870  43.440  46.330  1.00  0.00           N  
ATOM   1494 1HH1 ARG A 201      23.820  44.340  46.740  1.00  0.00           H  
ATOM   1495 2HH1 ARG A 201      24.700  43.150  45.860  1.00  0.00           H  
ATOM   1496  NH2 ARG A 201      22.890  41.420  45.830  1.00  0.00           N  
ATOM   1497 1HH2 ARG A 201      22.100  40.810  45.870  1.00  0.00           H  
ATOM   1498 2HH2 ARG A 201      23.730  41.140  45.360  1.00  0.00           H  
ATOM   1499  C   ARG A 201      20.860  41.440  51.070  1.00  0.00           C  
ATOM   1500  O   ARG A 201      21.820  41.950  51.650  1.00  0.00           O  
ATOM   1501  N   HIS A 202      20.240  40.360  51.520  1.00  0.00           N  
ATOM   1502  H   HIS A 202      19.460  39.990  51.030  1.00  0.00           H  
ATOM   1503  CA  HIS A 202      20.710  39.720  52.740  1.00  0.00           C  
ATOM   1504  CB  HIS A 202      19.840  38.500  53.080  1.00  0.00           C  
ATOM   1505  CG  HIS A 202      20.210  37.840  54.370  1.00  0.00           C  
ATOM   1506  ND1 HIS A 202      19.550  36.720  54.840  1.00  0.00           N  
ATOM   1507  CD2 HIS A 202      21.140  38.150  55.310  1.00  0.00           C  
ATOM   1508  CE1 HIS A 202      20.070  36.370  56.010  1.00  0.00           C  
ATOM   1509  NE2 HIS A 202      21.040  37.220  56.310  1.00  0.00           N  
ATOM   1510  HE2 HIS A 202      21.600  37.190  57.140  1.00  0.00           H  
ATOM   1511  C   HIS A 202      22.160  39.280  52.530  1.00  0.00           C  
ATOM   1512  O   HIS A 202      22.510  38.700  51.500  1.00  0.00           O  
ATOM   1513  N   GLU A 203      22.990  39.560  53.520  1.00  0.00           N  
ATOM   1514  H   GLU A 203      22.650  40.040  54.330  1.00  0.00           H  
ATOM   1515  CA  GLU A 203      24.400  39.180  53.450  1.00  0.00           C  
ATOM   1516  CB  GLU A 203      25.250  40.240  54.140  1.00  0.00           C  
ATOM   1517  CG  GLU A 203      26.680  39.820  54.350  1.00  0.00           C  
ATOM   1518  CD  GLU A 203      27.550  40.950  54.850  1.00  0.00           C  
ATOM   1519  OE1 GLU A 203      27.130  41.630  55.820  1.00  0.00           O  
ATOM   1520  OE2 GLU A 203      28.640  41.150  54.300  1.00  0.00           O  
ATOM   1521  C   GLU A 203      24.650  37.810  54.080  1.00  0.00           C  
ATOM   1522  O   GLU A 203      23.960  37.430  55.030  1.00  0.00           O  
ATOM   1523  N   TYR A 204      25.630  37.080  53.550  1.00  0.00           N  
ATOM   1524  H   TYR A 204      26.120  37.450  52.760  1.00  0.00           H  
ATOM   1525  CA  TYR A 204      26.010  35.760  54.070  1.00  0.00           C  
ATOM   1526  CB  TYR A 204      25.510  34.640  53.160  1.00  0.00           C  
ATOM   1527  CG  TYR A 204      24.000  34.550  53.130  1.00  0.00           C  
ATOM   1528  CD1 TYR A 204      23.260  35.370  52.290  1.00  0.00           C  
ATOM   1529  HD1 TYR A 204      23.730  35.980  51.660  1.00  0.00           H  
ATOM   1530  CD2 TYR A 204      23.330  33.690  54.000  1.00  0.00           C  
ATOM   1531  HD2 TYR A 204      23.850  33.100  54.610  1.00  0.00           H  
ATOM   1532  CE1 TYR A 204      21.870  35.340  52.310  1.00  0.00           C  
ATOM   1533  HE1 TYR A 204      21.350  35.930  51.700  1.00  0.00           H  
ATOM   1534  CE2 TYR A 204      21.930  33.660  54.030  1.00  0.00           C  
ATOM   1535  HE2 TYR A 204      21.460  33.040  54.660  1.00  0.00           H  
ATOM   1536  CZ  TYR A 204      21.210  34.480  53.190  1.00  0.00           C  
ATOM   1537  OH  TYR A 204      19.840  34.460  53.220  1.00  0.00           O  
ATOM   1538  HH  TYR A 204      19.530  33.790  53.900  1.00  0.00           H  
ATOM   1539  C   TYR A 204      27.510  35.650  54.210  1.00  0.00           C  
ATOM   1540  O   TYR A 204      28.260  36.170  53.370  1.00  0.00           O  
ATOM   1541  N   PRO A 205      27.970  34.980  55.280  1.00  0.00           N  
ATOM   1542  CA  PRO A 205      29.390  34.780  55.590  1.00  0.00           C  
ATOM   1543  CB  PRO A 205      29.340  34.230  57.010  1.00  0.00           C  
ATOM   1544  CG  PRO A 205      28.110  33.370  56.950  1.00  0.00           C  
ATOM   1545  CD  PRO A 205      27.140  34.370  56.330  1.00  0.00           C  
ATOM   1546  C   PRO A 205      30.100  33.830  54.620  1.00  0.00           C  
ATOM   1547  O   PRO A 205      29.480  33.040  53.920  1.00  0.00           O  
ATOM   1548  N   LEU A 206      31.420  33.930  54.610  1.00  0.00           N  
ATOM   1549  H   LEU A 206      31.860  34.590  55.220  1.00  0.00           H  
ATOM   1550  CA  LEU A 206      32.260  33.110  53.770  1.00  0.00           C  
ATOM   1551  CB  LEU A 206      33.720  33.490  53.990  1.00  0.00           C  
ATOM   1552  CG  LEU A 206      34.890  32.820  53.270  1.00  0.00           C  
ATOM   1553  CD1 LEU A 206      35.120  31.420  53.790  1.00  0.00           C  
ATOM   1554  CD2 LEU A 206      34.650  32.830  51.780  1.00  0.00           C  
ATOM   1555  C   LEU A 206      32.040  31.610  54.010  1.00  0.00           C  
ATOM   1556  O   LEU A 206      31.930  30.840  53.070  1.00  0.00           O  
ATOM   1557  N   SER A 207      31.970  31.200  55.270  1.00  0.00           N  
ATOM   1558  H   SER A 207      32.050  31.860  56.010  1.00  0.00           H  
ATOM   1559  CA  SER A 207      31.770  29.780  55.600  1.00  0.00           C  
ATOM   1560  CB  SER A 207      31.850  29.570  57.110  1.00  0.00           C  
ATOM   1561  OG  SER A 207      30.830  30.290  57.780  1.00  0.00           O  
ATOM   1562  HG  SER A 207      30.900  30.130  58.770  1.00  0.00           H  
ATOM   1563  C   SER A 207      30.430  29.270  55.060  1.00  0.00           C  
ATOM   1564  O   SER A 207      30.310  28.120  54.630  1.00  0.00           O  
ATOM   1565  N   TRP A 208      29.410  30.120  55.090  1.00  0.00           N  
ATOM   1566  H   TRP A 208      29.540  31.040  55.470  1.00  0.00           H  
ATOM   1567  CA  TRP A 208      28.100  29.740  54.600  1.00  0.00           C  
ATOM   1568  CB  TRP A 208      27.100  30.880  54.790  1.00  0.00           C  
ATOM   1569  CG  TRP A 208      25.690  30.510  54.470  1.00  0.00           C  
ATOM   1570  CD1 TRP A 208      24.780  29.930  55.320  1.00  0.00           C  
ATOM   1571  HD1 TRP A 208      24.970  29.650  56.260  1.00  0.00           H  
ATOM   1572  CD2 TRP A 208      25.000  30.740  53.240  1.00  0.00           C  
ATOM   1573  NE1 TRP A 208      23.570  29.800  54.680  1.00  0.00           N  
ATOM   1574  HE1 TRP A 208      22.740  29.410  55.090  1.00  0.00           H  
ATOM   1575  CE2 TRP A 208      23.680  30.290  53.410  1.00  0.00           C  
ATOM   1576  CE3 TRP A 208      25.380  31.290  52.010  1.00  0.00           C  
ATOM   1577  HE3 TRP A 208      26.310  31.620  51.860  1.00  0.00           H  
ATOM   1578  CZ2 TRP A 208      22.720  30.360  52.390  1.00  0.00           C  
ATOM   1579  HZ2 TRP A 208      21.790  30.030  52.530  1.00  0.00           H  
ATOM   1580  CZ3 TRP A 208      24.430  31.370  50.990  1.00  0.00           C  
ATOM   1581  HZ3 TRP A 208      24.680  31.760  50.110  1.00  0.00           H  
ATOM   1582  CH2 TRP A 208      23.110  30.910  51.190  1.00  0.00           C  
ATOM   1583  HH2 TRP A 208      22.450  30.980  50.450  1.00  0.00           H  
ATOM   1584  C   TRP A 208      28.210  29.420  53.110  1.00  0.00           C  
ATOM   1585  O   TRP A 208      27.770  28.370  52.650  1.00  0.00           O  
ATOM   1586  N   MET A 209      28.830  30.330  52.360  1.00  0.00           N  
ATOM   1587  H   MET A 209      29.180  31.160  52.800  1.00  0.00           H  
ATOM   1588  CA  MET A 209      29.010  30.160  50.920  1.00  0.00           C  
ATOM   1589  CB  MET A 209      29.540  31.460  50.300  1.00  0.00           C  
ATOM   1590  CG  MET A 209      28.520  32.580  50.290  1.00  0.00           C  
ATOM   1591  SD  MET A 209      27.150  32.160  49.160  1.00  0.00           S  
ATOM   1592  CE  MET A 209      28.100  31.590  47.720  1.00  0.00           C  
ATOM   1593  C   MET A 209      29.970  29.030  50.580  1.00  0.00           C  
ATOM   1594  O   MET A 209      29.680  28.180  49.740  1.00  0.00           O  
ATOM   1595  N   LYS A 210      31.110  29.040  51.260  1.00  0.00           N  
ATOM   1596  H   LYS A 210      31.260  29.750  51.950  1.00  0.00           H  
ATOM   1597  CA  LYS A 210      32.160  28.050  51.030  1.00  0.00           C  
ATOM   1598  CB  LYS A 210      33.260  28.250  52.080  1.00  0.00           C  
ATOM   1599  CG  LYS A 210      34.450  27.300  51.990  1.00  0.00           C  
ATOM   1600  CD  LYS A 210      35.300  27.550  50.760  1.00  0.00           C  
ATOM   1601  CE  LYS A 210      36.590  26.710  50.770  1.00  0.00           C  
ATOM   1602  NZ  LYS A 210      37.500  27.010  51.920  1.00  0.00           N1+
ATOM   1603  HZ1 LYS A 210      38.310  26.420  51.860  1.00  0.00           H  
ATOM   1604  HZ2 LYS A 210      37.780  27.970  51.890  1.00  0.00           H  
ATOM   1605  HZ3 LYS A 210      37.030  26.830  52.780  1.00  0.00           H  
ATOM   1606  C   LYS A 210      31.650  26.620  51.070  1.00  0.00           C  
ATOM   1607  O   LYS A 210      31.990  25.800  50.220  1.00  0.00           O  
ATOM   1608  N   GLU A 211      30.850  26.330  52.090  1.00  0.00           N  
ATOM   1609  H   GLU A 211      30.610  27.050  52.740  1.00  0.00           H  
ATOM   1610  CA  GLU A 211      30.300  24.990  52.270  1.00  0.00           C  
ATOM   1611  CB  GLU A 211      29.520  24.930  53.590  1.00  0.00           C  
ATOM   1612  CG  GLU A 211      28.870  23.590  53.920  1.00  0.00           C  
ATOM   1613  CD  GLU A 211      27.610  23.320  53.120  1.00  0.00           C  
ATOM   1614  OE1 GLU A 211      26.690  24.170  53.170  1.00  0.00           O  
ATOM   1615  OE2 GLU A 211      27.530  22.260  52.460  1.00  0.00           O  
ATOM   1616  C   GLU A 211      29.410  24.570  51.110  1.00  0.00           C  
ATOM   1617  O   GLU A 211      29.520  23.450  50.600  1.00  0.00           O  
ATOM   1618  N   LYS A 212      28.530  25.480  50.700  1.00  0.00           N  
ATOM   1619  H   LYS A 212      28.490  26.360  51.150  1.00  0.00           H  
ATOM   1620  CA  LYS A 212      27.610  25.210  49.590  1.00  0.00           C  
ATOM   1621  CB  LYS A 212      26.720  26.440  49.340  1.00  0.00           C  
ATOM   1622  CG  LYS A 212      25.760  26.760  50.460  1.00  0.00           C  
ATOM   1623  CD  LYS A 212      24.700  25.690  50.580  1.00  0.00           C  
ATOM   1624  CE  LYS A 212      23.700  26.060  51.660  1.00  0.00           C  
ATOM   1625  NZ  LYS A 212      23.110  27.390  51.380  1.00  0.00           N1+
ATOM   1626  HZ1 LYS A 212      22.460  27.620  52.100  1.00  0.00           H  
ATOM   1627  HZ2 LYS A 212      23.840  28.070  51.350  1.00  0.00           H  
ATOM   1628  HZ3 LYS A 212      22.640  27.360  50.500  1.00  0.00           H  
ATOM   1629  C   LYS A 212      28.380  24.890  48.320  1.00  0.00           C  
ATOM   1630  O   LYS A 212      28.160  23.870  47.680  1.00  0.00           O  
ATOM   1631  N   ILE A 213      29.290  25.790  47.940  1.00  0.00           N  
ATOM   1632  H   ILE A 213      29.440  26.600  48.510  1.00  0.00           H  
ATOM   1633  CA  ILE A 213      30.060  25.600  46.730  1.00  0.00           C  
ATOM   1634  CB  ILE A 213      30.970  26.790  46.510  1.00  0.00           C  
ATOM   1635  CG1 ILE A 213      30.070  28.000  46.230  1.00  0.00           C  
ATOM   1636  CG2 ILE A 213      31.940  26.530  45.350  1.00  0.00           C  
ATOM   1637  CD  ILE A 213      30.790  29.270  46.230  1.00  0.00           C  
ATOM   1638  C   ILE A 213      30.870  24.310  46.680  1.00  0.00           C  
ATOM   1639  O   ILE A 213      30.920  23.650  45.650  1.00  0.00           O  
ATOM   1640  N   PHE A 214      31.500  23.940  47.790  1.00  0.00           N  
ATOM   1641  H   PHE A 214      31.450  24.510  48.610  1.00  0.00           H  
ATOM   1642  CA  PHE A 214      32.270  22.700  47.810  1.00  0.00           C  
ATOM   1643  CB  PHE A 214      33.220  22.690  49.010  1.00  0.00           C  
ATOM   1644  CG  PHE A 214      34.510  23.410  48.760  1.00  0.00           C  
ATOM   1645  CD1 PHE A 214      34.510  24.690  48.190  1.00  0.00           C  
ATOM   1646  HD1 PHE A 214      33.640  25.130  47.980  1.00  0.00           H  
ATOM   1647  CD2 PHE A 214      35.730  22.810  49.050  1.00  0.00           C  
ATOM   1648  HD2 PHE A 214      35.740  21.900  49.460  1.00  0.00           H  
ATOM   1649  CE1 PHE A 214      35.710  25.350  47.920  1.00  0.00           C  
ATOM   1650  HE1 PHE A 214      35.690  26.260  47.510  1.00  0.00           H  
ATOM   1651  CE2 PHE A 214      36.930  23.460  48.780  1.00  0.00           C  
ATOM   1652  HE2 PHE A 214      37.800  23.020  49.000  1.00  0.00           H  
ATOM   1653  CZ  PHE A 214      36.920  24.730  48.210  1.00  0.00           C  
ATOM   1654  HZ  PHE A 214      37.780  25.200  48.010  1.00  0.00           H  
ATOM   1655  C   PHE A 214      31.360  21.480  47.820  1.00  0.00           C  
ATOM   1656  O   PHE A 214      31.760  20.400  47.390  1.00  0.00           O  
ATOM   1657  N   SER A 215      30.130  21.650  48.290  1.00  0.00           N  
ATOM   1658  H   SER A 215      29.860  22.550  48.640  1.00  0.00           H  
ATOM   1659  CA  SER A 215      29.170  20.560  48.300  1.00  0.00           C  
ATOM   1660  CB  SER A 215      28.230  20.710  49.500  1.00  0.00           C  
ATOM   1661  OG  SER A 215      28.940  20.600  50.720  1.00  0.00           O  
ATOM   1662  HG  SER A 215      28.310  20.700  51.490  1.00  0.00           H  
ATOM   1663  C   SER A 215      28.370  20.600  46.990  1.00  0.00           C  
ATOM   1664  O   SER A 215      27.500  19.750  46.750  1.00  0.00           O  
ATOM   1665  N   GLU A 216      28.670  21.590  46.160  1.00  0.00           N  
ATOM   1666  H   GLU A 216      29.380  22.240  46.430  1.00  0.00           H  
ATOM   1667  CA  GLU A 216      28.020  21.760  44.870  1.00  0.00           C  
ATOM   1668  CB  GLU A 216      28.330  20.570  43.960  1.00  0.00           C  
ATOM   1669  CG  GLU A 216      29.820  20.490  43.650  1.00  0.00           C  
ATOM   1670  CD  GLU A 216      30.180  19.350  42.710  1.00  0.00           C  
ATOM   1671  OE1 GLU A 216      31.380  19.190  42.410  1.00  0.00           O  
ATOM   1672  OE2 GLU A 216      29.260  18.630  42.270  1.00  0.00           O  
ATOM   1673  C   GLU A 216      26.520  21.990  44.970  1.00  0.00           C  
ATOM   1674  O   GLU A 216      25.730  21.490  44.160  1.00  0.00           O  
ATOM   1675  N   VAL A 217      26.140  22.790  45.960  1.00  0.00           N  
ATOM   1676  H   VAL A 217      26.850  23.150  46.570  1.00  0.00           H  
ATOM   1677  CA  VAL A 217      24.760  23.150  46.220  1.00  0.00           C  
ATOM   1678  CB  VAL A 217      24.430  23.000  47.710  1.00  0.00           C  
ATOM   1679  CG1 VAL A 217      22.990  23.450  47.970  1.00  0.00           C  
ATOM   1680  CG2 VAL A 217      24.620  21.550  48.160  1.00  0.00           C  
ATOM   1681  C   VAL A 217      24.650  24.620  45.840  1.00  0.00           C  
ATOM   1682  O   VAL A 217      25.420  25.450  46.340  1.00  0.00           O  
ATOM   1683  N   THR A 218      23.720  24.950  44.950  1.00  0.00           N  
ATOM   1684  H   THR A 218      23.130  24.240  44.560  1.00  0.00           H  
ATOM   1685  CA  THR A 218      23.580  26.340  44.540  1.00  0.00           C  
ATOM   1686  CB  THR A 218      22.640  26.500  43.350  1.00  0.00           C  
ATOM   1687  OG1 THR A 218      23.140  25.740  42.250  1.00  0.00           O  
ATOM   1688  HG1 THR A 218      22.520  25.840  41.470  1.00  0.00           H  
ATOM   1689  CG2 THR A 218      22.550  27.960  42.950  1.00  0.00           C  
ATOM   1690  C   THR A 218      23.020  27.150  45.700  1.00  0.00           C  
ATOM   1691  O   THR A 218      21.930  26.880  46.190  1.00  0.00           O  
ATOM   1692  N   PRO A 219      23.770  28.160  46.160  1.00  0.00           N  
ATOM   1693  CA  PRO A 219      23.360  29.010  47.270  1.00  0.00           C  
ATOM   1694  CB  PRO A 219      24.570  29.930  47.450  1.00  0.00           C  
ATOM   1695  CG  PRO A 219      25.720  29.060  46.970  1.00  0.00           C  
ATOM   1696  CD  PRO A 219      25.100  28.570  45.690  1.00  0.00           C  
ATOM   1697  C   PRO A 219      22.070  29.790  47.010  1.00  0.00           C  
ATOM   1698  O   PRO A 219      21.940  30.480  46.000  1.00  0.00           O  
ATOM   1699  N   LYS A 220      21.120  29.640  47.930  1.00  0.00           N  
ATOM   1700  H   LYS A 220      21.290  29.040  48.710  1.00  0.00           H  
ATOM   1701  CA  LYS A 220      19.830  30.330  47.860  1.00  0.00           C  
ATOM   1702  CB  LYS A 220      18.690  29.330  47.680  1.00  0.00           C  
ATOM   1703  CG  LYS A 220      18.790  28.440  46.460  1.00  0.00           C  
ATOM   1704  CD  LYS A 220      18.710  29.210  45.160  1.00  0.00           C  
ATOM   1705  CE  LYS A 220      18.650  28.250  43.990  1.00  0.00           C  
ATOM   1706  NZ  LYS A 220      18.650  28.930  42.670  1.00  0.00           N1+
ATOM   1707  HZ1 LYS A 220      18.610  28.250  41.940  1.00  0.00           H  
ATOM   1708  HZ2 LYS A 220      17.860  29.540  42.610  1.00  0.00           H  
ATOM   1709  HZ3 LYS A 220      19.490  29.470  42.580  1.00  0.00           H  
ATOM   1710  C   LYS A 220      19.610  31.120  49.150  1.00  0.00           C  
ATOM   1711  O   LYS A 220      19.970  30.660  50.240  1.00  0.00           O  
ATOM   1712  N   CYS A 221      19.010  32.300  49.030  1.00  0.00           N  
ATOM   1713  H   CYS A 221      18.750  32.610  48.120  1.00  0.00           H  
ATOM   1714  CA  CYS A 221      18.740  33.140  50.180  1.00  0.00           C  
ATOM   1715  CB  CYS A 221      18.140  34.470  49.710  1.00  0.00           C  
ATOM   1716  SG  CYS A 221      17.770  35.690  51.010  1.00  0.00           S  
ATOM   1717  HG  CYS A 221      17.380  36.510  50.590  1.00  0.00           H  
ATOM   1718  C   CYS A 221      17.760  32.430  51.110  1.00  0.00           C  
ATOM   1719  O   CYS A 221      16.820  31.790  50.640  1.00  0.00           O  
ATOM   1720  N   GLU A 222      17.980  32.540  52.410  1.00  0.00           N  
ATOM   1721  H   GLU A 222      18.750  33.080  52.740  1.00  0.00           H  
ATOM   1722  CA  GLU A 222      17.110  31.870  53.370  1.00  0.00           C  
ATOM   1723  CB  GLU A 222      17.880  31.560  54.650  1.00  0.00           C  
ATOM   1724  CG  GLU A 222      19.180  30.820  54.380  1.00  0.00           C  
ATOM   1725  CD  GLU A 222      19.960  30.470  55.630  1.00  0.00           C  
ATOM   1726  OE1 GLU A 222      20.040  31.320  56.540  1.00  0.00           O  
ATOM   1727  OE2 GLU A 222      20.520  29.360  55.690  1.00  0.00           O  
ATOM   1728  C   GLU A 222      15.870  32.700  53.690  1.00  0.00           C  
ATOM   1729  O   GLU A 222      14.910  32.190  54.280  1.00  0.00           O  
ATOM   1730  N   ASP A 223      15.880  33.960  53.290  1.00  0.00           N  
ATOM   1731  H   ASP A 223      16.690  34.320  52.820  1.00  0.00           H  
ATOM   1732  CA  ASP A 223      14.740  34.850  53.510  1.00  0.00           C  
ATOM   1733  CB  ASP A 223      15.190  36.260  53.880  1.00  0.00           C  
ATOM   1734  CG  ASP A 223      15.850  36.330  55.240  1.00  0.00           C  
ATOM   1735  OD1 ASP A 223      16.260  37.450  55.640  1.00  0.00           O  
ATOM   1736  OD2 ASP A 223      15.950  35.280  55.910  1.00  0.00           O  
ATOM   1737  C   ASP A 223      13.820  34.950  52.310  1.00  0.00           C  
ATOM   1738  O   ASP A 223      12.590  34.950  52.460  1.00  0.00           O  
ATOM   1739  N   CYS A 224      14.390  35.030  51.110  1.00  0.00           N  
ATOM   1740  H   CYS A 224      15.390  34.980  51.040  1.00  0.00           H  
ATOM   1741  CA  CYS A 224      13.590  35.180  49.910  1.00  0.00           C  
ATOM   1742  CB  CYS A 224      13.800  36.580  49.340  1.00  0.00           C  
ATOM   1743  SG  CYS A 224      15.420  36.780  48.530  1.00  0.00           S  
ATOM   1744  HG  CYS A 224      15.500  37.710  48.170  1.00  0.00           H  
ATOM   1745  C   CYS A 224      13.830  34.140  48.810  1.00  0.00           C  
ATOM   1746  O   CYS A 224      13.230  34.210  47.740  1.00  0.00           O  
ATOM   1747  N   GLN A 225      14.730  33.190  49.080  1.00  0.00           N  
ATOM   1748  H   GLN A 225      15.200  33.220  49.960  1.00  0.00           H  
ATOM   1749  CA  GLN A 225      15.070  32.120  48.140  1.00  0.00           C  
ATOM   1750  CB  GLN A 225      13.840  31.260  47.840  1.00  0.00           C  
ATOM   1751  CG  GLN A 225      13.310  30.480  49.040  1.00  0.00           C  
ATOM   1752  CD  GLN A 225      14.370  29.570  49.660  1.00  0.00           C  
ATOM   1753  OE1 GLN A 225      14.990  28.750  48.970  1.00  0.00           O  
ATOM   1754  NE2 GLN A 225      14.570  29.700  50.970  1.00  0.00           N  
ATOM   1755 1HE2 GLN A 225      14.040  30.370  51.490  1.00  0.00           H  
ATOM   1756 2HE2 GLN A 225      15.240  29.130  51.430  1.00  0.00           H  
ATOM   1757  C   GLN A 225      15.730  32.530  46.820  1.00  0.00           C  
ATOM   1758  O   GLN A 225      15.890  31.700  45.920  1.00  0.00           O  
ATOM   1759  N   SER A 226      16.090  33.800  46.680  1.00  0.00           N  
ATOM   1760  H   SER A 226      15.900  34.450  47.410  1.00  0.00           H  
ATOM   1761  CA  SER A 226      16.760  34.240  45.470  1.00  0.00           C  
ATOM   1762  CB  SER A 226      16.780  35.770  45.380  1.00  0.00           C  
ATOM   1763  OG  SER A 226      15.470  36.300  45.190  1.00  0.00           O  
ATOM   1764  HG  SER A 226      15.520  37.300  45.140  1.00  0.00           H  
ATOM   1765  C   SER A 226      18.200  33.700  45.530  1.00  0.00           C  
ATOM   1766  O   SER A 226      18.660  33.240  46.580  1.00  0.00           O  
ATOM   1767  N   LEU A 227      18.900  33.750  44.410  1.00  0.00           N  
ATOM   1768  H   LEU A 227      18.480  34.120  43.580  1.00  0.00           H  
ATOM   1769  CA  LEU A 227      20.280  33.280  44.390  1.00  0.00           C  
ATOM   1770  CB  LEU A 227      20.840  33.320  42.970  1.00  0.00           C  
ATOM   1771  CG  LEU A 227      20.370  32.280  41.960  1.00  0.00           C  
ATOM   1772  CD1 LEU A 227      20.710  32.760  40.560  1.00  0.00           C  
ATOM   1773  CD2 LEU A 227      21.000  30.910  42.250  1.00  0.00           C  
ATOM   1774  C   LEU A 227      21.130  34.170  45.270  1.00  0.00           C  
ATOM   1775  O   LEU A 227      20.810  35.360  45.470  1.00  0.00           O  
ATOM   1776  N   VAL A 228      22.200  33.600  45.800  1.00  0.00           N  
ATOM   1777  H   VAL A 228      22.360  32.620  45.640  1.00  0.00           H  
ATOM   1778  CA  VAL A 228      23.150  34.340  46.600  1.00  0.00           C  
ATOM   1779  CB  VAL A 228      23.330  33.760  48.030  1.00  0.00           C  
ATOM   1780  CG1 VAL A 228      24.400  34.540  48.780  1.00  0.00           C  
ATOM   1781  CG2 VAL A 228      22.030  33.850  48.790  1.00  0.00           C  
ATOM   1782  C   VAL A 228      24.480  34.180  45.870  1.00  0.00           C  
ATOM   1783  O   VAL A 228      24.880  33.070  45.520  1.00  0.00           O  
ATOM   1784  N   LYS A 229      25.140  35.300  45.620  1.00  0.00           N  
ATOM   1785  H   LYS A 229      24.760  36.180  45.890  1.00  0.00           H  
ATOM   1786  CA  LYS A 229      26.420  35.210  44.950  1.00  0.00           C  
ATOM   1787  CB  LYS A 229      26.310  35.710  43.510  1.00  0.00           C  
ATOM   1788  CG  LYS A 229      25.970  37.160  43.390  1.00  0.00           C  
ATOM   1789  CD  LYS A 229      26.030  37.650  41.930  1.00  0.00           C  
ATOM   1790  CE  LYS A 229      27.440  38.110  41.500  1.00  0.00           C  
ATOM   1791  NZ  LYS A 229      27.820  39.370  42.230  1.00  0.00           N1+
ATOM   1792  HZ1 LYS A 229      28.740  39.650  41.950  1.00  0.00           H  
ATOM   1793  HZ2 LYS A 229      27.160  40.090  42.020  1.00  0.00           H  
ATOM   1794  HZ3 LYS A 229      27.810  39.200  43.220  1.00  0.00           H  
ATOM   1795  C   LYS A 229      27.470  36.020  45.650  1.00  0.00           C  
ATOM   1796  O   LYS A 229      27.180  37.030  46.310  1.00  0.00           O  
ATOM   1797  N   PRO A 230      28.720  35.570  45.540  1.00  0.00           N  
ATOM   1798  CA  PRO A 230      29.810  36.310  46.170  1.00  0.00           C  
ATOM   1799  CB  PRO A 230      31.050  35.480  45.820  1.00  0.00           C  
ATOM   1800  CG  PRO A 230      30.650  34.810  44.520  1.00  0.00           C  
ATOM   1801  CD  PRO A 230      29.240  34.360  44.880  1.00  0.00           C  
ATOM   1802  C   PRO A 230      29.810  37.690  45.540  1.00  0.00           C  
ATOM   1803  O   PRO A 230      29.320  37.890  44.420  1.00  0.00           O  
ATOM   1804  N   ASP A 231      30.350  38.660  46.260  1.00  0.00           N  
ATOM   1805  H   ASP A 231      30.730  38.460  47.160  1.00  0.00           H  
ATOM   1806  CA  ASP A 231      30.380  40.010  45.750  1.00  0.00           C  
ATOM   1807  CB  ASP A 231      30.510  41.010  46.890  1.00  0.00           C  
ATOM   1808  CG  ASP A 231      29.310  40.980  47.830  1.00  0.00           C  
ATOM   1809  OD1 ASP A 231      28.190  40.620  47.400  1.00  0.00           O  
ATOM   1810  OD2 ASP A 231      29.480  41.360  49.000  1.00  0.00           O  
ATOM   1811  C   ASP A 231      31.400  40.320  44.670  1.00  0.00           C  
ATOM   1812  O   ASP A 231      32.140  41.320  44.750  1.00  0.00           O  
ATOM   1813  N   ILE A 232      31.450  39.450  43.670  1.00  0.00           N  
ATOM   1814  H   ILE A 232      30.880  38.620  43.720  1.00  0.00           H  
ATOM   1815  CA  ILE A 232      32.300  39.650  42.500  1.00  0.00           C  
ATOM   1816  CB  ILE A 232      32.510  38.330  41.750  1.00  0.00           C  
ATOM   1817  CG1 ILE A 232      33.370  37.390  42.610  1.00  0.00           C  
ATOM   1818  CG2 ILE A 232      33.240  38.580  40.430  1.00  0.00           C  
ATOM   1819  CD  ILE A 232      34.690  37.960  42.970  1.00  0.00           C  
ATOM   1820  C   ILE A 232      31.420  40.590  41.650  1.00  0.00           C  
ATOM   1821  O   ILE A 232      30.240  40.330  41.500  1.00  0.00           O  
ATOM   1822  N   VAL A 233      32.000  41.650  41.110  1.00  0.00           N  
ATOM   1823  H   VAL A 233      32.970  41.820  41.250  1.00  0.00           H  
ATOM   1824  CA  VAL A 233      31.200  42.580  40.310  1.00  0.00           C  
ATOM   1825  CB  VAL A 233      31.860  43.970  40.330  1.00  0.00           C  
ATOM   1826  CG1 VAL A 233      31.040  44.930  39.450  1.00  0.00           C  
ATOM   1827  CG2 VAL A 233      31.910  44.500  41.780  1.00  0.00           C  
ATOM   1828  C   VAL A 233      31.050  42.060  38.890  1.00  0.00           C  
ATOM   1829  O   VAL A 233      32.000  42.020  38.100  1.00  0.00           O  
ATOM   1830  N   PHE A 234      29.840  41.640  38.570  1.00  0.00           N  
ATOM   1831  H   PHE A 234      29.120  41.710  39.270  1.00  0.00           H  
ATOM   1832  CA  PHE A 234      29.490  41.090  37.280  1.00  0.00           C  
ATOM   1833  CB  PHE A 234      28.260  40.190  37.430  1.00  0.00           C  
ATOM   1834  CG  PHE A 234      28.570  38.800  37.900  1.00  0.00           C  
ATOM   1835  CD1 PHE A 234      29.790  38.520  38.510  1.00  0.00           C  
ATOM   1836  HD1 PHE A 234      30.450  39.250  38.670  1.00  0.00           H  
ATOM   1837  CD2 PHE A 234      27.670  37.780  37.690  1.00  0.00           C  
ATOM   1838  HD2 PHE A 234      26.790  37.970  37.260  1.00  0.00           H  
ATOM   1839  CE1 PHE A 234      30.090  37.230  38.890  1.00  0.00           C  
ATOM   1840  HE1 PHE A 234      30.970  37.030  39.320  1.00  0.00           H  
ATOM   1841  CE2 PHE A 234      27.970  36.470  38.070  1.00  0.00           C  
ATOM   1842  HE2 PHE A 234      27.310  35.730  37.920  1.00  0.00           H  
ATOM   1843  CZ  PHE A 234      29.190  36.200  38.680  1.00  0.00           C  
ATOM   1844  HZ  PHE A 234      29.420  35.270  38.950  1.00  0.00           H  
ATOM   1845  C   PHE A 234      29.140  42.140  36.250  1.00  0.00           C  
ATOM   1846  O   PHE A 234      28.730  43.240  36.600  1.00  0.00           O  
ATOM   1847  N   PHE A 235      29.290  41.800  34.970  1.00  0.00           N  
ATOM   1848  H   PHE A 235      29.680  40.910  34.720  1.00  0.00           H  
ATOM   1849  CA  PHE A 235      28.880  42.730  33.930  1.00  0.00           C  
ATOM   1850  CB  PHE A 235      29.060  42.130  32.530  1.00  0.00           C  
ATOM   1851  CG  PHE A 235      30.480  41.980  32.100  1.00  0.00           C  
ATOM   1852  CD1 PHE A 235      31.130  40.750  32.210  1.00  0.00           C  
ATOM   1853  HD1 PHE A 235      30.650  39.970  32.610  1.00  0.00           H  
ATOM   1854  CD2 PHE A 235      31.160  43.070  31.550  1.00  0.00           C  
ATOM   1855  HD2 PHE A 235      30.700  43.950  31.470  1.00  0.00           H  
ATOM   1856  CE1 PHE A 235      32.440  40.600  31.790  1.00  0.00           C  
ATOM   1857  HE1 PHE A 235      32.900  39.720  31.880  1.00  0.00           H  
ATOM   1858  CE2 PHE A 235      32.480  42.930  31.120  1.00  0.00           C  
ATOM   1859  HE2 PHE A 235      32.960  43.710  30.730  1.00  0.00           H  
ATOM   1860  CZ  PHE A 235      33.120  41.700  31.250  1.00  0.00           C  
ATOM   1861  HZ  PHE A 235      34.070  41.590  30.940  1.00  0.00           H  
ATOM   1862  C   PHE A 235      27.390  42.950  34.160  1.00  0.00           C  
ATOM   1863  O   PHE A 235      26.650  42.000  34.430  1.00  0.00           O  
ATOM   1864  N   GLY A 236      26.950  44.200  34.060  1.00  0.00           N  
ATOM   1865  H   GLY A 236      27.590  44.930  33.850  1.00  0.00           H  
ATOM   1866  CA  GLY A 236      25.540  44.510  34.260  1.00  0.00           C  
ATOM   1867  C   GLY A 236      25.100  44.780  35.690  1.00  0.00           C  
ATOM   1868  O   GLY A 236      23.940  45.070  35.960  1.00  0.00           O  
ATOM   1869  N   GLU A 237      26.040  44.660  36.610  1.00  0.00           N  
ATOM   1870  H   GLU A 237      26.970  44.420  36.320  1.00  0.00           H  
ATOM   1871  CA  GLU A 237      25.780  44.860  38.020  1.00  0.00           C  
ATOM   1872  CB  GLU A 237      26.380  43.670  38.770  1.00  0.00           C  
ATOM   1873  CG  GLU A 237      26.130  43.590  40.230  1.00  0.00           C  
ATOM   1874  CD  GLU A 237      26.640  42.260  40.790  1.00  0.00           C  
ATOM   1875  OE1 GLU A 237      27.730  41.850  40.400  1.00  0.00           O  
ATOM   1876  OE2 GLU A 237      25.940  41.650  41.620  1.00  0.00           O  
ATOM   1877  C   GLU A 237      26.460  46.170  38.430  1.00  0.00           C  
ATOM   1878  O   GLU A 237      27.550  46.480  37.950  1.00  0.00           O  
ATOM   1879  N   SER A 238      25.820  46.960  39.280  1.00  0.00           N  
ATOM   1880  H   SER A 238      24.920  46.700  39.640  1.00  0.00           H  
ATOM   1881  CA  SER A 238      26.470  48.200  39.700  1.00  0.00           C  
ATOM   1882  CB  SER A 238      25.430  49.260  40.120  1.00  0.00           C  
ATOM   1883  OG  SER A 238      24.510  48.760  41.070  1.00  0.00           O  
ATOM   1884  HG  SER A 238      23.860  49.480  41.310  1.00  0.00           H  
ATOM   1885  C   SER A 238      27.440  47.900  40.840  1.00  0.00           C  
ATOM   1886  O   SER A 238      27.150  47.100  41.730  1.00  0.00           O  
ATOM   1887  N   LEU A 239      28.590  48.540  40.800  1.00  0.00           N  
ATOM   1888  H   LEU A 239      28.770  49.180  40.060  1.00  0.00           H  
ATOM   1889  CA  LEU A 239      29.610  48.330  41.810  1.00  0.00           C  
ATOM   1890  CB  LEU A 239      30.970  48.710  41.240  1.00  0.00           C  
ATOM   1891  CG  LEU A 239      30.880  49.760  40.140  1.00  0.00           C  
ATOM   1892  CD1 LEU A 239      30.240  51.040  40.650  1.00  0.00           C  
ATOM   1893  CD2 LEU A 239      32.300  50.010  39.610  1.00  0.00           C  
ATOM   1894  C   LEU A 239      29.310  49.160  43.030  1.00  0.00           C  
ATOM   1895  O   LEU A 239      28.490  50.080  42.970  1.00  0.00           O  
ATOM   1896  N   PRO A 240      29.930  48.830  44.170  1.00  0.00           N  
ATOM   1897  CA  PRO A 240      29.640  49.640  45.340  1.00  0.00           C  
ATOM   1898  CB  PRO A 240      30.570  49.040  46.410  1.00  0.00           C  
ATOM   1899  CG  PRO A 240      31.610  48.330  45.630  1.00  0.00           C  
ATOM   1900  CD  PRO A 240      30.820  47.710  44.520  1.00  0.00           C  
ATOM   1901  C   PRO A 240      29.930  51.090  45.050  1.00  0.00           C  
ATOM   1902  O   PRO A 240      30.870  51.420  44.310  1.00  0.00           O  
ATOM   1903  N   ALA A 241      29.090  51.950  45.610  1.00  0.00           N  
ATOM   1904  H   ALA A 241      28.340  51.600  46.170  1.00  0.00           H  
ATOM   1905  CA  ALA A 241      29.240  53.380  45.440  1.00  0.00           C  
ATOM   1906  CB  ALA A 241      28.160  54.080  46.240  1.00  0.00           C  
ATOM   1907  C   ALA A 241      30.610  53.850  45.900  1.00  0.00           C  
ATOM   1908  O   ALA A 241      31.180  54.800  45.370  1.00  0.00           O  
ATOM   1909  N   ARG A 242      31.130  53.170  46.900  1.00  0.00           N  
ATOM   1910  H   ARG A 242      30.610  52.390  47.270  1.00  0.00           H  
ATOM   1911  CA  ARG A 242      32.410  53.470  47.500  1.00  0.00           C  
ATOM   1912  CB  ARG A 242      32.670  52.430  48.590  1.00  0.00           C  
ATOM   1913  CG  ARG A 242      33.940  52.590  49.310  1.00  0.00           C  
ATOM   1914  CD  ARG A 242      33.970  51.650  50.480  1.00  0.00           C  
ATOM   1915  NE  ARG A 242      35.340  51.560  50.940  1.00  0.00           N  
ATOM   1916  HE  ARG A 242      35.620  52.130  51.720  1.00  0.00           H  
ATOM   1917  CZ  ARG A 242      36.240  50.770  50.380  1.00  0.00           C  
ATOM   1918  NH1 ARG A 242      35.880  50.010  49.350  1.00  0.00           N  
ATOM   1919 1HH1 ARG A 242      34.940  50.030  49.010  1.00  0.00           H  
ATOM   1920 2HH1 ARG A 242      36.550  49.400  48.920  1.00  0.00           H  
ATOM   1921  NH2 ARG A 242      37.480  50.750  50.830  1.00  0.00           N  
ATOM   1922 1HH2 ARG A 242      37.740  51.340  51.590  1.00  0.00           H  
ATOM   1923 2HH2 ARG A 242      38.160  50.150  50.400  1.00  0.00           H  
ATOM   1924  C   ARG A 242      33.560  53.520  46.490  1.00  0.00           C  
ATOM   1925  O   ARG A 242      34.490  54.300  46.640  1.00  0.00           O  
ATOM   1926  N   PHE A 243      33.490  52.680  45.460  1.00  0.00           N  
ATOM   1927  H   PHE A 243      32.710  52.060  45.390  1.00  0.00           H  
ATOM   1928  CA  PHE A 243      34.530  52.650  44.440  1.00  0.00           C  
ATOM   1929  CB  PHE A 243      34.180  51.580  43.400  1.00  0.00           C  
ATOM   1930  CG  PHE A 243      34.430  50.180  43.880  1.00  0.00           C  
ATOM   1931  CD1 PHE A 243      34.550  49.900  45.230  1.00  0.00           C  
ATOM   1932  HD1 PHE A 243      34.500  50.640  45.900  1.00  0.00           H  
ATOM   1933  CD2 PHE A 243      34.500  49.130  42.960  1.00  0.00           C  
ATOM   1934  HD2 PHE A 243      34.410  49.320  41.980  1.00  0.00           H  
ATOM   1935  CE1 PHE A 243      34.750  48.580  45.670  1.00  0.00           C  
ATOM   1936  HE1 PHE A 243      34.840  48.380  46.650  1.00  0.00           H  
ATOM   1937  CE2 PHE A 243      34.680  47.820  43.380  1.00  0.00           C  
ATOM   1938  HE2 PHE A 243      34.730  47.080  42.710  1.00  0.00           H  
ATOM   1939  CZ  PHE A 243      34.810  47.540  44.740  1.00  0.00           C  
ATOM   1940  HZ  PHE A 243      34.950  46.600  45.040  1.00  0.00           H  
ATOM   1941  C   PHE A 243      34.740  54.000  43.750  1.00  0.00           C  
ATOM   1942  O   PHE A 243      35.860  54.510  43.700  1.00  0.00           O  
ATOM   1943  N   PHE A 244      33.670  54.560  43.220  1.00  0.00           N  
ATOM   1944  H   PHE A 244      32.790  54.090  43.280  1.00  0.00           H  
ATOM   1945  CA  PHE A 244      33.730  55.860  42.540  1.00  0.00           C  
ATOM   1946  CB  PHE A 244      32.330  56.220  41.970  1.00  0.00           C  
ATOM   1947  CG  PHE A 244      32.240  57.610  41.360  1.00  0.00           C  
ATOM   1948  CD1 PHE A 244      32.720  57.860  40.060  1.00  0.00           C  
ATOM   1949  HD1 PHE A 244      33.130  57.110  39.540  1.00  0.00           H  
ATOM   1950  CD2 PHE A 244      31.680  58.670  42.070  1.00  0.00           C  
ATOM   1951  HD2 PHE A 244      31.340  58.510  43.000  1.00  0.00           H  
ATOM   1952  CE1 PHE A 244      32.610  59.130  39.490  1.00  0.00           C  
ATOM   1953  HE1 PHE A 244      32.950  59.290  38.560  1.00  0.00           H  
ATOM   1954  CE2 PHE A 244      31.570  59.940  41.510  1.00  0.00           C  
ATOM   1955  HE2 PHE A 244      31.160  60.680  42.040  1.00  0.00           H  
ATOM   1956  CZ  PHE A 244      32.040  60.180  40.200  1.00  0.00           C  
ATOM   1957  HZ  PHE A 244      31.960  61.090  39.800  1.00  0.00           H  
ATOM   1958  C   PHE A 244      34.170  56.940  43.510  1.00  0.00           C  
ATOM   1959  O   PHE A 244      35.010  57.760  43.190  1.00  0.00           O  
ATOM   1960  N   SER A 245      33.580  56.950  44.690  1.00  0.00           N  
ATOM   1961  H   SER A 245      32.900  56.250  44.920  1.00  0.00           H  
ATOM   1962  CA  SER A 245      33.930  57.980  45.670  1.00  0.00           C  
ATOM   1963  CB  SER A 245      33.050  57.820  46.910  1.00  0.00           C  
ATOM   1964  OG  SER A 245      31.690  58.000  46.550  1.00  0.00           O  
ATOM   1965  HG  SER A 245      31.120  57.900  47.370  1.00  0.00           H  
ATOM   1966  C   SER A 245      35.400  57.920  46.060  1.00  0.00           C  
ATOM   1967  O   SER A 245      36.020  58.950  46.230  1.00  0.00           O  
ATOM   1968  N   CYS A 246      35.940  56.710  46.210  1.00  0.00           N  
ATOM   1969  H   CYS A 246      35.380  55.890  46.090  1.00  0.00           H  
ATOM   1970  CA  CYS A 246      37.360  56.590  46.540  1.00  0.00           C  
ATOM   1971  CB  CYS A 246      37.730  55.150  46.850  1.00  0.00           C  
ATOM   1972  SG  CYS A 246      37.180  54.570  48.480  1.00  0.00           S  
ATOM   1973  HG  CYS A 246      37.460  53.620  48.610  1.00  0.00           H  
ATOM   1974  C   CYS A 246      38.190  57.070  45.370  1.00  0.00           C  
ATOM   1975  O   CYS A 246      39.170  57.770  45.540  1.00  0.00           O  
ATOM   1976  N   MET A 247      37.790  56.680  44.160  1.00  0.00           N  
ATOM   1977  H   MET A 247      36.980  56.100  44.060  1.00  0.00           H  
ATOM   1978  CA  MET A 247      38.550  57.090  43.000  1.00  0.00           C  
ATOM   1979  CB  MET A 247      38.020  56.400  41.750  1.00  0.00           C  
ATOM   1980  CG  MET A 247      38.410  54.940  41.710  1.00  0.00           C  
ATOM   1981  SD  MET A 247      37.950  54.130  40.170  1.00  0.00           S  
ATOM   1982  CE  MET A 247      36.180  54.230  40.180  1.00  0.00           C  
ATOM   1983  C   MET A 247      38.550  58.600  42.810  1.00  0.00           C  
ATOM   1984  O   MET A 247      39.520  59.190  42.320  1.00  0.00           O  
ATOM   1985  N   GLN A 248      37.460  59.230  43.230  1.00  0.00           N  
ATOM   1986  H   GLN A 248      36.720  58.700  43.640  1.00  0.00           H  
ATOM   1987  CA  GLN A 248      37.320  60.680  43.100  1.00  0.00           C  
ATOM   1988  CB  GLN A 248      35.850  61.050  43.080  1.00  0.00           C  
ATOM   1989  CG  GLN A 248      35.090  60.690  41.820  1.00  0.00           C  
ATOM   1990  CD  GLN A 248      35.580  61.420  40.580  1.00  0.00           C  
ATOM   1991  OE1 GLN A 248      36.460  60.930  39.850  1.00  0.00           O  
ATOM   1992  NE2 GLN A 248      35.040  62.610  40.340  1.00  0.00           N  
ATOM   1993 1HE2 GLN A 248      34.350  62.980  40.960  1.00  0.00           H  
ATOM   1994 2HE2 GLN A 248      35.330  63.140  39.540  1.00  0.00           H  
ATOM   1995  C   GLN A 248      38.000  61.480  44.220  1.00  0.00           C  
ATOM   1996  O   GLN A 248      38.260  62.680  44.060  1.00  0.00           O  
ATOM   1997  N   SER A 249      38.280  60.830  45.340  1.00  0.00           N  
ATOM   1998  H   SER A 249      38.060  59.850  45.400  1.00  0.00           H  
ATOM   1999  CA  SER A 249      38.880  61.490  46.500  1.00  0.00           C  
ATOM   2000  CB  SER A 249      38.020  61.200  47.740  1.00  0.00           C  
ATOM   2001  OG  SER A 249      38.640  61.680  48.940  1.00  0.00           O  
ATOM   2002  HG  SER A 249      38.050  61.470  49.720  1.00  0.00           H  
ATOM   2003  C   SER A 249      40.340  61.120  46.800  1.00  0.00           C  
ATOM   2004  O   SER A 249      41.190  61.990  47.000  1.00  0.00           O  
ATOM   2005  N   ASP A 250      40.640  59.820  46.770  1.00  0.00           N  
ATOM   2006  H   ASP A 250      39.930  59.160  46.520  1.00  0.00           H  
ATOM   2007  CA  ASP A 250      41.980  59.350  47.110  1.00  0.00           C  
ATOM   2008  CB  ASP A 250      42.100  57.810  46.980  1.00  0.00           C  
ATOM   2009  CG  ASP A 250      41.170  57.050  47.910  1.00  0.00           C  
ATOM   2010  OD1 ASP A 250      40.670  57.610  48.920  1.00  0.00           O  
ATOM   2011  OD2 ASP A 250      40.980  55.830  47.640  1.00  0.00           O  
ATOM   2012  C   ASP A 250      43.170  59.950  46.390  1.00  0.00           C  
ATOM   2013  O   ASP A 250      44.230  60.150  47.000  1.00  0.00           O  
ATOM   2014  N   PHE A 251      43.060  60.220  45.090  1.00  0.00           N  
ATOM   2015  H   PHE A 251      42.190  60.070  44.620  1.00  0.00           H  
ATOM   2016  CA  PHE A 251      44.220  60.740  44.360  1.00  0.00           C  
ATOM   2017  CB  PHE A 251      44.150  60.300  42.900  1.00  0.00           C  
ATOM   2018  CG  PHE A 251      44.140  58.810  42.740  1.00  0.00           C  
ATOM   2019  CD1 PHE A 251      42.970  58.090  42.980  1.00  0.00           C  
ATOM   2020  HD1 PHE A 251      42.110  58.590  43.140  1.00  0.00           H  
ATOM   2021  CD2 PHE A 251      45.330  58.110  42.500  1.00  0.00           C  
ATOM   2022  HD2 PHE A 251      46.170  58.610  42.320  1.00  0.00           H  
ATOM   2023  CE1 PHE A 251      42.970  56.690  43.000  1.00  0.00           C  
ATOM   2024  HE1 PHE A 251      42.120  56.200  43.170  1.00  0.00           H  
ATOM   2025  CE2 PHE A 251      45.340  56.690  42.510  1.00  0.00           C  
ATOM   2026  HE2 PHE A 251      46.200  56.200  42.340  1.00  0.00           H  
ATOM   2027  CZ  PHE A 251      44.160  55.980  42.770  1.00  0.00           C  
ATOM   2028  HZ  PHE A 251      44.170  54.980  42.790  1.00  0.00           H  
ATOM   2029  C   PHE A 251      44.450  62.240  44.480  1.00  0.00           C  
ATOM   2030  O   PHE A 251      45.390  62.800  43.900  1.00  0.00           O  
ATOM   2031  N   LEU A 252      43.590  62.910  45.240  1.00  0.00           N  
ATOM   2032  H   LEU A 252      42.830  62.440  45.680  1.00  0.00           H  
ATOM   2033  CA  LEU A 252      43.770  64.350  45.420  1.00  0.00           C  
ATOM   2034  CB  LEU A 252      42.480  65.000  45.900  1.00  0.00           C  
ATOM   2035  CG  LEU A 252      41.260  64.890  45.000  1.00  0.00           C  
ATOM   2036  CD1 LEU A 252      40.090  65.510  45.730  1.00  0.00           C  
ATOM   2037  CD2 LEU A 252      41.500  65.580  43.650  1.00  0.00           C  
ATOM   2038  C   LEU A 252      44.850  64.630  46.460  1.00  0.00           C  
ATOM   2039  O   LEU A 252      45.580  65.610  46.360  1.00  0.00           O  
ATOM   2040  N   LYS A 253      44.960  63.730  47.430  1.00  0.00           N  
ATOM   2041  H   LYS A 253      44.390  62.920  47.400  1.00  0.00           H  
ATOM   2042  CA  LYS A 253      45.890  63.900  48.540  1.00  0.00           C  
ATOM   2043  CB  LYS A 253      45.070  63.910  49.820  1.00  0.00           C  
ATOM   2044  CG  LYS A 253      44.340  62.570  50.020  1.00  0.00           C  
ATOM   2045  CD  LYS A 253      42.930  62.750  50.570  1.00  0.00           C  
ATOM   2046  CE  LYS A 253      42.000  63.340  49.520  1.00  0.00           C  
ATOM   2047  NZ  LYS A 253      40.620  63.500  50.050  1.00  0.00           N1+
ATOM   2048  HZ1 LYS A 253      40.030  63.890  49.350  1.00  0.00           H  
ATOM   2049  HZ2 LYS A 253      40.270  62.600  50.330  1.00  0.00           H  
ATOM   2050  HZ3 LYS A 253      40.640  64.100  50.850  1.00  0.00           H  
ATOM   2051  C   LYS A 253      46.950  62.820  48.670  1.00  0.00           C  
ATOM   2052  O   LYS A 253      47.650  62.770  49.680  1.00  0.00           O  
ATOM   2053  N   VAL A 254      47.090  61.960  47.670  1.00  0.00           N  
ATOM   2054  H   VAL A 254      46.530  62.050  46.850  1.00  0.00           H  
ATOM   2055  CA  VAL A 254      48.070  60.890  47.780  1.00  0.00           C  
ATOM   2056  CB  VAL A 254      47.780  59.770  46.740  1.00  0.00           C  
ATOM   2057  CG1 VAL A 254      47.980  60.290  45.340  1.00  0.00           C  
ATOM   2058  CG2 VAL A 254      48.680  58.560  47.020  1.00  0.00           C  
ATOM   2059  C   VAL A 254      49.500  61.380  47.620  1.00  0.00           C  
ATOM   2060  O   VAL A 254      49.800  62.190  46.730  1.00  0.00           O  
ATOM   2061  N   ASP A 255      50.390  60.900  48.490  1.00  0.00           N  
ATOM   2062  H   ASP A 255      50.090  60.240  49.180  1.00  0.00           H  
ATOM   2063  CA  ASP A 255      51.800  61.290  48.450  1.00  0.00           C  
ATOM   2064  CB  ASP A 255      52.350  61.420  49.870  1.00  0.00           C  
ATOM   2065  CG  ASP A 255      51.640  62.470  50.680  1.00  0.00           C  
ATOM   2066  OD1 ASP A 255      51.530  63.610  50.180  1.00  0.00           O  
ATOM   2067  OD2 ASP A 255      51.200  62.170  51.800  1.00  0.00           O  
ATOM   2068  C   ASP A 255      52.700  60.350  47.670  1.00  0.00           C  
ATOM   2069  O   ASP A 255      53.810  60.720  47.300  1.00  0.00           O  
ATOM   2070  N   LEU A 256      52.240  59.120  47.450  1.00  0.00           N  
ATOM   2071  H   LEU A 256      51.340  58.860  47.790  1.00  0.00           H  
ATOM   2072  CA  LEU A 256      53.040  58.150  46.710  1.00  0.00           C  
ATOM   2073  CB  LEU A 256      54.070  57.480  47.650  1.00  0.00           C  
ATOM   2074  CG  LEU A 256      54.870  56.320  47.060  1.00  0.00           C  
ATOM   2075  CD1 LEU A 256      55.800  56.790  45.970  1.00  0.00           C  
ATOM   2076  CD2 LEU A 256      55.680  55.640  48.200  1.00  0.00           C  
ATOM   2077  C   LEU A 256      52.160  57.070  46.130  1.00  0.00           C  
ATOM   2078  O   LEU A 256      51.260  56.600  46.800  1.00  0.00           O  
ATOM   2079  N   LEU A 257      52.420  56.710  44.880  1.00  0.00           N  
ATOM   2080  H   LEU A 257      53.140  57.180  44.370  1.00  0.00           H  
ATOM   2081  CA  LEU A 257      51.680  55.640  44.230  1.00  0.00           C  
ATOM   2082  CB  LEU A 257      51.130  56.070  42.860  1.00  0.00           C  
ATOM   2083  CG  LEU A 257      50.080  57.170  42.810  1.00  0.00           C  
ATOM   2084  CD1 LEU A 257      49.530  57.250  41.370  1.00  0.00           C  
ATOM   2085  CD2 LEU A 257      48.960  56.860  43.790  1.00  0.00           C  
ATOM   2086  C   LEU A 257      52.620  54.480  43.980  1.00  0.00           C  
ATOM   2087  O   LEU A 257      53.650  54.660  43.360  1.00  0.00           O  
ATOM   2088  N   LEU A 258      52.260  53.290  44.450  1.00  0.00           N  
ATOM   2089  H   LEU A 258      51.410  53.210  44.980  1.00  0.00           H  
ATOM   2090  CA  LEU A 258      53.070  52.100  44.210  1.00  0.00           C  
ATOM   2091  CB  LEU A 258      53.340  51.340  45.520  1.00  0.00           C  
ATOM   2092  CG  LEU A 258      54.170  52.080  46.560  1.00  0.00           C  
ATOM   2093  CD1 LEU A 258      54.280  51.200  47.840  1.00  0.00           C  
ATOM   2094  CD2 LEU A 258      55.560  52.420  45.970  1.00  0.00           C  
ATOM   2095  C   LEU A 258      52.230  51.230  43.270  1.00  0.00           C  
ATOM   2096  O   LEU A 258      51.160  50.760  43.640  1.00  0.00           O  
ATOM   2097  N   VAL A 259      52.740  51.040  42.060  1.00  0.00           N  
ATOM   2098  H   VAL A 259      53.620  51.450  41.830  1.00  0.00           H  
ATOM   2099  CA  VAL A 259      52.030  50.250  41.060  1.00  0.00           C  
ATOM   2100  CB  VAL A 259      52.040  50.980  39.730  1.00  0.00           C  
ATOM   2101  CG1 VAL A 259      51.280  50.210  38.710  1.00  0.00           C  
ATOM   2102  CG2 VAL A 259      51.420  52.370  39.920  1.00  0.00           C  
ATOM   2103  C   VAL A 259      52.760  48.920  40.940  1.00  0.00           C  
ATOM   2104  O   VAL A 259      53.900  48.870  40.490  1.00  0.00           O  
ATOM   2105  N   MET A 260      52.090  47.830  41.310  1.00  0.00           N  
ATOM   2106  H   MET A 260      51.130  47.890  41.580  1.00  0.00           H  
ATOM   2107  CA  MET A 260      52.780  46.540  41.310  1.00  0.00           C  
ATOM   2108  CB  MET A 260      53.070  46.130  42.760  1.00  0.00           C  
ATOM   2109  CG  MET A 260      53.820  47.190  43.580  1.00  0.00           C  
ATOM   2110  SD  MET A 260      54.140  46.700  45.310  1.00  0.00           S  
ATOM   2111  CE  MET A 260      52.430  46.820  46.060  1.00  0.00           C  
ATOM   2112  C   MET A 260      52.030  45.410  40.630  1.00  0.00           C  
ATOM   2113  O   MET A 260      50.840  45.220  40.860  1.00  0.00           O  
ATOM   2114  N   GLY A 261      52.750  44.660  39.810  1.00  0.00           N  
ATOM   2115  H   GLY A 261      53.700  44.910  39.630  1.00  0.00           H  
ATOM   2116  CA  GLY A 261      52.170  43.500  39.160  1.00  0.00           C  
ATOM   2117  C   GLY A 261      51.070  43.770  38.170  1.00  0.00           C  
ATOM   2118  O   GLY A 261      50.140  42.980  38.030  1.00  0.00           O  
ATOM   2119  N   THR A 262      51.180  44.880  37.470  1.00  0.00           N  
ATOM   2120  H   THR A 262      51.960  45.490  37.630  1.00  0.00           H  
ATOM   2121  CA  THR A 262      50.190  45.210  36.480  1.00  0.00           C  
ATOM   2122  CB  THR A 262      48.940  45.860  37.140  1.00  0.00           C  
ATOM   2123  OG1 THR A 262      48.040  46.320  36.120  1.00  0.00           O  
ATOM   2124  HG1 THR A 262      47.240  46.740  36.550  1.00  0.00           H  
ATOM   2125  CG2 THR A 262      49.340  47.040  38.000  1.00  0.00           C  
ATOM   2126  C   THR A 262      50.790  46.170  35.470  1.00  0.00           C  
ATOM   2127  O   THR A 262      51.750  46.880  35.780  1.00  0.00           O  
ATOM   2128  N   SER A 263      50.240  46.140  34.260  1.00  0.00           N  
ATOM   2129  H   SER A 263      49.510  45.470  34.090  1.00  0.00           H  
ATOM   2130  CA  SER A 263      50.640  47.020  33.180  1.00  0.00           C  
ATOM   2131  CB  SER A 263      50.120  46.490  31.850  1.00  0.00           C  
ATOM   2132  OG  SER A 263      50.210  47.460  30.810  1.00  0.00           O  
ATOM   2133  HG  SER A 263      49.850  47.070  29.960  1.00  0.00           H  
ATOM   2134  C   SER A 263      49.960  48.340  33.500  1.00  0.00           C  
ATOM   2135  O   SER A 263      48.910  48.370  34.140  1.00  0.00           O  
ATOM   2136  N   LEU A 264      50.570  49.440  33.060  1.00  0.00           N  
ATOM   2137  H   LEU A 264      51.420  49.350  32.540  1.00  0.00           H  
ATOM   2138  CA  LEU A 264      50.020  50.770  33.300  1.00  0.00           C  
ATOM   2139  CB  LEU A 264      51.090  51.820  33.010  1.00  0.00           C  
ATOM   2140  CG  LEU A 264      52.360  51.680  33.840  1.00  0.00           C  
ATOM   2141  CD1 LEU A 264      53.480  52.500  33.220  1.00  0.00           C  
ATOM   2142  CD2 LEU A 264      52.070  52.100  35.290  1.00  0.00           C  
ATOM   2143  C   LEU A 264      48.790  51.040  32.430  1.00  0.00           C  
ATOM   2144  O   LEU A 264      47.930  51.850  32.770  1.00  0.00           O  
ATOM   2145  N   GLN A 265      48.720  50.350  31.300  1.00  0.00           N  
ATOM   2146  H   GLN A 265      49.440  49.700  31.080  1.00  0.00           H  
ATOM   2147  CA  GLN A 265      47.610  50.530  30.390  1.00  0.00           C  
ATOM   2148  CB  GLN A 265      48.160  50.500  28.960  1.00  0.00           C  
ATOM   2149  CG  GLN A 265      49.230  49.450  28.760  1.00  0.00           C  
ATOM   2150  CD  GLN A 265      50.090  49.710  27.540  1.00  0.00           C  
ATOM   2151  OE1 GLN A 265      50.780  50.730  27.450  1.00  0.00           O  
ATOM   2152  NE2 GLN A 265      50.040  48.790  26.580  1.00  0.00           N  
ATOM   2153 1HE2 GLN A 265      49.470  47.980  26.700  1.00  0.00           H  
ATOM   2154 2HE2 GLN A 265      50.590  48.910  25.750  1.00  0.00           H  
ATOM   2155  C   GLN A 265      46.490  49.530  30.600  1.00  0.00           C  
ATOM   2156  O   GLN A 265      46.170  48.740  29.720  1.00  0.00           O  
ATOM   2157  N   VAL A 266      45.910  49.560  31.800  1.00  0.00           N  
ATOM   2158  H   VAL A 266      46.260  50.210  32.480  1.00  0.00           H  
ATOM   2159  CA  VAL A 266      44.800  48.690  32.170  1.00  0.00           C  
ATOM   2160  CB  VAL A 266      45.160  47.780  33.380  1.00  0.00           C  
ATOM   2161  CG1 VAL A 266      45.560  48.620  34.560  1.00  0.00           C  
ATOM   2162  CG2 VAL A 266      43.980  46.900  33.720  1.00  0.00           C  
ATOM   2163  C   VAL A 266      43.610  49.580  32.510  1.00  0.00           C  
ATOM   2164  O   VAL A 266      43.730  50.500  33.320  1.00  0.00           O  
ATOM   2165  N   GLN A 267      42.480  49.280  31.880  1.00  0.00           N  
ATOM   2166  H   GLN A 267      42.470  48.480  31.270  1.00  0.00           H  
ATOM   2167  CA  GLN A 267      41.230  50.040  32.010  1.00  0.00           C  
ATOM   2168  CB  GLN A 267      40.020  49.120  31.910  1.00  0.00           C  
ATOM   2169  CG  GLN A 267      38.700  49.880  31.840  1.00  0.00           C  
ATOM   2170  CD  GLN A 267      37.500  48.970  31.720  1.00  0.00           C  
ATOM   2171  OE1 GLN A 267      37.170  48.230  32.660  1.00  0.00           O  
ATOM   2172  NE2 GLN A 267      36.830  49.020  30.580  1.00  0.00           N  
ATOM   2173 1HE2 GLN A 267      37.130  49.630  29.850  1.00  0.00           H  
ATOM   2174 2HE2 GLN A 267      36.030  48.430  30.440  1.00  0.00           H  
ATOM   2175  C   GLN A 267      41.070  50.940  33.220  1.00  0.00           C  
ATOM   2176  O   GLN A 267      40.830  52.130  33.070  1.00  0.00           O  
ATOM   2177  N   PRO A 268      41.130  50.380  34.430  1.00  0.00           N  
ATOM   2178  CA  PRO A 268      40.970  51.220  35.620  1.00  0.00           C  
ATOM   2179  CB  PRO A 268      40.660  50.190  36.700  1.00  0.00           C  
ATOM   2180  CG  PRO A 268      41.580  49.070  36.300  1.00  0.00           C  
ATOM   2181  CD  PRO A 268      41.250  48.960  34.830  1.00  0.00           C  
ATOM   2182  C   PRO A 268      42.200  52.080  35.970  1.00  0.00           C  
ATOM   2183  O   PRO A 268      42.130  53.310  36.010  1.00  0.00           O  
ATOM   2184  N   PHE A 269      43.330  51.420  36.190  1.00  0.00           N  
ATOM   2185  H   PHE A 269      43.340  50.430  36.090  1.00  0.00           H  
ATOM   2186  CA  PHE A 269      44.550  52.100  36.590  1.00  0.00           C  
ATOM   2187  CB  PHE A 269      45.650  51.080  36.850  1.00  0.00           C  
ATOM   2188  CG  PHE A 269      45.290  50.050  37.870  1.00  0.00           C  
ATOM   2189  CD1 PHE A 269      44.510  50.390  38.970  1.00  0.00           C  
ATOM   2190  HD1 PHE A 269      44.160  51.320  39.060  1.00  0.00           H  
ATOM   2191  CD2 PHE A 269      45.770  48.740  37.770  1.00  0.00           C  
ATOM   2192  HD2 PHE A 269      46.320  48.490  36.980  1.00  0.00           H  
ATOM   2193  CE1 PHE A 269      44.220  49.450  39.950  1.00  0.00           C  
ATOM   2194  HE1 PHE A 269      43.660  49.700  40.740  1.00  0.00           H  
ATOM   2195  CE2 PHE A 269      45.480  47.800  38.750  1.00  0.00           C  
ATOM   2196  HE2 PHE A 269      45.830  46.870  38.670  1.00  0.00           H  
ATOM   2197  CZ  PHE A 269      44.710  48.150  39.840  1.00  0.00           C  
ATOM   2198  HZ  PHE A 269      44.500  47.470  40.540  1.00  0.00           H  
ATOM   2199  C   PHE A 269      45.070  53.190  35.670  1.00  0.00           C  
ATOM   2200  O   PHE A 269      45.630  54.190  36.140  1.00  0.00           O  
ATOM   2201  N   ALA A 270      44.910  53.000  34.370  1.00  0.00           N  
ATOM   2202  H   ALA A 270      44.470  52.160  34.040  1.00  0.00           H  
ATOM   2203  CA  ALA A 270      45.380  53.990  33.420  1.00  0.00           C  
ATOM   2204  CB  ALA A 270      44.850  53.660  32.020  1.00  0.00           C  
ATOM   2205  C   ALA A 270      44.920  55.380  33.850  1.00  0.00           C  
ATOM   2206  O   ALA A 270      45.710  56.310  33.940  1.00  0.00           O  
ATOM   2207  N   SER A 271      43.630  55.500  34.160  1.00  0.00           N  
ATOM   2208  H   SER A 271      43.030  54.700  34.120  1.00  0.00           H  
ATOM   2209  CA  SER A 271      43.090  56.800  34.570  1.00  0.00           C  
ATOM   2210  CB  SER A 271      41.560  56.770  34.500  1.00  0.00           C  
ATOM   2211  OG  SER A 271      41.150  56.390  33.200  1.00  0.00           O  
ATOM   2212  HG  SER A 271      40.150  56.370  33.160  1.00  0.00           H  
ATOM   2213  C   SER A 271      43.510  57.250  35.960  1.00  0.00           C  
ATOM   2214  O   SER A 271      43.760  58.430  36.160  1.00  0.00           O  
ATOM   2215  N   LEU A 272      43.570  56.330  36.900  1.00  0.00           N  
ATOM   2216  H   LEU A 272      43.370  55.370  36.680  1.00  0.00           H  
ATOM   2217  CA  LEU A 272      43.930  56.680  38.270  1.00  0.00           C  
ATOM   2218  CB  LEU A 272      43.760  55.470  39.190  1.00  0.00           C  
ATOM   2219  CG  LEU A 272      42.320  54.920  39.200  1.00  0.00           C  
ATOM   2220  CD1 LEU A 272      42.210  53.730  40.160  1.00  0.00           C  
ATOM   2221  CD2 LEU A 272      41.370  56.030  39.640  1.00  0.00           C  
ATOM   2222  C   LEU A 272      45.330  57.260  38.380  1.00  0.00           C  
ATOM   2223  O   LEU A 272      45.530  58.250  39.060  1.00  0.00           O  
ATOM   2224  N   ILE A 273      46.290  56.630  37.720  1.00  0.00           N  
ATOM   2225  H   ILE A 273      46.070  55.800  37.200  1.00  0.00           H  
ATOM   2226  CA  ILE A 273      47.670  57.110  37.740  1.00  0.00           C  
ATOM   2227  CB  ILE A 273      48.540  56.240  36.810  1.00  0.00           C  
ATOM   2228  CG1 ILE A 273      48.660  54.830  37.420  1.00  0.00           C  
ATOM   2229  CG2 ILE A 273      49.910  56.880  36.580  1.00  0.00           C  
ATOM   2230  CD  ILE A 273      49.330  53.800  36.530  1.00  0.00           C  
ATOM   2231  C   ILE A 273      47.750  58.590  37.350  1.00  0.00           C  
ATOM   2232  O   ILE A 273      48.460  59.370  37.980  1.00  0.00           O  
ATOM   2233  N   SER A 274      46.990  59.000  36.340  1.00  0.00           N  
ATOM   2234  H   SER A 274      46.410  58.350  35.860  1.00  0.00           H  
ATOM   2235  CA  SER A 274      47.020  60.410  35.930  1.00  0.00           C  
ATOM   2236  CB  SER A 274      46.530  60.560  34.490  1.00  0.00           C  
ATOM   2237  OG  SER A 274      45.150  60.280  34.380  1.00  0.00           O  
ATOM   2238  HG  SER A 274      44.870  60.380  33.430  1.00  0.00           H  
ATOM   2239  C   SER A 274      46.210  61.370  36.850  1.00  0.00           C  
ATOM   2240  O   SER A 274      46.260  62.590  36.660  1.00  0.00           O  
ATOM   2241  N   LYS A 275      45.490  60.830  37.830  1.00  0.00           N  
ATOM   2242  H   LYS A 275      45.490  59.830  37.940  1.00  0.00           H  
ATOM   2243  CA  LYS A 275      44.700  61.650  38.750  1.00  0.00           C  
ATOM   2244  CB  LYS A 275      43.580  60.840  39.390  1.00  0.00           C  
ATOM   2245  CG  LYS A 275      42.250  60.870  38.690  1.00  0.00           C  
ATOM   2246  CD  LYS A 275      41.210  60.260  39.630  1.00  0.00           C  
ATOM   2247  CE  LYS A 275      39.810  60.400  39.080  1.00  0.00           C  
ATOM   2248  NZ  LYS A 275      39.700  59.710  37.780  1.00  0.00           N1+
ATOM   2249  HZ1 LYS A 275      38.760  59.810  37.430  1.00  0.00           H  
ATOM   2250  HZ2 LYS A 275      40.340  60.110  37.130  1.00  0.00           H  
ATOM   2251  HZ3 LYS A 275      39.900  58.740  37.900  1.00  0.00           H  
ATOM   2252  C   LYS A 275      45.520  62.240  39.900  1.00  0.00           C  
ATOM   2253  O   LYS A 275      45.130  63.230  40.500  1.00  0.00           O  
ATOM   2254  N   ALA A 276      46.650  61.620  40.210  1.00  0.00           N  
ATOM   2255  H   ALA A 276      46.930  60.810  39.690  1.00  0.00           H  
ATOM   2256  CA  ALA A 276      47.480  62.100  41.300  1.00  0.00           C  
ATOM   2257  CB  ALA A 276      48.620  61.130  41.530  1.00  0.00           C  
ATOM   2258  C   ALA A 276      48.030  63.500  41.030  1.00  0.00           C  
ATOM   2259  O   ALA A 276      48.180  63.920  39.880  1.00  0.00           O  
ATOM   2260  N   PRO A 277      48.310  64.250  42.110  1.00  0.00           N  
ATOM   2261  CA  PRO A 277      48.850  65.590  41.930  1.00  0.00           C  
ATOM   2262  CB  PRO A 277      49.020  66.080  43.360  1.00  0.00           C  
ATOM   2263  CG  PRO A 277      49.210  64.830  44.130  1.00  0.00           C  
ATOM   2264  CD  PRO A 277      48.140  63.950  43.540  1.00  0.00           C  
ATOM   2265  C   PRO A 277      50.170  65.450  41.160  1.00  0.00           C  
ATOM   2266  O   PRO A 277      50.840  64.410  41.240  1.00  0.00           O  
ATOM   2267  N   LEU A 278      50.520  66.490  40.410  1.00  0.00           N  
ATOM   2268  H   LEU A 278      49.960  67.310  40.410  1.00  0.00           H  
ATOM   2269  CA  LEU A 278      51.730  66.450  39.590  1.00  0.00           C  
ATOM   2270  CB  LEU A 278      51.870  67.750  38.790  1.00  0.00           C  
ATOM   2271  CG  LEU A 278      50.770  67.990  37.760  1.00  0.00           C  
ATOM   2272  CD1 LEU A 278      51.120  69.240  36.930  1.00  0.00           C  
ATOM   2273  CD2 LEU A 278      50.650  66.770  36.840  1.00  0.00           C  
ATOM   2274  C   LEU A 278      53.020  66.190  40.340  1.00  0.00           C  
ATOM   2275  O   LEU A 278      53.960  65.680  39.760  1.00  0.00           O  
ATOM   2276  N   SER A 279      53.050  66.510  41.630  1.00  0.00           N  
ATOM   2277  H   SER A 279      52.240  66.890  42.080  1.00  0.00           H  
ATOM   2278  CA  SER A 279      54.280  66.300  42.390  1.00  0.00           C  
ATOM   2279  CB  SER A 279      54.390  67.370  43.470  1.00  0.00           C  
ATOM   2280  OG  SER A 279      53.280  67.310  44.370  1.00  0.00           O  
ATOM   2281  HG  SER A 279      53.380  68.030  45.070  1.00  0.00           H  
ATOM   2282  C   SER A 279      54.400  64.900  43.020  1.00  0.00           C  
ATOM   2283  O   SER A 279      55.460  64.510  43.500  1.00  0.00           O  
ATOM   2284  N   THR A 280      53.320  64.120  42.990  1.00  0.00           N  
ATOM   2285  H   THR A 280      52.490  64.440  42.550  1.00  0.00           H  
ATOM   2286  CA  THR A 280      53.350  62.800  43.600  1.00  0.00           C  
ATOM   2287  CB  THR A 280      51.930  62.270  43.770  1.00  0.00           C  
ATOM   2288  OG1 THR A 280      51.260  63.100  44.720  1.00  0.00           O  
ATOM   2289  HG1 THR A 280      50.320  62.770  44.850  1.00  0.00           H  
ATOM   2290  CG2 THR A 280      51.920  60.820  44.280  1.00  0.00           C  
ATOM   2291  C   THR A 280      54.210  61.740  42.910  1.00  0.00           C  
ATOM   2292  O   THR A 280      54.010  61.410  41.750  1.00  0.00           O  
ATOM   2293  N   PRO A 281      55.230  61.230  43.610  1.00  0.00           N  
ATOM   2294  CA  PRO A 281      56.040  60.220  42.940  1.00  0.00           C  
ATOM   2295  CB  PRO A 281      57.190  60.000  43.910  1.00  0.00           C  
ATOM   2296  CG  PRO A 281      57.260  61.360  44.630  1.00  0.00           C  
ATOM   2297  CD  PRO A 281      55.810  61.550  44.920  1.00  0.00           C  
ATOM   2298  C   PRO A 281      55.250  58.930  42.680  1.00  0.00           C  
ATOM   2299  O   PRO A 281      54.340  58.590  43.430  1.00  0.00           O  
ATOM   2300  N   ARG A 282      55.640  58.240  41.620  1.00  0.00           N  
ATOM   2301  H   ARG A 282      56.390  58.590  41.070  1.00  0.00           H  
ATOM   2302  CA  ARG A 282      55.000  56.990  41.230  1.00  0.00           C  
ATOM   2303  CB  ARG A 282      54.100  57.260  40.010  1.00  0.00           C  
ATOM   2304  CG  ARG A 282      53.140  58.390  40.320  1.00  0.00           C  
ATOM   2305  CD  ARG A 282      52.250  58.780  39.150  1.00  0.00           C  
ATOM   2306  NE  ARG A 282      52.990  59.280  37.990  1.00  0.00           N  
ATOM   2307  HE  ARG A 282      53.990  59.300  38.040  1.00  0.00           H  
ATOM   2308  CZ  ARG A 282      52.400  59.710  36.880  1.00  0.00           C  
ATOM   2309  NH1 ARG A 282      51.070  59.700  36.790  1.00  0.00           N  
ATOM   2310 1HH1 ARG A 282      50.520  59.370  37.560  1.00  0.00           H  
ATOM   2311 2HH1 ARG A 282      50.620  60.020  35.950  1.00  0.00           H  
ATOM   2312  NH2 ARG A 282      53.140  60.090  35.840  1.00  0.00           N  
ATOM   2313 1HH2 ARG A 282      54.130  60.050  35.890  1.00  0.00           H  
ATOM   2314 2HH2 ARG A 282      52.690  60.410  35.000  1.00  0.00           H  
ATOM   2315  C   ARG A 282      56.060  55.920  40.900  1.00  0.00           C  
ATOM   2316  O   ARG A 282      56.920  56.130  40.050  1.00  0.00           O  
ATOM   2317  N   LEU A 283      55.950  54.760  41.560  1.00  0.00           N  
ATOM   2318  H   LEU A 283      55.200  54.640  42.200  1.00  0.00           H  
ATOM   2319  CA  LEU A 283      56.900  53.660  41.370  1.00  0.00           C  
ATOM   2320  CB  LEU A 283      57.490  53.260  42.730  1.00  0.00           C  
ATOM   2321  CG  LEU A 283      58.320  51.970  42.810  1.00  0.00           C  
ATOM   2322  CD1 LEU A 283      59.620  52.120  42.040  1.00  0.00           C  
ATOM   2323  CD2 LEU A 283      58.610  51.660  44.260  1.00  0.00           C  
ATOM   2324  C   LEU A 283      56.220  52.450  40.790  1.00  0.00           C  
ATOM   2325  O   LEU A 283      55.210  52.010  41.310  1.00  0.00           O  
ATOM   2326  N   LEU A 284      56.770  51.890  39.720  1.00  0.00           N  
ATOM   2327  H   LEU A 284      57.590  52.310  39.320  1.00  0.00           H  
ATOM   2328  CA  LEU A 284      56.230  50.700  39.120  1.00  0.00           C  
ATOM   2329  CB  LEU A 284      56.140  50.820  37.600  1.00  0.00           C  
ATOM   2330  CG  LEU A 284      55.790  49.520  36.870  1.00  0.00           C  
ATOM   2331  CD1 LEU A 284      54.350  49.110  37.110  1.00  0.00           C  
ATOM   2332  CD2 LEU A 284      56.020  49.700  35.380  1.00  0.00           C  
ATOM   2333  C   LEU A 284      57.150  49.530  39.460  1.00  0.00           C  
ATOM   2334  O   LEU A 284      58.370  49.630  39.250  1.00  0.00           O  
ATOM   2335  N   ILE A 285      56.580  48.460  40.010  1.00  0.00           N  
ATOM   2336  H   ILE A 285      55.610  48.490  40.240  1.00  0.00           H  
ATOM   2337  CA  ILE A 285      57.350  47.240  40.300  1.00  0.00           C  
ATOM   2338  CB  ILE A 285      57.340  46.850  41.810  1.00  0.00           C  
ATOM   2339  CG1 ILE A 285      58.060  47.910  42.640  1.00  0.00           C  
ATOM   2340  CG2 ILE A 285      58.080  45.520  42.010  1.00  0.00           C  
ATOM   2341  CD  ILE A 285      57.970  47.670  44.140  1.00  0.00           C  
ATOM   2342  C   ILE A 285      56.630  46.150  39.510  1.00  0.00           C  
ATOM   2343  O   ILE A 285      55.520  45.770  39.850  1.00  0.00           O  
ATOM   2344  N   ASN A 286      57.260  45.670  38.440  1.00  0.00           N  
ATOM   2345  H   ASN A 286      58.170  46.020  38.200  1.00  0.00           H  
ATOM   2346  CA  ASN A 286      56.650  44.640  37.610  1.00  0.00           C  
ATOM   2347  CB  ASN A 286      55.650  45.270  36.640  1.00  0.00           C  
ATOM   2348  CG  ASN A 286      54.620  44.260  36.140  1.00  0.00           C  
ATOM   2349  OD1 ASN A 286      54.040  44.420  35.060  1.00  0.00           O  
ATOM   2350  ND2 ASN A 286      54.350  43.250  36.950  1.00  0.00           N  
ATOM   2351 1HD2 ASN A 286      54.820  43.180  37.830  1.00  0.00           H  
ATOM   2352 2HD2 ASN A 286      53.680  42.560  36.680  1.00  0.00           H  
ATOM   2353  C   ASN A 286      57.770  43.970  36.840  1.00  0.00           C  
ATOM   2354  O   ASN A 286      58.840  44.550  36.650  1.00  0.00           O  
ATOM   2355  N   LYS A 287      57.510  42.760  36.350  1.00  0.00           N  
ATOM   2356  H   LYS A 287      56.610  42.350  36.470  1.00  0.00           H  
ATOM   2357  CA  LYS A 287      58.550  42.040  35.620  1.00  0.00           C  
ATOM   2358  CB  LYS A 287      58.080  40.600  35.370  1.00  0.00           C  
ATOM   2359  CG  LYS A 287      59.170  39.610  35.050  1.00  0.00           C  
ATOM   2360  CD  LYS A 287      58.610  38.200  35.020  1.00  0.00           C  
ATOM   2361  CE  LYS A 287      59.700  37.170  34.720  1.00  0.00           C  
ATOM   2362  NZ  LYS A 287      60.270  37.350  33.340  1.00  0.00           N1+
ATOM   2363  HZ1 LYS A 287      60.980  36.650  33.190  1.00  0.00           H  
ATOM   2364  HZ2 LYS A 287      59.550  37.240  32.660  1.00  0.00           H  
ATOM   2365  HZ3 LYS A 287      60.670  38.260  33.270  1.00  0.00           H  
ATOM   2366  C   LYS A 287      58.990  42.720  34.320  1.00  0.00           C  
ATOM   2367  O   LYS A 287      60.140  42.590  33.900  1.00  0.00           O  
ATOM   2368  N   GLU A 288      58.090  43.460  33.680  1.00  0.00           N  
ATOM   2369  H   GLU A 288      57.170  43.560  34.070  1.00  0.00           H  
ATOM   2370  CA  GLU A 288      58.390  44.130  32.410  1.00  0.00           C  
ATOM   2371  CB  GLU A 288      58.220  43.170  31.230  1.00  0.00           C  
ATOM   2372  CG  GLU A 288      59.150  41.970  31.210  1.00  0.00           C  
ATOM   2373  CD  GLU A 288      58.880  41.040  30.030  1.00  0.00           C  
ATOM   2374  OE1 GLU A 288      59.650  40.070  29.850  1.00  0.00           O  
ATOM   2375  OE2 GLU A 288      57.890  41.280  29.290  1.00  0.00           O  
ATOM   2376  C   GLU A 288      57.460  45.310  32.190  1.00  0.00           C  
ATOM   2377  O   GLU A 288      56.360  45.330  32.720  1.00  0.00           O  
ATOM   2378  N   LYS A 289      57.900  46.290  31.410  1.00  0.00           N  
ATOM   2379  H   LYS A 289      58.820  46.260  31.030  1.00  0.00           H  
ATOM   2380  CA  LYS A 289      57.020  47.420  31.090  1.00  0.00           C  
ATOM   2381  CB  LYS A 289      57.820  48.680  30.740  1.00  0.00           C  
ATOM   2382  CG  LYS A 289      58.710  49.230  31.820  1.00  0.00           C  
ATOM   2383  CD  LYS A 289      59.490  50.420  31.260  1.00  0.00           C  
ATOM   2384  CE  LYS A 289      60.500  50.980  32.240  1.00  0.00           C  
ATOM   2385  NZ  LYS A 289      61.230  52.130  31.630  1.00  0.00           N1+
ATOM   2386  HZ1 LYS A 289      61.890  52.480  32.290  1.00  0.00           H  
ATOM   2387  HZ2 LYS A 289      61.700  51.820  30.800  1.00  0.00           H  
ATOM   2388  HZ3 LYS A 289      60.570  52.850  31.390  1.00  0.00           H  
ATOM   2389  C   LYS A 289      56.240  46.990  29.860  1.00  0.00           C  
ATOM   2390  O   LYS A 289      56.830  46.470  28.920  1.00  0.00           O  
ATOM   2391  N   ALA A 290      54.940  47.220  29.840  1.00  0.00           N  
ATOM   2392  H   ALA A 290      54.500  47.660  30.620  1.00  0.00           H  
ATOM   2393  CA  ALA A 290      54.130  46.830  28.690  1.00  0.00           C  
ATOM   2394  CB  ALA A 290      52.650  46.970  29.030  1.00  0.00           C  
ATOM   2395  C   ALA A 290      54.460  47.670  27.470  1.00  0.00           C  
ATOM   2396  O   ALA A 290      54.900  48.810  27.590  1.00  0.00           O  
ATOM   2397  N   GLY A 291      54.270  47.100  26.280  1.00  0.00           N  
ATOM   2398  H   GLY A 291      53.940  46.160  26.240  1.00  0.00           H  
ATOM   2399  CA  GLY A 291      54.520  47.830  25.040  1.00  0.00           C  
ATOM   2400  C   GLY A 291      53.320  48.670  24.650  1.00  0.00           C  
ATOM   2401  O   GLY A 291      52.300  48.650  25.350  1.00  0.00           O  
ATOM   2402  N   GLN A 292      53.410  49.400  23.540  1.00  0.00           N  
ATOM   2403  H   GLN A 292      54.250  49.350  23.000  1.00  0.00           H  
ATOM   2404  CA  GLN A 292      52.320  50.280  23.080  1.00  0.00           C  
ATOM   2405  CB  GLN A 292      52.780  51.070  21.860  1.00  0.00           C  
ATOM   2406  CG  GLN A 292      54.010  51.940  22.070  1.00  0.00           C  
ATOM   2407  CD  GLN A 292      54.420  52.670  20.800  1.00  0.00           C  
ATOM   2408  OE1 GLN A 292      53.700  53.510  20.280  1.00  0.00           O  
ATOM   2409  NE2 GLN A 292      55.600  52.330  20.280  1.00  0.00           N  
ATOM   2410 1HE2 GLN A 292      56.160  51.630  20.730  1.00  0.00           H  
ATOM   2411 2HE2 GLN A 292      55.920  52.770  19.450  1.00  0.00           H  
ATOM   2412  C   GLN A 292      50.990  49.580  22.730  1.00  0.00           C  
ATOM   2413  O   GLN A 292      50.160  49.330  23.590  1.00  0.00           O  
ATOM   2414  N   SER A 293      50.780  49.320  21.440  1.00  0.00           N  
ATOM   2415  H   SER A 293      51.500  49.600  20.790  1.00  0.00           H  
ATOM   2416  CA  SER A 293      49.590  48.670  20.900  1.00  0.00           C  
ATOM   2417  CB  SER A 293      49.570  47.190  21.290  1.00  0.00           C  
ATOM   2418  OG  SER A 293      48.450  46.540  20.730  1.00  0.00           O  
ATOM   2419  HG  SER A 293      48.450  45.580  20.990  1.00  0.00           H  
ATOM   2420  C   SER A 293      48.200  49.260  21.200  1.00  0.00           C  
ATOM   2421  O   SER A 293      47.390  48.700  21.950  1.00  0.00           O  
ATOM   2422  N   ASP A 294      47.930  50.390  20.560  1.00  0.00           N  
ATOM   2423  H   ASP A 294      48.670  50.770  19.990  1.00  0.00           H  
ATOM   2424  CA  ASP A 294      46.680  51.150  20.600  1.00  0.00           C  
ATOM   2425  CB  ASP A 294      45.700  50.770  21.710  1.00  0.00           C  
ATOM   2426  CG  ASP A 294      44.320  51.380  21.450  1.00  0.00           C  
ATOM   2427  OD1 ASP A 294      43.580  50.830  20.620  1.00  0.00           O  
ATOM   2428  OD2 ASP A 294      43.980  52.440  22.040  1.00  0.00           O  
ATOM   2429  C   ASP A 294      46.990  52.610  20.770  1.00  0.00           C  
ATOM   2430  O   ASP A 294      47.420  53.040  21.840  1.00  0.00           O  
ATOM   2431  N   PRO A 295      46.700  53.390  19.730  1.00  0.00           N  
ATOM   2432  CA  PRO A 295      46.890  54.830  19.560  1.00  0.00           C  
ATOM   2433  CB  PRO A 295      46.520  55.050  18.090  1.00  0.00           C  
ATOM   2434  CG  PRO A 295      46.720  53.680  17.460  1.00  0.00           C  
ATOM   2435  CD  PRO A 295      46.080  52.840  18.510  1.00  0.00           C  
ATOM   2436  C   PRO A 295      46.120  55.750  20.490  1.00  0.00           C  
ATOM   2437  O   PRO A 295      46.690  56.710  21.000  1.00  0.00           O  
ATOM   2438  N   PHE A 296      44.830  55.490  20.700  1.00  0.00           N  
ATOM   2439  H   PHE A 296      44.400  54.690  20.270  1.00  0.00           H  
ATOM   2440  CA  PHE A 296      44.050  56.370  21.560  1.00  0.00           C  
ATOM   2441  CB  PHE A 296      42.560  56.030  21.530  1.00  0.00           C  
ATOM   2442  CG  PHE A 296      41.850  56.520  20.330  1.00  0.00           C  
ATOM   2443  CD1 PHE A 296      40.510  56.880  20.410  1.00  0.00           C  
ATOM   2444  HD1 PHE A 296      40.030  56.800  21.280  1.00  0.00           H  
ATOM   2445  CD2 PHE A 296      42.520  56.640  19.110  1.00  0.00           C  
ATOM   2446  HD2 PHE A 296      43.480  56.380  19.040  1.00  0.00           H  
ATOM   2447  CE1 PHE A 296      39.840  57.340  19.290  1.00  0.00           C  
ATOM   2448  HE1 PHE A 296      38.870  57.590  19.360  1.00  0.00           H  
ATOM   2449  CE2 PHE A 296      41.850  57.100  17.980  1.00  0.00           C  
ATOM   2450  HE2 PHE A 296      42.340  57.180  17.110  1.00  0.00           H  
ATOM   2451  CZ  PHE A 296      40.510  57.460  18.060  1.00  0.00           C  
ATOM   2452  HZ  PHE A 296      40.020  57.790  17.260  1.00  0.00           H  
ATOM   2453  C   PHE A 296      44.500  56.330  23.000  1.00  0.00           C  
ATOM   2454  O   PHE A 296      44.710  57.370  23.620  1.00  0.00           O  
ATOM   2455  N   LEU A 297      44.610  55.120  23.540  1.00  0.00           N  
ATOM   2456  H   LEU A 297      44.390  54.310  23.000  1.00  0.00           H  
ATOM   2457  CA  LEU A 297      45.040  54.980  24.910  1.00  0.00           C  
ATOM   2458  CB  LEU A 297      45.020  53.510  25.350  1.00  0.00           C  
ATOM   2459  CG  LEU A 297      43.610  53.010  25.690  1.00  0.00           C  
ATOM   2460  CD1 LEU A 297      42.630  53.290  24.570  1.00  0.00           C  
ATOM   2461  CD2 LEU A 297      43.680  51.530  25.970  1.00  0.00           C  
ATOM   2462  C   LEU A 297      46.440  55.550  25.040  1.00  0.00           C  
ATOM   2463  O   LEU A 297      46.710  56.310  25.970  1.00  0.00           O  
ATOM   2464  N   GLY A 298      47.300  55.210  24.090  1.00  0.00           N  
ATOM   2465  H   GLY A 298      47.010  54.600  23.350  1.00  0.00           H  
ATOM   2466  CA  GLY A 298      48.670  55.700  24.110  1.00  0.00           C  
ATOM   2467  C   GLY A 298      48.760  57.220  24.150  1.00  0.00           C  
ATOM   2468  O   GLY A 298      49.460  57.810  24.990  1.00  0.00           O  
ATOM   2469  N   MET A 299      48.060  57.860  23.220  1.00  0.00           N  
ATOM   2470  H   MET A 299      47.540  57.320  22.550  1.00  0.00           H  
ATOM   2471  CA  MET A 299      48.010  59.320  23.130  1.00  0.00           C  
ATOM   2472  CB  MET A 299      47.180  59.720  21.910  1.00  0.00           C  
ATOM   2473  CG  MET A 299      47.050  61.230  21.720  1.00  0.00           C  
ATOM   2474  SD  MET A 299      48.600  61.970  21.190  1.00  0.00           S  
ATOM   2475  CE  MET A 299      48.840  61.070  19.630  1.00  0.00           C  
ATOM   2476  C   MET A 299      47.390  59.930  24.370  1.00  0.00           C  
ATOM   2477  O   MET A 299      47.860  60.950  24.880  1.00  0.00           O  
ATOM   2478  N   ILE A 300      46.300  59.340  24.850  1.00  0.00           N  
ATOM   2479  H   ILE A 300      45.920  58.540  24.390  1.00  0.00           H  
ATOM   2480  CA  ILE A 300      45.660  59.860  26.050  1.00  0.00           C  
ATOM   2481  CB  ILE A 300      44.370  59.070  26.370  1.00  0.00           C  
ATOM   2482  CG1 ILE A 300      43.340  59.320  25.260  1.00  0.00           C  
ATOM   2483  CG2 ILE A 300      43.810  59.480  27.710  1.00  0.00           C  
ATOM   2484  CD  ILE A 300      42.130  58.410  25.320  1.00  0.00           C  
ATOM   2485  C   ILE A 300      46.640  59.770  27.200  1.00  0.00           C  
ATOM   2486  O   ILE A 300      46.680  60.650  28.070  1.00  0.00           O  
ATOM   2487  N   MET A 301      47.430  58.710  27.230  1.00  0.00           N  
ATOM   2488  H   MET A 301      47.350  58.010  26.510  1.00  0.00           H  
ATOM   2489  CA  MET A 301      48.420  58.550  28.290  1.00  0.00           C  
ATOM   2490  CB  MET A 301      49.080  57.180  28.200  1.00  0.00           C  
ATOM   2491  CG  MET A 301      48.150  56.010  28.420  1.00  0.00           C  
ATOM   2492  SD  MET A 301      49.050  54.450  28.360  1.00  0.00           S  
ATOM   2493  CE  MET A 301      50.370  54.810  29.540  1.00  0.00           C  
ATOM   2494  C   MET A 301      49.490  59.640  28.230  1.00  0.00           C  
ATOM   2495  O   MET A 301      49.810  60.250  29.260  1.00  0.00           O  
ATOM   2496  N   GLY A 302      50.040  59.870  27.040  1.00  0.00           N  
ATOM   2497  H   GLY A 302      49.730  59.350  26.250  1.00  0.00           H  
ATOM   2498  CA  GLY A 302      51.080  60.880  26.890  1.00  0.00           C  
ATOM   2499  C   GLY A 302      50.590  62.290  27.160  1.00  0.00           C  
ATOM   2500  O   GLY A 302      51.340  63.150  27.620  1.00  0.00           O  
ATOM   2501  N   LEU A 303      49.320  62.530  26.900  1.00  0.00           N  
ATOM   2502  H   LEU A 303      48.740  61.800  26.540  1.00  0.00           H  
ATOM   2503  CA  LEU A 303      48.730  63.860  27.110  1.00  0.00           C  
ATOM   2504  CB  LEU A 303      47.620  64.110  26.100  1.00  0.00           C  
ATOM   2505  CG  LEU A 303      47.990  64.170  24.620  1.00  0.00           C  
ATOM   2506  CD1 LEU A 303      46.730  64.400  23.790  1.00  0.00           C  
ATOM   2507  CD2 LEU A 303      49.020  65.300  24.390  1.00  0.00           C  
ATOM   2508  C   LEU A 303      48.150  64.080  28.510  1.00  0.00           C  
ATOM   2509  O   LEU A 303      47.910  65.220  28.910  1.00  0.00           O  
ATOM   2510  N   GLY A 304      47.940  63.000  29.250  1.00  0.00           N  
ATOM   2511  H   GLY A 304      48.200  62.090  28.920  1.00  0.00           H  
ATOM   2512  CA  GLY A 304      47.310  63.140  30.550  1.00  0.00           C  
ATOM   2513  C   GLY A 304      48.110  62.920  31.810  1.00  0.00           C  
ATOM   2514  O   GLY A 304      47.530  62.840  32.890  1.00  0.00           O  
ATOM   2515  N   GLY A 305      49.420  62.840  31.700  1.00  0.00           N  
ATOM   2516  H   GLY A 305      49.870  62.910  30.810  1.00  0.00           H  
ATOM   2517  CA  GLY A 305      50.200  62.640  32.910  1.00  0.00           C  
ATOM   2518  C   GLY A 305      50.550  61.190  33.160  1.00  0.00           C  
ATOM   2519  O   GLY A 305      50.770  60.800  34.310  1.00  0.00           O  
ATOM   2520  N   GLY A 306      50.580  60.390  32.100  1.00  0.00           N  
ATOM   2521  H   GLY A 306      50.360  60.760  31.200  1.00  0.00           H  
ATOM   2522  CA  GLY A 306      50.950  58.990  32.230  1.00  0.00           C  
ATOM   2523  C   GLY A 306      52.390  58.880  32.700  1.00  0.00           C  
ATOM   2524  O   GLY A 306      53.110  59.880  32.730  1.00  0.00           O  
ATOM   2525  N   MET A 307      52.810  57.680  33.060  1.00  0.00           N  
ATOM   2526  H   MET A 307      52.170  56.900  33.010  1.00  0.00           H  
ATOM   2527  CA  MET A 307      54.170  57.450  33.530  1.00  0.00           C  
ATOM   2528  CB  MET A 307      54.390  55.960  33.790  1.00  0.00           C  
ATOM   2529  CG  MET A 307      53.530  55.370  34.880  1.00  0.00           C  
ATOM   2530  SD  MET A 307      53.990  56.020  36.480  1.00  0.00           S  
ATOM   2531  CE  MET A 307      52.840  55.100  37.520  1.00  0.00           C  
ATOM   2532  C   MET A 307      55.240  57.930  32.550  1.00  0.00           C  
ATOM   2533  O   MET A 307      55.180  57.650  31.350  1.00  0.00           O  
ATOM   2534  N   ASP A 308      56.240  58.620  33.090  1.00  0.00           N  
ATOM   2535  H   ASP A 308      56.220  58.830  34.070  1.00  0.00           H  
ATOM   2536  CA  ASP A 308      57.360  59.090  32.280  1.00  0.00           C  
ATOM   2537  CB  ASP A 308      57.310  60.600  32.070  1.00  0.00           C  
ATOM   2538  CG  ASP A 308      58.420  61.090  31.150  1.00  0.00           C  
ATOM   2539  OD1 ASP A 308      58.510  62.310  30.930  1.00  0.00           O  
ATOM   2540  OD2 ASP A 308      59.200  60.250  30.640  1.00  0.00           O  
ATOM   2541  C   ASP A 308      58.600  58.730  33.090  1.00  0.00           C  
ATOM   2542  O   ASP A 308      58.970  59.450  34.030  1.00  0.00           O  
ATOM   2543  N   PHE A 309      59.220  57.610  32.750  1.00  0.00           N  
ATOM   2544  H   PHE A 309      58.870  57.060  32.000  1.00  0.00           H  
ATOM   2545  CA  PHE A 309      60.410  57.170  33.470  1.00  0.00           C  
ATOM   2546  CB  PHE A 309      60.520  55.640  33.490  1.00  0.00           C  
ATOM   2547  CG  PHE A 309      59.280  54.920  33.930  1.00  0.00           C  
ATOM   2548  CD1 PHE A 309      58.520  54.210  33.020  1.00  0.00           C  
ATOM   2549  HD1 PHE A 309      58.770  54.220  32.050  1.00  0.00           H  
ATOM   2550  CD2 PHE A 309      58.920  54.910  35.270  1.00  0.00           C  
ATOM   2551  HD2 PHE A 309      59.460  55.420  35.940  1.00  0.00           H  
ATOM   2552  CE1 PHE A 309      57.400  53.480  33.440  1.00  0.00           C  
ATOM   2553  HE1 PHE A 309      56.860  52.970  32.770  1.00  0.00           H  
ATOM   2554  CE2 PHE A 309      57.800  54.190  35.700  1.00  0.00           C  
ATOM   2555  HE2 PHE A 309      57.540  54.180  36.660  1.00  0.00           H  
ATOM   2556  CZ  PHE A 309      57.050  53.470  34.780  1.00  0.00           C  
ATOM   2557  HZ  PHE A 309      56.250  52.950  35.080  1.00  0.00           H  
ATOM   2558  C   PHE A 309      61.700  57.650  32.820  1.00  0.00           C  
ATOM   2559  O   PHE A 309      62.670  57.950  33.530  1.00  0.00           O  
ATOM   2560  N   ASP A 310      61.700  57.710  31.490  1.00  0.00           N  
ATOM   2561  H   ASP A 310      60.850  57.540  31.000  1.00  0.00           H  
ATOM   2562  CA  ASP A 310      62.900  58.020  30.700  1.00  0.00           C  
ATOM   2563  CB  ASP A 310      63.180  56.830  29.780  1.00  0.00           C  
ATOM   2564  CG  ASP A 310      63.400  55.550  30.540  1.00  0.00           C  
ATOM   2565  OD1 ASP A 310      63.420  54.480  29.900  1.00  0.00           O  
ATOM   2566  OD2 ASP A 310      63.550  55.610  31.780  1.00  0.00           O  
ATOM   2567  C   ASP A 310      63.080  59.270  29.840  1.00  0.00           C  
ATOM   2568  O   ASP A 310      64.200  59.540  29.430  1.00  0.00           O  
ATOM   2569  N   SER A 311      62.030  60.020  29.550  1.00  0.00           N  
ATOM   2570  H   SER A 311      61.120  59.790  29.900  1.00  0.00           H  
ATOM   2571  CA  SER A 311      62.210  61.180  28.680  1.00  0.00           C  
ATOM   2572  CB  SER A 311      60.870  61.760  28.230  1.00  0.00           C  
ATOM   2573  OG  SER A 311      60.320  62.590  29.230  1.00  0.00           O  
ATOM   2574  HG  SER A 311      59.440  62.950  28.910  1.00  0.00           H  
ATOM   2575  C   SER A 311      63.000  62.290  29.360  1.00  0.00           C  
ATOM   2576  O   SER A 311      63.350  62.210  30.550  1.00  0.00           O  
ATOM   2577  N   LYS A 312      63.290  63.340  28.590  1.00  0.00           N  
ATOM   2578  H   LYS A 312      63.000  63.350  27.640  1.00  0.00           H  
ATOM   2579  CA  LYS A 312      64.020  64.480  29.130  1.00  0.00           C  
ATOM   2580  CB  LYS A 312      64.380  65.460  28.010  1.00  0.00           C  
ATOM   2581  CG  LYS A 312      65.530  65.010  27.110  1.00  0.00           C  
ATOM   2582  CD  LYS A 312      65.260  63.700  26.400  1.00  0.00           C  
ATOM   2583  CE  LYS A 312      66.450  63.320  25.530  1.00  0.00           C  
ATOM   2584  NZ  LYS A 312      66.270  61.990  24.870  1.00  0.00           N1+
ATOM   2585  HZ1 LYS A 312      67.080  61.780  24.320  1.00  0.00           H  
ATOM   2586  HZ2 LYS A 312      66.160  61.280  25.570  1.00  0.00           H  
ATOM   2587  HZ3 LYS A 312      65.460  62.020  24.290  1.00  0.00           H  
ATOM   2588  C   LYS A 312      63.170  65.190  30.160  1.00  0.00           C  
ATOM   2589  O   LYS A 312      63.690  65.950  30.980  1.00  0.00           O  
ATOM   2590  N   LYS A 313      61.870  64.940  30.130  1.00  0.00           N  
ATOM   2591  H   LYS A 313      61.500  64.300  29.450  1.00  0.00           H  
ATOM   2592  CA  LYS A 313      60.960  65.580  31.080  1.00  0.00           C  
ATOM   2593  CB  LYS A 313      59.630  65.900  30.390  1.00  0.00           C  
ATOM   2594  CG  LYS A 313      59.740  66.730  29.120  1.00  0.00           C  
ATOM   2595  CD  LYS A 313      58.350  67.020  28.550  1.00  0.00           C  
ATOM   2596  CE  LYS A 313      58.410  67.820  27.260  1.00  0.00           C  
ATOM   2597  NZ  LYS A 313      57.040  68.090  26.730  1.00  0.00           N1+
ATOM   2598  HZ1 LYS A 313      57.110  68.620  25.890  1.00  0.00           H  
ATOM   2599  HZ2 LYS A 313      56.580  67.230  26.550  1.00  0.00           H  
ATOM   2600  HZ3 LYS A 313      56.520  68.610  27.410  1.00  0.00           H  
ATOM   2601  C   LYS A 313      60.690  64.730  32.320  1.00  0.00           C  
ATOM   2602  O   LYS A 313      59.970  65.160  33.220  1.00  0.00           O  
ATOM   2603  N   ALA A 314      61.260  63.530  32.370  1.00  0.00           N  
ATOM   2604  H   ALA A 314      61.840  63.230  31.610  1.00  0.00           H  
ATOM   2605  CA  ALA A 314      61.050  62.640  33.520  1.00  0.00           C  
ATOM   2606  CB  ALA A 314      61.860  61.350  33.350  1.00  0.00           C  
ATOM   2607  C   ALA A 314      61.440  63.340  34.800  1.00  0.00           C  
ATOM   2608  O   ALA A 314      62.460  64.030  34.850  1.00  0.00           O  
ATOM   2609  N   TYR A 315      60.650  63.170  35.850  1.00  0.00           N  
ATOM   2610  H   TYR A 315      59.840  62.590  35.780  1.00  0.00           H  
ATOM   2611  CA  TYR A 315      60.980  63.830  37.100  1.00  0.00           C  
ATOM   2612  CB  TYR A 315      60.510  65.300  37.030  1.00  0.00           C  
ATOM   2613  CG  TYR A 315      59.010  65.490  37.050  1.00  0.00           C  
ATOM   2614  CD1 TYR A 315      58.330  65.710  38.250  1.00  0.00           C  
ATOM   2615  HD1 TYR A 315      58.850  65.770  39.100  1.00  0.00           H  
ATOM   2616  CD2 TYR A 315      58.260  65.410  35.880  1.00  0.00           C  
ATOM   2617  HD2 TYR A 315      58.720  65.250  35.010  1.00  0.00           H  
ATOM   2618  CE1 TYR A 315      56.940  65.840  38.290  1.00  0.00           C  
ATOM   2619  HE1 TYR A 315      56.480  66.010  39.160  1.00  0.00           H  
ATOM   2620  CE2 TYR A 315      56.850  65.540  35.910  1.00  0.00           C  
ATOM   2621  HE2 TYR A 315      56.320  65.480  35.060  1.00  0.00           H  
ATOM   2622  CZ  TYR A 315      56.210  65.760  37.120  1.00  0.00           C  
ATOM   2623  OH  TYR A 315      54.840  65.850  37.180  1.00  0.00           O  
ATOM   2624  HH  TYR A 315      54.460  65.770  36.260  1.00  0.00           H  
ATOM   2625  C   TYR A 315      60.410  63.200  38.350  1.00  0.00           C  
ATOM   2626  O   TYR A 315      60.780  63.600  39.450  1.00  0.00           O  
ATOM   2627  N   ARG A 316      59.550  62.180  38.210  1.00  0.00           N  
ATOM   2628  H   ARG A 316      59.340  61.830  37.300  1.00  0.00           H  
ATOM   2629  CA  ARG A 316      58.930  61.600  39.390  1.00  0.00           C  
ATOM   2630  CB  ARG A 316      57.690  62.380  39.770  1.00  0.00           C  
ATOM   2631  CG  ARG A 316      56.680  62.420  38.640  1.00  0.00           C  
ATOM   2632  CD  ARG A 316      55.280  62.540  39.160  1.00  0.00           C  
ATOM   2633  NE  ARG A 316      54.330  62.750  38.070  1.00  0.00           N  
ATOM   2634  HE  ARG A 316      54.700  62.890  37.150  1.00  0.00           H  
ATOM   2635  CZ  ARG A 316      53.010  62.760  38.220  1.00  0.00           C  
ATOM   2636  NH1 ARG A 316      52.480  62.560  39.410  1.00  0.00           N  
ATOM   2637 1HH1 ARG A 316      53.070  62.410  40.210  1.00  0.00           H  
ATOM   2638 2HH1 ARG A 316      51.480  62.570  39.520  1.00  0.00           H  
ATOM   2639  NH2 ARG A 316      52.240  63.030  37.170  1.00  0.00           N  
ATOM   2640 1HH2 ARG A 316      52.650  63.220  36.280  1.00  0.00           H  
ATOM   2641 2HH2 ARG A 316      51.250  63.030  37.280  1.00  0.00           H  
ATOM   2642  C   ARG A 316      58.500  60.140  39.310  1.00  0.00           C  
ATOM   2643  O   ARG A 316      57.950  59.630  40.280  1.00  0.00           O  
ATOM   2644  N   ASP A 317      58.720  59.510  38.170  1.00  0.00           N  
ATOM   2645  H   ASP A 317      59.160  60.000  37.420  1.00  0.00           H  
ATOM   2646  CA  ASP A 317      58.320  58.120  37.980  1.00  0.00           C  
ATOM   2647  CB  ASP A 317      57.540  58.020  36.670  1.00  0.00           C  
ATOM   2648  CG  ASP A 317      56.270  58.860  36.700  1.00  0.00           C  
ATOM   2649  OD1 ASP A 317      55.840  59.330  35.620  1.00  0.00           O  
ATOM   2650  OD2 ASP A 317      55.690  59.030  37.790  1.00  0.00           O  
ATOM   2651  C   ASP A 317      59.550  57.220  37.950  1.00  0.00           C  
ATOM   2652  O   ASP A 317      60.550  57.560  37.310  1.00  0.00           O  
ATOM   2653  N   VAL A 318      59.440  56.070  38.620  1.00  0.00           N  
ATOM   2654  H   VAL A 318      58.560  55.870  39.060  1.00  0.00           H  
ATOM   2655  CA  VAL A 318      60.520  55.100  38.730  1.00  0.00           C  
ATOM   2656  CB  VAL A 318      61.060  55.080  40.190  1.00  0.00           C  
ATOM   2657  CG1 VAL A 318      62.200  54.070  40.340  1.00  0.00           C  
ATOM   2658  CG2 VAL A 318      61.530  56.490  40.580  1.00  0.00           C  
ATOM   2659  C   VAL A 318      60.010  53.700  38.350  1.00  0.00           C  
ATOM   2660  O   VAL A 318      58.940  53.290  38.800  1.00  0.00           O  
ATOM   2661  N   ALA A 319      60.740  53.000  37.500  1.00  0.00           N  
ATOM   2662  H   ALA A 319      61.570  53.420  37.120  1.00  0.00           H  
ATOM   2663  CA  ALA A 319      60.380  51.640  37.100  1.00  0.00           C  
ATOM   2664  CB  ALA A 319      60.360  51.510  35.590  1.00  0.00           C  
ATOM   2665  C   ALA A 319      61.430  50.710  37.700  1.00  0.00           C  
ATOM   2666  O   ALA A 319      62.630  50.980  37.610  1.00  0.00           O  
ATOM   2667  N   TRP A 320      60.980  49.630  38.320  1.00  0.00           N  
ATOM   2668  H   TRP A 320      60.000  49.480  38.380  1.00  0.00           H  
ATOM   2669  CA  TRP A 320      61.890  48.650  38.910  1.00  0.00           C  
ATOM   2670  CB  TRP A 320      61.720  48.620  40.430  1.00  0.00           C  
ATOM   2671  CG  TRP A 320      62.780  47.830  41.130  1.00  0.00           C  
ATOM   2672  CD1 TRP A 320      63.940  48.310  41.680  1.00  0.00           C  
ATOM   2673  HD1 TRP A 320      64.230  49.270  41.670  1.00  0.00           H  
ATOM   2674  CD2 TRP A 320      62.780  46.420  41.370  1.00  0.00           C  
ATOM   2675  NE1 TRP A 320      64.660  47.280  42.240  1.00  0.00           N  
ATOM   2676  HE1 TRP A 320      65.540  47.370  42.710  1.00  0.00           H  
ATOM   2677  CE2 TRP A 320      63.970  46.110  42.060  1.00  0.00           C  
ATOM   2678  CE3 TRP A 320      61.900  45.380  41.050  1.00  0.00           C  
ATOM   2679  HE3 TRP A 320      61.050  45.560  40.560  1.00  0.00           H  
ATOM   2680  CZ2 TRP A 320      64.300  44.810  42.450  1.00  0.00           C  
ATOM   2681  HZ2 TRP A 320      65.150  44.610  42.950  1.00  0.00           H  
ATOM   2682  CZ3 TRP A 320      62.220  44.080  41.440  1.00  0.00           C  
ATOM   2683  HZ3 TRP A 320      61.600  43.330  41.230  1.00  0.00           H  
ATOM   2684  CH2 TRP A 320      63.410  43.810  42.140  1.00  0.00           C  
ATOM   2685  HH2 TRP A 320      63.620  42.870  42.400  1.00  0.00           H  
ATOM   2686  C   TRP A 320      61.400  47.340  38.300  1.00  0.00           C  
ATOM   2687  O   TRP A 320      60.380  46.800  38.730  1.00  0.00           O  
ATOM   2688  N   LEU A 321      62.130  46.840  37.310  1.00  0.00           N  
ATOM   2689  H   LEU A 321      62.970  47.300  37.040  1.00  0.00           H  
ATOM   2690  CA  LEU A 321      61.720  45.630  36.580  1.00  0.00           C  
ATOM   2691  CB  LEU A 321      62.160  45.740  35.120  1.00  0.00           C  
ATOM   2692  CG  LEU A 321      61.820  47.020  34.350  1.00  0.00           C  
ATOM   2693  CD1 LEU A 321      62.250  46.870  32.890  1.00  0.00           C  
ATOM   2694  CD2 LEU A 321      60.320  47.290  34.430  1.00  0.00           C  
ATOM   2695  C   LEU A 321      62.260  44.330  37.160  1.00  0.00           C  
ATOM   2696  O   LEU A 321      63.470  44.070  37.170  1.00  0.00           O  
ATOM   2697  N   GLY A 322      61.330  43.500  37.620  1.00  0.00           N  
ATOM   2698  H   GLY A 322      60.370  43.770  37.570  1.00  0.00           H  
ATOM   2699  CA  GLY A 322      61.700  42.220  38.200  1.00  0.00           C  
ATOM   2700  C   GLY A 322      60.460  41.700  38.900  1.00  0.00           C  
ATOM   2701  O   GLY A 322      59.390  42.290  38.780  1.00  0.00           O  
ATOM   2702  N   GLU A 323      60.610  40.620  39.650  1.00  0.00           N  
ATOM   2703  H   GLU A 323      61.510  40.190  39.710  1.00  0.00           H  
ATOM   2704  CA  GLU A 323      59.500  40.030  40.390  1.00  0.00           C  
ATOM   2705  CB  GLU A 323      59.940  38.700  40.990  1.00  0.00           C  
ATOM   2706  CG  GLU A 323      60.270  37.680  39.940  1.00  0.00           C  
ATOM   2707  CD  GLU A 323      59.080  37.390  39.070  1.00  0.00           C  
ATOM   2708  OE1 GLU A 323      58.060  36.880  39.600  1.00  0.00           O  
ATOM   2709  OE2 GLU A 323      59.140  37.700  37.860  1.00  0.00           O  
ATOM   2710  C   GLU A 323      58.980  40.950  41.490  1.00  0.00           C  
ATOM   2711  O   GLU A 323      59.760  41.600  42.190  1.00  0.00           O  
ATOM   2712  N   CYS A 324      57.660  41.000  41.640  1.00  0.00           N  
ATOM   2713  H   CYS A 324      57.070  40.470  41.030  1.00  0.00           H  
ATOM   2714  CA  CYS A 324      57.050  41.820  42.670  1.00  0.00           C  
ATOM   2715  CB  CYS A 324      55.530  41.640  42.660  1.00  0.00           C  
ATOM   2716  SG  CYS A 324      54.760  42.380  41.180  1.00  0.00           S  
ATOM   2717  HG  CYS A 324      53.770  42.240  41.210  1.00  0.00           H  
ATOM   2718  C   CYS A 324      57.630  41.490  44.050  1.00  0.00           C  
ATOM   2719  O   CYS A 324      57.970  42.400  44.820  1.00  0.00           O  
ATOM   2720  N   ASP A 325      57.750  40.210  44.370  1.00  0.00           N  
ATOM   2721  H   ASP A 325      57.460  39.490  43.730  1.00  0.00           H  
ATOM   2722  CA  ASP A 325      58.300  39.850  45.670  1.00  0.00           C  
ATOM   2723  CB  ASP A 325      58.350  38.340  45.900  1.00  0.00           C  
ATOM   2724  CG  ASP A 325      57.000  37.740  46.250  1.00  0.00           C  
ATOM   2725  OD1 ASP A 325      56.060  38.510  46.520  1.00  0.00           O  
ATOM   2726  OD2 ASP A 325      56.900  36.500  46.280  1.00  0.00           O  
ATOM   2727  C   ASP A 325      59.710  40.400  45.820  1.00  0.00           C  
ATOM   2728  O   ASP A 325      60.060  40.880  46.890  1.00  0.00           O  
ATOM   2729  N   GLN A 326      60.520  40.280  44.770  1.00  0.00           N  
ATOM   2730  H   GLN A 326      60.200  39.850  43.930  1.00  0.00           H  
ATOM   2731  CA  GLN A 326      61.900  40.800  44.850  1.00  0.00           C  
ATOM   2732  CB  GLN A 326      62.680  40.420  43.590  1.00  0.00           C  
ATOM   2733  CG  GLN A 326      62.930  38.900  43.480  1.00  0.00           C  
ATOM   2734  CD  GLN A 326      63.760  38.510  42.280  1.00  0.00           C  
ATOM   2735  OE1 GLN A 326      64.840  39.040  42.060  1.00  0.00           O  
ATOM   2736  NE2 GLN A 326      63.260  37.560  41.500  1.00  0.00           N  
ATOM   2737 1HE2 GLN A 326      62.380  37.150  41.720  1.00  0.00           H  
ATOM   2738 2HE2 GLN A 326      63.760  37.260  40.690  1.00  0.00           H  
ATOM   2739  C   GLN A 326      61.900  42.310  45.050  1.00  0.00           C  
ATOM   2740  O   GLN A 326      62.670  42.840  45.850  1.00  0.00           O  
ATOM   2741  N   GLY A 327      61.020  43.010  44.340  1.00  0.00           N  
ATOM   2742  H   GLY A 327      60.410  42.550  43.700  1.00  0.00           H  
ATOM   2743  CA  GLY A 327      60.950  44.460  44.480  1.00  0.00           C  
ATOM   2744  C   GLY A 327      60.550  44.920  45.870  1.00  0.00           C  
ATOM   2745  O   GLY A 327      61.100  45.880  46.400  1.00  0.00           O  
ATOM   2746  N   CYS A 328      59.580  44.230  46.490  1.00  0.00           N  
ATOM   2747  H   CYS A 328      59.150  43.460  46.020  1.00  0.00           H  
ATOM   2748  CA  CYS A 328      59.160  44.610  47.830  1.00  0.00           C  
ATOM   2749  CB  CYS A 328      57.850  43.930  48.200  1.00  0.00           C  
ATOM   2750  SG  CYS A 328      56.530  44.580  47.170  1.00  0.00           S  
ATOM   2751  HG  CYS A 328      55.670  44.130  47.400  1.00  0.00           H  
ATOM   2752  C   CYS A 328      60.220  44.250  48.850  1.00  0.00           C  
ATOM   2753  O   CYS A 328      60.350  44.900  49.880  1.00  0.00           O  
ATOM   2754  N   LEU A 329      60.960  43.180  48.560  1.00  0.00           N  
ATOM   2755  H   LEU A 329      60.770  42.650  47.730  1.00  0.00           H  
ATOM   2756  CA  LEU A 329      62.050  42.790  49.440  1.00  0.00           C  
ATOM   2757  CB  LEU A 329      62.710  41.470  48.970  1.00  0.00           C  
ATOM   2758  CG  LEU A 329      61.920  40.190  49.230  1.00  0.00           C  
ATOM   2759  CD1 LEU A 329      62.700  38.990  48.660  1.00  0.00           C  
ATOM   2760  CD2 LEU A 329      61.700  40.030  50.740  1.00  0.00           C  
ATOM   2761  C   LEU A 329      63.060  43.920  49.390  1.00  0.00           C  
ATOM   2762  O   LEU A 329      63.470  44.450  50.430  1.00  0.00           O  
ATOM   2763  N   ALA A 330      63.440  44.310  48.170  1.00  0.00           N  
ATOM   2764  H   ALA A 330      63.050  43.850  47.370  1.00  0.00           H  
ATOM   2765  CA  ALA A 330      64.410  45.380  47.980  1.00  0.00           C  
ATOM   2766  CB  ALA A 330      64.610  45.640  46.500  1.00  0.00           C  
ATOM   2767  C   ALA A 330      63.970  46.650  48.710  1.00  0.00           C  
ATOM   2768  O   ALA A 330      64.700  47.200  49.520  1.00  0.00           O  
ATOM   2769  N   LEU A 331      62.750  47.100  48.450  1.00  0.00           N  
ATOM   2770  H   LEU A 331      62.170  46.610  47.800  1.00  0.00           H  
ATOM   2771  CA  LEU A 331      62.240  48.310  49.090  1.00  0.00           C  
ATOM   2772  CB  LEU A 331      60.810  48.610  48.630  1.00  0.00           C  
ATOM   2773  CG  LEU A 331      60.460  50.050  48.270  1.00  0.00           C  
ATOM   2774  CD1 LEU A 331      58.940  50.120  48.080  1.00  0.00           C  
ATOM   2775  CD2 LEU A 331      60.920  51.040  49.320  1.00  0.00           C  
ATOM   2776  C   LEU A 331      62.220  48.210  50.610  1.00  0.00           C  
ATOM   2777  O   LEU A 331      62.610  49.160  51.310  1.00  0.00           O  
ATOM   2778  N   ALA A 332      61.770  47.070  51.140  1.00  0.00           N  
ATOM   2779  H   ALA A 332      61.490  46.330  50.530  1.00  0.00           H  
ATOM   2780  CA  ALA A 332      61.670  46.880  52.580  1.00  0.00           C  
ATOM   2781  CB  ALA A 332      61.080  45.510  52.910  1.00  0.00           C  
ATOM   2782  C   ALA A 332      63.040  47.010  53.220  1.00  0.00           C  
ATOM   2783  O   ALA A 332      63.160  47.580  54.300  1.00  0.00           O  
ATOM   2784  N   GLU A 333      64.050  46.490  52.540  1.00  0.00           N  
ATOM   2785  H   GLU A 333      63.880  46.050  51.660  1.00  0.00           H  
ATOM   2786  CA  GLU A 333      65.410  46.530  53.060  1.00  0.00           C  
ATOM   2787  CB  GLU A 333      66.340  45.730  52.140  1.00  0.00           C  
ATOM   2788  CG  GLU A 333      67.680  45.420  52.770  1.00  0.00           C  
ATOM   2789  CD  GLU A 333      68.520  44.480  51.930  1.00  0.00           C  
ATOM   2790  OE1 GLU A 333      69.650  44.170  52.350  1.00  0.00           O  
ATOM   2791  OE2 GLU A 333      68.050  44.040  50.860  1.00  0.00           O  
ATOM   2792  C   GLU A 333      65.870  47.980  53.160  1.00  0.00           C  
ATOM   2793  O   GLU A 333      66.450  48.380  54.160  1.00  0.00           O  
ATOM   2794  N   LEU A 334      65.590  48.770  52.130  1.00  0.00           N  
ATOM   2795  H   LEU A 334      65.080  48.400  51.350  1.00  0.00           H  
ATOM   2796  CA  LEU A 334      65.980  50.180  52.100  1.00  0.00           C  
ATOM   2797  CB  LEU A 334      65.630  50.790  50.740  1.00  0.00           C  
ATOM   2798  CG  LEU A 334      66.290  50.190  49.500  1.00  0.00           C  
ATOM   2799  CD1 LEU A 334      65.760  50.900  48.280  1.00  0.00           C  
ATOM   2800  CD2 LEU A 334      67.820  50.340  49.560  1.00  0.00           C  
ATOM   2801  C   LEU A 334      65.330  50.970  53.220  1.00  0.00           C  
ATOM   2802  O   LEU A 334      65.900  51.930  53.750  1.00  0.00           O  
ATOM   2803  N   LEU A 335      64.120  50.560  53.590  1.00  0.00           N  
ATOM   2804  H   LEU A 335      63.720  49.770  53.130  1.00  0.00           H  
ATOM   2805  CA  LEU A 335      63.360  51.220  54.640  1.00  0.00           C  
ATOM   2806  CB  LEU A 335      61.870  50.990  54.410  1.00  0.00           C  
ATOM   2807  CG  LEU A 335      61.310  51.540  53.100  1.00  0.00           C  
ATOM   2808  CD1 LEU A 335      59.920  50.940  52.860  1.00  0.00           C  
ATOM   2809  CD2 LEU A 335      61.210  53.080  53.160  1.00  0.00           C  
ATOM   2810  C   LEU A 335      63.740  50.740  56.040  1.00  0.00           C  
ATOM   2811  O   LEU A 335      63.270  51.290  57.040  1.00  0.00           O  
ATOM   2812  N   GLY A 336      64.570  49.700  56.120  1.00  0.00           N  
ATOM   2813  H   GLY A 336      64.950  49.300  55.280  1.00  0.00           H  
ATOM   2814  CA  GLY A 336      64.930  49.160  57.420  1.00  0.00           C  
ATOM   2815  C   GLY A 336      63.850  48.250  57.960  1.00  0.00           C  
ATOM   2816  O   GLY A 336      63.720  48.050  59.180  1.00  0.00           O  
ATOM   2817  N   TRP A 337      63.040  47.690  57.050  1.00  0.00           N  
ATOM   2818  H   TRP A 337      63.190  47.880  56.080  1.00  0.00           H  
ATOM   2819  CA  TRP A 337      61.950  46.820  57.460  1.00  0.00           C  
ATOM   2820  CB  TRP A 337      60.610  47.220  56.810  1.00  0.00           C  
ATOM   2821  CG  TRP A 337      60.140  48.640  56.930  1.00  0.00           C  
ATOM   2822  CD1 TRP A 337      60.520  49.570  57.860  1.00  0.00           C  
ATOM   2823  HD1 TRP A 337      61.230  49.430  58.550  1.00  0.00           H  
ATOM   2824  CD2 TRP A 337      59.110  49.260  56.150  1.00  0.00           C  
ATOM   2825  NE1 TRP A 337      59.790  50.730  57.700  1.00  0.00           N  
ATOM   2826  HE1 TRP A 337      59.880  51.560  58.250  1.00  0.00           H  
ATOM   2827  CE2 TRP A 337      58.920  50.560  56.650  1.00  0.00           C  
ATOM   2828  CE3 TRP A 337      58.330  48.830  55.060  1.00  0.00           C  
ATOM   2829  HE3 TRP A 337      58.450  47.910  54.680  1.00  0.00           H  
ATOM   2830  CZ2 TRP A 337      57.970  51.440  56.110  1.00  0.00           C  
ATOM   2831  HZ2 TRP A 337      57.850  52.360  56.480  1.00  0.00           H  
ATOM   2832  CZ3 TRP A 337      57.390  49.710  54.520  1.00  0.00           C  
ATOM   2833  HZ3 TRP A 337      56.820  49.410  53.750  1.00  0.00           H  
ATOM   2834  CH2 TRP A 337      57.220  51.000  55.050  1.00  0.00           C  
ATOM   2835  HH2 TRP A 337      56.540  51.610  54.640  1.00  0.00           H  
ATOM   2836  C   TRP A 337      62.200  45.350  57.080  1.00  0.00           C  
ATOM   2837  O   TRP A 337      61.290  44.530  57.210  1.00  0.00           O  
ATOM   2838  N   LYS A 338      63.400  45.010  56.610  1.00  0.00           N  
ATOM   2839  H   LYS A 338      64.110  45.710  56.530  1.00  0.00           H  
ATOM   2840  CA  LYS A 338      63.690  43.630  56.200  1.00  0.00           C  
ATOM   2841  CB  LYS A 338      65.180  43.460  55.880  1.00  0.00           C  
ATOM   2842  CG  LYS A 338      65.530  42.030  55.440  1.00  0.00           C  
ATOM   2843  CD  LYS A 338      67.020  41.850  55.190  1.00  0.00           C  
ATOM   2844  CE  LYS A 338      67.320  40.390  54.840  1.00  0.00           C  
ATOM   2845  NZ  LYS A 338      68.770  40.160  54.580  1.00  0.00           N1+
ATOM   2846  HZ1 LYS A 338      68.920  39.200  54.360  1.00  0.00           H  
ATOM   2847  HZ2 LYS A 338      69.070  40.730  53.820  1.00  0.00           H  
ATOM   2848  HZ3 LYS A 338      69.290  40.400  55.400  1.00  0.00           H  
ATOM   2849  C   LYS A 338      63.280  42.570  57.220  1.00  0.00           C  
ATOM   2850  O   LYS A 338      62.530  41.640  56.890  1.00  0.00           O  
ATOM   2851  N   LYS A 339      63.750  42.690  58.450  1.00  0.00           N  
ATOM   2852  H   LYS A 339      64.350  43.460  58.690  1.00  0.00           H  
ATOM   2853  CA  LYS A 339      63.400  41.700  59.450  1.00  0.00           C  
ATOM   2854  CB  LYS A 339      64.200  41.890  60.750  1.00  0.00           C  
ATOM   2855  CG  LYS A 339      64.100  40.660  61.640  1.00  0.00           C  
ATOM   2856  CD  LYS A 339      64.490  40.940  63.090  1.00  0.00           C  
ATOM   2857  CE  LYS A 339      65.910  41.410  63.240  1.00  0.00           C  
ATOM   2858  NZ  LYS A 339      66.230  41.540  64.700  1.00  0.00           N1+
ATOM   2859  HZ1 LYS A 339      67.170  41.860  64.810  1.00  0.00           H  
ATOM   2860  HZ2 LYS A 339      65.610  42.200  65.120  1.00  0.00           H  
ATOM   2861  HZ3 LYS A 339      66.130  40.650  65.150  1.00  0.00           H  
ATOM   2862  C   LYS A 339      61.920  41.700  59.800  1.00  0.00           C  
ATOM   2863  O   LYS A 339      61.310  40.640  59.900  1.00  0.00           O  
ATOM   2864  N   GLU A 340      61.340  42.890  60.000  1.00  0.00           N  
ATOM   2865  H   GLU A 340      61.880  43.730  59.910  1.00  0.00           H  
ATOM   2866  CA  GLU A 340      59.930  42.960  60.350  1.00  0.00           C  
ATOM   2867  CB  GLU A 340      59.500  44.420  60.530  1.00  0.00           C  
ATOM   2868  CG  GLU A 340      58.020  44.580  60.870  1.00  0.00           C  
ATOM   2869  CD  GLU A 340      57.660  45.980  61.340  1.00  0.00           C  
ATOM   2870  OE1 GLU A 340      58.200  46.960  60.780  1.00  0.00           O  
ATOM   2871  OE2 GLU A 340      56.820  46.100  62.260  1.00  0.00           O  
ATOM   2872  C   GLU A 340      59.070  42.270  59.270  1.00  0.00           C  
ATOM   2873  O   GLU A 340      58.140  41.520  59.600  1.00  0.00           O  
ATOM   2874  N   LEU A 341      59.390  42.500  58.010  1.00  0.00           N  
ATOM   2875  H   LEU A 341      60.160  43.100  57.790  1.00  0.00           H  
ATOM   2876  CA  LEU A 341      58.620  41.880  56.930  1.00  0.00           C  
ATOM   2877  CB  LEU A 341      59.080  42.410  55.570  1.00  0.00           C  
ATOM   2878  CG  LEU A 341      58.400  41.890  54.300  1.00  0.00           C  
ATOM   2879  CD1 LEU A 341      56.890  41.980  54.430  1.00  0.00           C  
ATOM   2880  CD2 LEU A 341      58.880  42.690  53.130  1.00  0.00           C  
ATOM   2881  C   LEU A 341      58.860  40.380  57.050  1.00  0.00           C  
ATOM   2882  O   LEU A 341      57.920  39.580  57.050  1.00  0.00           O  
ATOM   2883  N   GLU A 342      60.140  40.020  57.170  1.00  0.00           N  
ATOM   2884  H   GLU A 342      60.830  40.740  57.150  1.00  0.00           H  
ATOM   2885  CA  GLU A 342      60.580  38.630  57.310  1.00  0.00           C  
ATOM   2886  CB  GLU A 342      62.060  38.640  57.740  1.00  0.00           C  
ATOM   2887  CG  GLU A 342      62.710  37.280  57.900  1.00  0.00           C  
ATOM   2888  CD  GLU A 342      63.380  36.780  56.630  1.00  0.00           C  
ATOM   2889  OE1 GLU A 342      62.670  36.600  55.620  1.00  0.00           O  
ATOM   2890  OE2 GLU A 342      64.620  36.560  56.650  1.00  0.00           O  
ATOM   2891  C   GLU A 342      59.750  37.890  58.360  1.00  0.00           C  
ATOM   2892  O   GLU A 342      59.180  36.820  58.090  1.00  0.00           O  
ATOM   2893  N   ASP A 343      59.690  38.450  59.570  1.00  0.00           N  
ATOM   2894  H   ASP A 343      60.160  39.320  59.740  1.00  0.00           H  
ATOM   2895  CA  ASP A 343      58.950  37.820  60.660  1.00  0.00           C  
ATOM   2896  CB  ASP A 343      59.210  38.540  61.990  1.00  0.00           C  
ATOM   2897  CG  ASP A 343      60.670  38.550  62.380  1.00  0.00           C  
ATOM   2898  OD1 ASP A 343      61.410  37.640  61.940  1.00  0.00           O  
ATOM   2899  OD2 ASP A 343      61.080  39.460  63.140  1.00  0.00           O  
ATOM   2900  C   ASP A 343      57.450  37.790  60.410  1.00  0.00           C  
ATOM   2901  O   ASP A 343      56.750  36.900  60.870  1.00  0.00           O  
ATOM   2902  N   LEU A 344      56.960  38.810  59.690  1.00  0.00           N  
ATOM   2903  H   LEU A 344      57.580  39.510  59.360  1.00  0.00           H  
ATOM   2904  CA  LEU A 344      55.550  38.900  59.390  1.00  0.00           C  
ATOM   2905  CB  LEU A 344      55.250  40.240  58.720  1.00  0.00           C  
ATOM   2906  CG  LEU A 344      53.820  40.430  58.210  1.00  0.00           C  
ATOM   2907  CD1 LEU A 344      52.790  40.230  59.320  1.00  0.00           C  
ATOM   2908  CD2 LEU A 344      53.740  41.810  57.590  1.00  0.00           C  
ATOM   2909  C   LEU A 344      55.160  37.760  58.460  1.00  0.00           C  
ATOM   2910  O   LEU A 344      54.210  37.020  58.750  1.00  0.00           O  
ATOM   2911  N   VAL A 345      55.890  37.620  57.370  1.00  0.00           N  
ATOM   2912  H   VAL A 345      56.660  38.230  57.200  1.00  0.00           H  
ATOM   2913  CA  VAL A 345      55.580  36.550  56.410  1.00  0.00           C  
ATOM   2914  CB  VAL A 345      56.520  36.570  55.200  1.00  0.00           C  
ATOM   2915  CG1 VAL A 345      56.170  35.410  54.270  1.00  0.00           C  
ATOM   2916  CG2 VAL A 345      56.390  37.880  54.450  1.00  0.00           C  
ATOM   2917  C   VAL A 345      55.730  35.190  57.060  1.00  0.00           C  
ATOM   2918  O   VAL A 345      54.830  34.360  56.980  1.00  0.00           O  
ATOM   2919  N   ARG A 346      56.860  34.960  57.720  1.00  0.00           N  
ATOM   2920  H   ARG A 346      57.560  35.670  57.780  1.00  0.00           H  
ATOM   2921  CA  ARG A 346      57.080  33.670  58.350  1.00  0.00           C  
ATOM   2922  CB  ARG A 346      58.440  33.640  59.060  1.00  0.00           C  
ATOM   2923  CG  ARG A 346      58.890  32.220  59.390  1.00  0.00           C  
ATOM   2924  CD  ARG A 346      60.240  32.150  60.150  1.00  0.00           C  
ATOM   2925  NE  ARG A 346      61.330  32.770  59.410  1.00  0.00           N  
ATOM   2926  HE  ARG A 346      61.730  32.260  58.650  1.00  0.00           H  
ATOM   2927  CZ  ARG A 346      61.820  33.980  59.670  1.00  0.00           C  
ATOM   2928  NH1 ARG A 346      61.330  34.700  60.670  1.00  0.00           N  
ATOM   2929 1HH1 ARG A 346      60.580  34.340  61.220  1.00  0.00           H  
ATOM   2930 2HH1 ARG A 346      61.700  35.600  60.860  1.00  0.00           H  
ATOM   2931  NH2 ARG A 346      62.800  34.470  58.920  1.00  0.00           N  
ATOM   2932 1HH2 ARG A 346      63.170  33.930  58.160  1.00  0.00           H  
ATOM   2933 2HH2 ARG A 346      63.180  35.370  59.120  1.00  0.00           H  
ATOM   2934  C   ARG A 346      55.950  33.350  59.330  1.00  0.00           C  
ATOM   2935  O   ARG A 346      55.380  32.250  59.270  1.00  0.00           O  
ATOM   2936  N   ARG A 347      55.590  34.300  60.190  1.00  0.00           N  
ATOM   2937  H   ARG A 347      56.060  35.180  60.160  1.00  0.00           H  
ATOM   2938  CA  ARG A 347      54.540  34.100  61.180  1.00  0.00           C  
ATOM   2939  CB  ARG A 347      54.530  35.240  62.200  1.00  0.00           C  
ATOM   2940  CG  ARG A 347      53.420  35.120  63.240  1.00  0.00           C  
ATOM   2941  CD  ARG A 347      52.450  36.280  63.130  1.00  0.00           C  
ATOM   2942  NE  ARG A 347      53.090  37.550  63.430  1.00  0.00           N  
ATOM   2943  HE  ARG A 347      53.960  37.530  63.920  1.00  0.00           H  
ATOM   2944  CZ  ARG A 347      52.600  38.740  63.100  1.00  0.00           C  
ATOM   2945  NH1 ARG A 347      51.440  38.820  62.440  1.00  0.00           N  
ATOM   2946 1HH1 ARG A 347      50.940  37.990  62.190  1.00  0.00           H  
ATOM   2947 2HH1 ARG A 347      51.080  39.720  62.190  1.00  0.00           H  
ATOM   2948  NH2 ARG A 347      53.270  39.840  63.400  1.00  0.00           N  
ATOM   2949 1HH2 ARG A 347      54.140  39.780  63.880  1.00  0.00           H  
ATOM   2950 2HH2 ARG A 347      52.900  40.740  63.150  1.00  0.00           H  
ATOM   2951  C   ARG A 347      53.120  33.930  60.640  1.00  0.00           C  
ATOM   2952  O   ARG A 347      52.340  33.150  61.190  1.00  0.00           O  
ATOM   2953  N   GLU A 348      52.770  34.670  59.600  1.00  0.00           N  
ATOM   2954  H   GLU A 348      53.430  35.310  59.200  1.00  0.00           H  
ATOM   2955  CA  GLU A 348      51.440  34.560  59.030  1.00  0.00           C  
ATOM   2956  CB  GLU A 348      51.120  35.760  58.140  1.00  0.00           C  
ATOM   2957  CG  GLU A 348      50.960  37.050  58.930  1.00  0.00           C  
ATOM   2958  CD  GLU A 348      49.710  37.080  59.770  1.00  0.00           C  
ATOM   2959  OE1 GLU A 348      49.580  38.000  60.610  1.00  0.00           O  
ATOM   2960  OE2 GLU A 348      48.830  36.200  59.600  1.00  0.00           O  
ATOM   2961  C   GLU A 348      51.280  33.260  58.240  1.00  0.00           C  
ATOM   2962  O   GLU A 348      50.220  32.640  58.290  1.00  0.00           O  
ATOM   2963  N   HIS A 349      52.330  32.880  57.530  1.00  0.00           N  
ATOM   2964  H   HIS A 349      53.150  33.450  57.510  1.00  0.00           H  
ATOM   2965  CA  HIS A 349      52.330  31.630  56.760  1.00  0.00           C  
ATOM   2966  CB  HIS A 349      53.610  31.480  55.940  1.00  0.00           C  
ATOM   2967  CG  HIS A 349      53.560  32.140  54.600  1.00  0.00           C  
ATOM   2968  ND1 HIS A 349      52.610  33.090  54.260  1.00  0.00           N  
ATOM   2969  CD2 HIS A 349      54.360  32.010  53.510  1.00  0.00           C  
ATOM   2970  CE1 HIS A 349      52.850  33.510  53.030  1.00  0.00           C  
ATOM   2971  NE2 HIS A 349      53.900  32.880  52.560  1.00  0.00           N  
ATOM   2972  HE2 HIS A 349      54.300  33.000  51.650  1.00  0.00           H  
ATOM   2973  C   HIS A 349      52.210  30.460  57.740  1.00  0.00           C  
ATOM   2974  O   HIS A 349      51.520  29.480  57.480  1.00  0.00           O  
ATOM   2975  N   ALA A 350      52.870  30.580  58.890  1.00  0.00           N  
ATOM   2976  H   ALA A 350      53.410  31.390  59.090  1.00  0.00           H  
ATOM   2977  CA  ALA A 350      52.770  29.490  59.860  1.00  0.00           C  
ATOM   2978  CB  ALA A 350      53.850  29.630  60.950  1.00  0.00           C  
ATOM   2979  C   ALA A 350      51.370  29.410  60.470  1.00  0.00           C  
ATOM   2980  O   ALA A 350      50.870  28.310  60.740  1.00  0.00           O  
ATOM   2981  N   SER A 351      50.730  30.560  60.700  1.00  0.00           N  
ATOM   2982  H   SER A 351      51.180  31.420  60.480  1.00  0.00           H  
ATOM   2983  CA  SER A 351      49.400  30.570  61.250  1.00  0.00           C  
ATOM   2984  CB  SER A 351      48.930  31.990  61.540  1.00  0.00           C  
ATOM   2985  OG  SER A 351      49.760  32.590  62.530  1.00  0.00           O  
ATOM   2986  HG  SER A 351      49.450  33.520  62.710  1.00  0.00           H  
ATOM   2987  C   SER A 351      48.460  29.900  60.260  1.00  0.00           C  
ATOM   2988  O   SER A 351      47.560  29.160  60.640  1.00  0.00           O  
ATOM   2989  N   ILE A 352      48.680  30.160  58.970  1.00  0.00           N  
ATOM   2990  H   ILE A 352      49.420  30.790  58.700  1.00  0.00           H  
ATOM   2991  CA  ILE A 352      47.850  29.540  57.960  1.00  0.00           C  
ATOM   2992  CB  ILE A 352      48.130  30.120  56.550  1.00  0.00           C  
ATOM   2993  CG1 ILE A 352      47.680  31.580  56.530  1.00  0.00           C  
ATOM   2994  CG2 ILE A 352      47.360  29.330  55.480  1.00  0.00           C  
ATOM   2995  CD  ILE A 352      47.980  32.320  55.240  1.00  0.00           C  
ATOM   2996  C   ILE A 352      48.020  28.020  57.990  1.00  0.00           C  
ATOM   2997  O   ILE A 352      47.030  27.310  57.950  1.00  0.00           O  
ATOM   2998  N   ASP A 353      49.260  27.520  58.060  1.00  0.00           N  
ATOM   2999  H   ASP A 353      50.060  28.120  58.050  1.00  0.00           H  
ATOM   3000  CA  ASP A 353      49.430  26.060  58.160  1.00  0.00           C  
ATOM   3001  CB  ASP A 353      50.910  25.650  58.280  1.00  0.00           C  
ATOM   3002  CG  ASP A 353      51.710  25.910  57.030  1.00  0.00           C  
ATOM   3003  OD1 ASP A 353      51.200  25.640  55.930  1.00  0.00           O  
ATOM   3004  OD2 ASP A 353      52.870  26.370  57.160  1.00  0.00           O  
ATOM   3005  C   ASP A 353      48.710  25.530  59.420  1.00  0.00           C  
ATOM   3006  O   ASP A 353      47.970  24.550  59.370  1.00  0.00           O  
ATOM   3007  N   ALA A 354      48.940  26.190  60.550  1.00  0.00           N  
ATOM   3008  H   ALA A 354      49.540  26.990  60.540  1.00  0.00           H  
ATOM   3009  CA  ALA A 354      48.340  25.750  61.800  1.00  0.00           C  
ATOM   3010  CB  ALA A 354      48.880  26.580  62.960  1.00  0.00           C  
ATOM   3011  C   ALA A 354      46.820  25.850  61.770  1.00  0.00           C  
ATOM   3012  O   ALA A 354      46.130  25.050  62.410  1.00  0.00           O  
ATOM   3013  N   GLN A 355      46.330  26.820  60.990  1.00  0.00           N  
ATOM   3014  H   GLN A 355      46.980  27.350  60.450  1.00  0.00           H  
ATOM   3015  CA  GLN A 355      44.920  27.160  60.870  1.00  0.00           C  
ATOM   3016  CB  GLN A 355      44.010  25.940  60.800  1.00  0.00           C  
ATOM   3017  CG  GLN A 355      43.520  25.620  59.410  1.00  0.00           C  
ATOM   3018  CD  GLN A 355      44.560  24.930  58.580  1.00  0.00           C  
ATOM   3019  OE1 GLN A 355      45.640  25.460  58.350  1.00  0.00           O  
ATOM   3020  NE2 GLN A 355      44.250  23.710  58.120  1.00  0.00           N  
ATOM   3021 1HE2 GLN A 355      43.360  23.310  58.340  1.00  0.00           H  
ATOM   3022 2HE2 GLN A 355      44.910  23.210  57.560  1.00  0.00           H  
ATOM   3023  C   GLN A 355      44.590  27.930  62.130  1.00  0.00           C  
ATOM   3024  O   GLN A 355      44.230  29.100  62.070  1.00  0.00           O  
ATOM   3025  N   SER A 356      44.750  27.220  63.240  1.00  0.00           N  
ATOM   3026  H   SER A 356      45.050  26.270  63.130  1.00  0.00           H  
ATOM   3027  CA  SER A 356      44.530  27.670  64.610  1.00  0.00           C  
ATOM   3028  CB  SER A 356      45.870  28.050  65.250  1.00  0.00           C  
ATOM   3029  OG  SER A 356      45.720  28.370  66.620  1.00  0.00           O  
ATOM   3030  HG  SER A 356      46.610  28.610  67.010  1.00  0.00           H  
ATOM   3031  C   SER A 356      43.530  28.790  64.840  1.00  0.00           C  
ATOM   3032  O1  SER A 356      42.890  29.280  63.750  1.00  0.00           O  
ATOM   3033  O2  SER A 356      43.340  29.190  66.130  1.00  0.00           O  
TER    3034      SER A 356 
HETATM 3035  C26 DRG C 302      35.560  40.970  33.890  1.00  0.00           C  
HETATM 3036  C27 DRG C 302      34.510  41.860  34.110  1.00  0.00           C  
HETATM 3037  C28 DRG C 302      33.510  41.540  35.010  1.00  0.00           C  
HETATM 3038  C29 DRG C 302      33.570  40.340  35.710  1.00  0.00           C  
HETATM 3039  C30 DRG C 302      34.620  39.460  35.500  1.00  0.00           C  
HETATM 3040  C25 DRG C 302      35.620  39.760  34.570  1.00  0.00           C  
HETATM 3041  C23 DRG C 302      36.720  38.760  34.320  1.00  0.00           C  
HETATM 3042  C24 DRG C 302      36.920  38.470  32.820  1.00  0.00           C  
HETATM 3043  C21 DRG C 302      38.000  39.160  35.070  1.00  0.00           C  
HETATM 3044  O22 DRG C 302      38.120  38.920  36.260  1.00  0.00           O  
HETATM 3045  N20 DRG C 302      38.940  39.730  34.280  1.00  0.00           N  
HETATM 3046  HAC DRG C 302      38.690  39.940  33.340  1.00  0.00           H  
HETATM 3047  C16 DRG C 302      40.210  40.060  34.670  1.00  0.00           C  
HETATM 3048  C15 DRG C 302      40.910  39.340  35.630  1.00  0.00           C  
HETATM 3049  C17 DRG C 302      40.840  41.120  34.030  1.00  0.00           C  
HETATM 3050  C18 DRG C 302      42.140  41.480  34.380  1.00  0.00           C  
HETATM 3051  C19 DRG C 302      42.820  40.770  35.360  1.00  0.00           C  
HETATM 3052  C14 DRG C 302      42.210  39.690  35.980  1.00  0.00           C  
HETATM 3053  N13 DRG C 302      42.880  39.000  36.930  1.00  0.00           N1+
HETATM 3054  HAB DRG C 302      43.250  39.510  37.710  1.00  0.00           H  
HETATM 3055  C12 DRG C 302      43.100  37.670  36.890  1.00  0.00           C  
HETATM 3056  C10 DRG C 302      43.890  37.020  37.940  1.00  0.00           C  
HETATM 3057  C5  DRG C 302      45.070  36.290  37.640  1.00  0.00           C  
HETATM 3058  C4  DRG C 302      45.490  36.060  36.310  1.00  0.00           C  
HETATM 3059  C1  DRG C 302      46.600  35.240  36.060  1.00  0.00           C  
HETATM 3060  C2  DRG C 302      47.320  34.680  37.120  1.00  0.00           C  
HETATM 3061  C3  DRG C 302      46.960  34.960  38.450  1.00  0.00           C  
HETATM 3062  C6  DRG C 302      45.850  35.780  38.710  1.00  0.00           C  
HETATM 3063  C7  DRG C 302      45.520  36.100  40.030  1.00  0.00           C  
HETATM 3064  C8  DRG C 302      44.310  36.730  40.320  1.00  0.00           C  
HETATM 3065  C9  DRG C 302      43.480  37.150  39.280  1.00  0.00           C  
HETATM 3066  O11 DRG C 302      42.230  37.660  39.600  1.00  0.00           O  
HETATM 3067  HAA DRG C 302      42.120  37.670  40.590  1.00  0.00           H  
TER    3068      DRG C 302 
CONECT 3035 3036 3040
CONECT 3036 3035 3037
CONECT 3037 3036 3038
CONECT 3038 3037 3039
CONECT 3039 3038 3040
CONECT 3040 3035 3039 3041
CONECT 3041 3040 3043 3042
CONECT 3042 3041
CONECT 3043 3041 3045 3044
CONECT 3044 3043
CONECT 3045 3043 3047 3046
CONECT 3046 3045
CONECT 3047 3045 3049 3048
CONECT 3048 3047 3052
CONECT 3049 3047 3050
CONECT 3050 3049 3051
CONECT 3051 3050 3052
CONECT 3052 3048 3051 3053
CONECT 3053 3052 3055 3054
CONECT 3054 3053
CONECT 3055 3053 3056
CONECT 3056 3055 3057 3065
CONECT 3057 3056 3062 3058
CONECT 3058 3057 3059
CONECT 3059 3058 3060
CONECT 3060 3059 3061
CONECT 3061 3060 3062
CONECT 3062 3057 3061 3063
CONECT 3063 3062 3064
CONECT 3064 3063 3065
CONECT 3065 3056 3064 3066
CONECT 3066 3065 3067
CONECT 3067 3066
END
