# Supplementary material for: Insight the C-Site Pocket Conformational Changes Responsible for Sirtuin 2 Activity Using Molecular Dynamics Simulations
Source: PLoS One. 2013 Mar 20;8(3):e59278. doi: 10.1371/journal.pone.0059278 (PMC3603925; doi:10.1371/journal.pone.0059278)
Supplement: File S1 — An archive containing the initial docking strucutre of WT and NAD, WT and Inhibitor, Q167A and NAD, Q167A and Inhibitor, H187A and NAD, and H187A and Inhibitor. (ZIP) [file pone.0059278.s001.zip › S3.pdb]

REMARK   Accelrys Discovery Studio PDB file
REMARK   Created:  Wed Feb 06 12:05:25 Korea Standard Time 2013
ATOM      1  N   ARG A  57      42.827  50.629  35.753  1.00 38.17           N1+
ATOM      2  CA  ARG A  57      41.964  49.409  35.792  1.00 41.00           C  
ATOM      3  C   ARG A  57      42.546  48.426  34.809  1.00 38.53           C  
ATOM      4  O   ARG A  57      41.837  47.559  34.303  1.00 42.28           O  
ATOM      5  CB  ARG A  57      40.532  49.739  35.359  1.00 40.89           C  
ATOM      6  CG  ARG A  57      39.835  50.804  36.200  1.00 43.38           C  
ATOM      7  CD  ARG A  57      39.634  50.339  37.628  1.00 43.19           C  
ATOM      8  NE  ARG A  57      38.990  51.363  38.444  1.00 46.27           N  
ATOM      9  CZ  ARG A  57      38.716  51.212  39.735  1.00 46.30           C  
ATOM     10  NH1 ARG A  57      39.037  50.081  40.343  1.00 47.42           N  
ATOM     11  NH2 ARG A  57      38.131  52.190  40.417  1.00 46.86           N  
ATOM     12  N   LEU A  58      43.839  48.567  34.539  1.00 37.17           N  
ATOM     13  CA  LEU A  58      44.489  47.703  33.589  1.00 34.00           C  
ATOM     14  C   LEU A  58      45.680  46.884  34.045  1.00 30.40           C  
ATOM     15  O   LEU A  58      46.228  47.065  35.131  1.00 26.66           O  
ATOM     16  CB  LEU A  58      44.828  48.488  32.313  1.00 33.97           C  
ATOM     17  CG  LEU A  58      45.420  49.896  32.308  1.00 37.17           C  
ATOM     18  CD1 LEU A  58      46.743  49.959  33.031  1.00 37.26           C  
ATOM     19  CD2 LEU A  58      45.567  50.311  30.843  1.00 38.46           C  
ATOM     20  N   LEU A  59      46.055  45.967  33.169  1.00 26.44           N  
ATOM     21  CA  LEU A  59      47.131  45.019  33.392  1.00 27.50           C  
ATOM     22  C   LEU A  59      48.526  45.579  33.156  1.00 28.80           C  
ATOM     23  O   LEU A  59      48.744  46.320  32.192  1.00 28.41           O  
ATOM     24  CB  LEU A  59      46.914  43.828  32.467  1.00 25.24           C  
ATOM     25  CG  LEU A  59      45.528  43.192  32.557  1.00 21.63           C  
ATOM     26  CD1 LEU A  59      45.422  42.112  31.489  1.00 22.13           C  
ATOM     27  CD2 LEU A  59      45.285  42.639  33.965  1.00 22.51           C  
ATOM     28  N   ASP A  60      49.463  45.206  34.030  1.00 30.85           N  
ATOM     29  CA  ASP A  60      50.856  45.642  33.917  1.00 31.71           C  
ATOM     30  C   ASP A  60      51.394  44.971  32.670  1.00 29.98           C  
ATOM     31  O   ASP A  60      52.177  45.553  31.924  1.00 28.90           O  
ATOM     32  CB  ASP A  60      51.715  45.163  35.095  1.00 35.48           C  
ATOM     33  CG  ASP A  60      51.060  45.377  36.444  1.00 38.21           C  
ATOM     34  OD1 ASP A  60      50.612  46.513  36.746  1.00 41.07           O  
ATOM     35  OD2 ASP A  60      51.015  44.394  37.220  1.00 37.51           O  
ATOM     36  N   GLU A  61      50.995  43.717  32.469  1.00 28.28           N  
ATOM     37  CA  GLU A  61      51.419  42.968  31.293  1.00 25.80           C  
ATOM     38  C   GLU A  61      50.305  42.018  30.841  1.00 23.57           C  
ATOM     39  O   GLU A  61      49.490  41.570  31.645  1.00 21.34           O  
ATOM     40  CB  GLU A  61      52.724  42.192  31.571  1.00 30.34           C  
ATOM     41  CG  GLU A  61      52.639  41.106  32.630  1.00 34.73           C  
ATOM     42  CD  GLU A  61      53.931  40.295  32.759  1.00 37.63           C  
ATOM     43  OE1 GLU A  61      53.931  39.306  33.538  1.00 34.22           O  
ATOM     44  OE2 GLU A  61      54.941  40.645  32.088  1.00 37.02           O  
ATOM     45  N   LEU A  62      50.261  41.731  29.547  1.00 21.35           N  
ATOM     46  CA  LEU A  62      49.228  40.856  29.012  1.00 22.99           C  
ATOM     47  C   LEU A  62      49.602  39.393  29.168  1.00 21.34           C  
ATOM     48  O   LEU A  62      49.820  38.689  28.191  1.00 24.42           O  
ATOM     49  CB  LEU A  62      48.970  41.183  27.543  1.00 24.24           C  
ATOM     50  CG  LEU A  62      48.495  42.615  27.284  1.00 25.36           C  
ATOM     51  CD1 LEU A  62      48.074  42.762  25.835  1.00 23.74           C  
ATOM     52  CD2 LEU A  62      47.334  42.938  28.191  1.00 23.01           C  
ATOM     53  N   THR A  63      49.671  38.953  30.416  1.00 23.34           N  
ATOM     54  CA  THR A  63      50.024  37.576  30.728  1.00 22.59           C  
ATOM     55  C   THR A  63      49.176  37.093  31.885  1.00 20.33           C  
ATOM     56  O   THR A  63      48.509  37.883  32.561  1.00 18.14           O  
ATOM     57  CB  THR A  63      51.490  37.476  31.172  1.00 22.67           C  
ATOM     58  CG2 THR A  63      52.416  38.058  30.101  1.00 24.15           C  
ATOM     59  OG1 THR A  63      51.655  38.204  32.395  1.00 22.75           O  
ATOM     60  N   LEU A  64      49.202  35.787  32.129  1.00 17.42           N  
ATOM     61  CA  LEU A  64      48.452  35.245  33.239  1.00 19.06           C  
ATOM     62  C   LEU A  64      48.975  35.901  34.508  1.00 18.26           C  
ATOM     63  O   LEU A  64      48.212  36.180  35.422  1.00 17.10           O  
ATOM     64  CB  LEU A  64      48.635  33.722  33.325  1.00 19.41           C  
ATOM     65  CG  LEU A  64      47.778  33.048  34.384  1.00 20.29           C  
ATOM     66  CD1 LEU A  64      46.314  33.128  33.943  1.00 24.14           C  
ATOM     67  CD2 LEU A  64      48.193  31.592  34.554  1.00 22.83           C  
ATOM     68  N   GLU A  65      50.290  36.130  34.565  1.00 19.21           N  
ATOM     69  CA  GLU A  65      50.897  36.768  35.734  1.00 21.83           C  
ATOM     70  C   GLU A  65      50.316  38.165  35.915  1.00 19.46           C  
ATOM     71  O   GLU A  65      50.018  38.575  37.029  1.00 20.76           O  
ATOM     72  CB  GLU A  65      52.422  36.894  35.578  1.00 25.11           C  
ATOM     73  CG  GLU A  65      53.242  35.616  35.730  1.00 32.63           C  
ATOM     74  CD  GLU A  65      52.919  34.544  34.717  1.00 33.95           C  
ATOM     75  OE1 GLU A  65      52.610  34.873  33.554  1.00 34.44           O  
ATOM     76  OE2 GLU A  65      53.014  33.354  35.086  1.00 39.45           O  
ATOM     77  N   GLY A  66      50.179  38.890  34.810  1.00 19.56           N  
ATOM     78  CA  GLY A  66      49.620  40.235  34.863  1.00 20.38           C  
ATOM     79  C   GLY A  66      48.211  40.231  35.434  1.00 20.06           C  
ATOM     80  O   GLY A  66      47.819  41.098  36.216  1.00 18.96           O  
ATOM     81  N   VAL A  67      47.429  39.244  35.015  1.00 19.11           N  
ATOM     82  CA  VAL A  67      46.067  39.107  35.496  1.00 14.16           C  
ATOM     83  C   VAL A  67      46.060  38.801  36.989  1.00 15.39           C  
ATOM     84  O   VAL A  67      45.268  39.350  37.735  1.00 14.86           O  
ATOM     85  CB  VAL A  67      45.327  37.982  34.727  1.00 16.29           C  
ATOM     86  CG1 VAL A  67      43.939  37.738  35.342  1.00 18.64           C  
ATOM     87  CG2 VAL A  67      45.223  38.371  33.258  1.00 15.38           C  
ATOM     88  N   ALA A  68      46.961  37.927  37.431  1.00 16.08           N  
ATOM     89  CA  ALA A  68      47.021  37.593  38.844  1.00 17.39           C  
ATOM     90  C   ALA A  68      47.312  38.838  39.689  1.00 16.16           C  
ATOM     91  O   ALA A  68      46.672  39.055  40.724  1.00 18.18           O  
ATOM     92  CB  ALA A  68      48.094  36.506  39.085  1.00 19.79           C  
ATOM     93  N   ARG A  69      48.249  39.667  39.250  1.00 18.39           N  
ATOM     94  CA  ARG A  69      48.555  40.874  40.013  1.00 20.53           C  
ATOM     95  C   ARG A  69      47.361  41.820  40.032  1.00 22.45           C  
ATOM     96  O   ARG A  69      47.043  42.440  41.057  1.00 21.41           O  
ATOM     97  CB  ARG A  69      49.788  41.575  39.449  1.00 23.43           C  
ATOM     98  CG  ARG A  69      51.081  40.827  39.726  1.00 26.47           C  
ATOM     99  CD  ARG A  69      52.270  41.714  39.416  1.00 26.56           C  
ATOM    100  NE  ARG A  69      52.419  41.960  37.994  1.00 26.43           N  
ATOM    101  CZ  ARG A  69      52.934  41.077  37.151  1.00 28.79           C  
ATOM    102  NH1 ARG A  69      53.347  39.895  37.601  1.00 30.93           N  
ATOM    103  NH2 ARG A  69      53.032  41.368  35.864  1.00 30.03           N  
ATOM    104  N   TYR A  70      46.685  41.927  38.896  1.00 20.71           N  
ATOM    105  CA  TYR A  70      45.512  42.767  38.831  1.00 20.99           C  
ATOM    106  C   TYR A  70      44.454  42.264  39.820  1.00 20.06           C  
ATOM    107  O   TYR A  70      43.821  43.055  40.511  1.00 17.64           O  
ATOM    108  CB  TYR A  70      44.972  42.774  37.403  1.00 21.25           C  
ATOM    109  CG  TYR A  70      43.665  43.497  37.263  1.00 21.16           C  
ATOM    110  CD1 TYR A  70      43.579  44.882  37.463  1.00 20.19           C  
ATOM    111  CD2 TYR A  70      42.503  42.797  36.951  1.00 20.55           C  
ATOM    112  CE1 TYR A  70      42.359  45.543  37.353  1.00 18.31           C  
ATOM    113  CE2 TYR A  70      41.287  43.433  36.838  1.00 19.58           C  
ATOM    114  CZ  TYR A  70      41.213  44.808  37.039  1.00 21.44           C  
ATOM    115  OH  TYR A  70      39.995  45.432  36.941  1.00 21.41           O  
ATOM    116  N   MET A  71      44.272  40.943  39.890  1.00 19.27           N  
ATOM    117  CA  MET A  71      43.294  40.353  40.794  1.00 20.88           C  
ATOM    118  C   MET A  71      43.584  40.653  42.249  1.00 20.95           C  
ATOM    119  O   MET A  71      42.683  40.626  43.081  1.00 21.13           O  
ATOM    120  CB  MET A  71      43.225  38.837  40.593  1.00 19.82           C  
ATOM    121  CG  MET A  71      42.645  38.449  39.244  1.00 19.71           C  
ATOM    122  SD  MET A  71      42.507  36.662  38.997  1.00 20.71           S  
ATOM    123  CE  MET A  71      41.462  36.220  40.314  1.00 17.85           C  
ATOM    124  N   GLN A  72      44.841  40.952  42.557  1.00 23.47           N  
ATOM    125  CA  GLN A  72      45.207  41.252  43.934  1.00 25.42           C  
ATOM    126  C   GLN A  72      45.181  42.746  44.209  1.00 28.28           C  
ATOM    127  O   GLN A  72      45.374  43.170  45.354  1.00 30.77           O  
ATOM    128  CB  GLN A  72      46.580  40.671  44.244  1.00 26.58           C  
ATOM    129  CG  GLN A  72      46.625  39.182  43.990  1.00 30.40           C  
ATOM    130  CD  GLN A  72      47.995  38.590  44.189  1.00 32.21           C  
ATOM    131  NE2 GLN A  72      48.084  37.577  45.045  1.00 33.57           N  
ATOM    132  OE1 GLN A  72      48.964  39.030  43.575  1.00 33.18           O  
ATOM    133  N   SER A  73      44.939  43.542  43.168  1.00 28.62           N  
ATOM    134  CA  SER A  73      44.863  44.994  43.334  1.00 30.11           C  
ATOM    135  C   SER A  73      43.478  45.302  43.884  1.00 31.45           C  
ATOM    136  O   SER A  73      42.568  44.477  43.782  1.00 32.32           O  
ATOM    137  CB  SER A  73      45.052  45.717  41.999  1.00 30.68           C  
ATOM    138  OG  SER A  73      43.897  45.610  41.179  1.00 28.31           O  
ATOM    139  N   GLU A  74      43.299  46.484  44.463  1.00 33.19           N  
ATOM    140  CA  GLU A  74      41.998  46.831  45.026  1.00 34.09           C  
ATOM    141  C   GLU A  74      40.962  47.153  43.956  1.00 33.43           C  
ATOM    142  O   GLU A  74      39.764  47.211  44.237  1.00 32.74           O  
ATOM    143  CB  GLU A  74      42.137  48.011  45.996  1.00 37.54           C  
ATOM    144  CG  GLU A  74      42.566  49.333  45.380  1.00 40.59           C  
ATOM    145  CD  GLU A  74      41.511  49.935  44.463  1.00 44.42           C  
ATOM    146  OE1 GLU A  74      40.338  50.050  44.892  1.00 45.70           O  
ATOM    147  OE2 GLU A  74      41.855  50.308  43.318  1.00 46.07           O  
ATOM    148  N   ARG A  75      41.429  47.343  42.728  1.00 31.24           N  
ATOM    149  CA  ARG A  75      40.559  47.684  41.605  1.00 32.64           C  
ATOM    150  C   ARG A  75      39.746  46.479  41.117  1.00 29.59           C  
ATOM    151  O   ARG A  75      38.683  46.637  40.510  1.00 28.71           O  
ATOM    152  CB  ARG A  75      41.413  48.232  40.461  1.00 35.31           C  
ATOM    153  CG  ARG A  75      42.570  49.090  40.970  1.00 40.59           C  
ATOM    154  CD  ARG A  75      43.258  49.881  39.883  1.00 43.50           C  
ATOM    155  NE  ARG A  75      42.331  50.804  39.234  1.00 45.51           N  
ATOM    156  CZ  ARG A  75      42.702  51.749  38.379  1.00 44.64           C  
ATOM    157  NH1 ARG A  75      43.985  51.898  38.073  1.00 46.74           N  
ATOM    158  NH2 ARG A  75      41.793  52.531  37.820  1.00 45.92           N  
ATOM    159  N   CYS A  76      40.242  45.280  41.392  1.00 24.91           N  
ATOM    160  CA  CYS A  76      39.558  44.054  40.960  1.00 22.18           C  
ATOM    161  C   CYS A  76      38.647  43.536  42.067  1.00 24.41           C  
ATOM    162  O   CYS A  76      39.062  42.742  42.912  1.00 25.15           O  
ATOM    163  CB  CYS A  76      40.600  42.999  40.584  1.00 25.30           C  
ATOM    164  SG  CYS A  76      39.931  41.493  39.799  1.00 22.34           S  
ATOM    165  N   ARG A  77      37.399  43.991  42.056  1.00 23.14           N  
ATOM    166  CA  ARG A  77      36.434  43.610  43.073  1.00 23.94           C  
ATOM    167  C   ARG A  77      35.328  42.693  42.559  1.00 20.68           C  
ATOM    168  O   ARG A  77      34.787  41.905  43.322  1.00 19.95           O  
ATOM    169  CB  ARG A  77      35.787  44.864  43.677  1.00 28.46           C  
ATOM    170  CG  ARG A  77      36.782  45.817  44.347  1.00 32.62           C  
ATOM    171  CD  ARG A  77      36.073  47.016  44.978  1.00 37.23           C  
ATOM    172  NE  ARG A  77      37.008  47.992  45.543  1.00 40.42           N  
ATOM    173  CZ  ARG A  77      37.845  47.744  46.550  1.00 42.72           C  
ATOM    174  NH1 ARG A  77      37.878  46.544  47.124  1.00 43.50           N  
ATOM    175  NH2 ARG A  77      38.659  48.701  46.984  1.00 43.59           N  
ATOM    176  N   ARG A  78      35.008  42.818  41.275  1.00 19.19           N  
ATOM    177  CA  ARG A  78      33.934  42.041  40.652  1.00 17.95           C  
ATOM    178  C   ARG A  78      34.454  41.233  39.468  1.00 15.61           C  
ATOM    179  O   ARG A  78      34.969  41.782  38.488  1.00 15.94           O  
ATOM    180  CB  ARG A  78      32.837  42.994  40.172  1.00 22.12           C  
ATOM    181  CG  ARG A  78      32.247  43.875  41.277  1.00 27.47           C  
ATOM    182  CD  ARG A  78      31.180  44.799  40.694  1.00 34.18           C  
ATOM    183  NE  ARG A  78      30.579  45.671  41.699  1.00 38.89           N  
ATOM    184  CZ  ARG A  78      31.222  46.651  42.329  1.00 40.01           C  
ATOM    185  NH1 ARG A  78      32.502  46.895  42.062  1.00 40.93           N  
ATOM    186  NH2 ARG A  78      30.581  47.391  43.227  1.00 41.11           N  
ATOM    187  N   VAL A  79      34.303  39.914  39.572  1.00 16.19           N  
ATOM    188  CA  VAL A  79      34.759  39.010  38.532  1.00 13.49           C  
ATOM    189  C   VAL A  79      33.560  38.260  37.970  1.00 10.43           C  
ATOM    190  O   VAL A  79      32.683  37.838  38.714  1.00 11.39           O  
ATOM    191  CB  VAL A  79      35.740  37.956  39.118  1.00 12.13           C  
ATOM    192  CG1 VAL A  79      36.262  37.023  38.009  1.00 16.37           C  
ATOM    193  CG2 VAL A  79      36.889  38.669  39.848  1.00 15.55           C  
ATOM    194  N   ILE A  80      33.535  38.126  36.647  1.00 10.49           N  
ATOM    195  CA  ILE A  80      32.497  37.357  35.976  1.00  9.56           C  
ATOM    196  C   ILE A  80      33.200  36.250  35.191  1.00  8.96           C  
ATOM    197  O   ILE A  80      34.191  36.489  34.476  1.00 11.39           O  
ATOM    198  CB  ILE A  80      31.663  38.219  34.994  1.00 10.41           C  
ATOM    199  CG1 ILE A  80      30.776  39.197  35.782  1.00  8.84           C  
ATOM    200  CG2 ILE A  80      30.804  37.312  34.113  1.00 11.91           C  
ATOM    201  CD1 ILE A  80      29.879  40.045  34.881  1.00 12.51           C  
ATOM    202  N   CYS A  81      32.718  35.026  35.358  1.00  9.86           N  
ATOM    203  CA  CYS A  81      33.259  33.892  34.620  1.00 10.61           C  
ATOM    204  C   CYS A  81      32.203  33.514  33.575  1.00  6.44           C  
ATOM    205  O   CYS A  81      31.027  33.538  33.887  1.00 10.23           O  
ATOM    206  CB  CYS A  81      33.439  32.674  35.498  1.00 10.69           C  
ATOM    207  SG  CYS A  81      34.623  32.892  36.825  1.00 15.60           S  
ATOM    208  N   LEU A  82      32.658  33.206  32.365  1.00  8.05           N  
ATOM    209  CA  LEU A  82      31.812  32.767  31.247  1.00  6.28           C  
ATOM    210  C   LEU A  82      32.449  31.418  30.935  1.00  8.24           C  
ATOM    211  O   LEU A  82      33.616  31.353  30.541  1.00  8.47           O  
ATOM    212  CB  LEU A  82      31.944  33.705  30.037  1.00 10.28           C  
ATOM    213  CG  LEU A  82      31.642  35.201  30.164  1.00 12.15           C  
ATOM    214  CD1 LEU A  82      31.763  35.822  28.776  1.00 17.49           C  
ATOM    215  CD2 LEU A  82      30.269  35.432  30.703  1.00 13.51           C  
ATOM    216  N   VAL A  83      31.691  30.353  31.136  1.00  6.58           N  
ATOM    217  CA  VAL A  83      32.202  29.000  30.954  1.00  9.27           C  
ATOM    218  C   VAL A  83      31.407  28.124  30.027  1.00  7.83           C  
ATOM    219  O   VAL A  83      30.181  28.273  29.895  1.00  8.71           O  
ATOM    220  CB  VAL A  83      32.327  28.308  32.329  1.00  7.90           C  
ATOM    221  CG1 VAL A  83      33.235  29.169  33.218  1.00  9.27           C  
ATOM    222  CG2 VAL A  83      30.953  28.132  32.982  1.00  7.43           C  
ATOM    223  N   GLY A  84      32.131  27.212  29.377  1.00  9.29           N  
ATOM    224  CA  GLY A  84      31.546  26.268  28.432  1.00  8.57           C  
ATOM    225  C   GLY A  84      31.955  24.829  28.736  1.00 10.11           C  
ATOM    226  O   GLY A  84      32.555  24.540  29.777  1.00  7.09           O  
ATOM    227  N   ALA A  85      31.645  23.937  27.800  1.00 11.14           N  
ATOM    228  CA  ALA A  85      31.922  22.515  27.913  1.00 10.64           C  
ATOM    229  C   ALA A  85      33.355  22.138  28.272  1.00 10.63           C  
ATOM    230  O   ALA A  85      33.573  21.095  28.889  1.00 10.55           O  
ATOM    231  CB  ALA A  85      31.502  21.802  26.597  1.00 13.74           C  
ATOM    232  N   GLY A  86      34.315  22.972  27.887  1.00 10.64           N  
ATOM    233  CA  GLY A  86      35.714  22.692  28.172  1.00 13.47           C  
ATOM    234  C   GLY A  86      36.026  22.631  29.652  1.00 11.35           C  
ATOM    235  O   GLY A  86      37.048  22.058  30.034  1.00 13.12           O  
ATOM    236  N   ILE A  87      35.184  23.198  30.512  1.00  9.17           N  
ATOM    237  CA  ILE A  87      35.546  23.126  31.937  1.00 11.55           C  
ATOM    238  C   ILE A  87      35.096  21.819  32.591  1.00 10.24           C  
ATOM    239  O   ILE A  87      35.425  21.557  33.746  1.00  9.52           O  
ATOM    240  CB  ILE A  87      34.984  24.306  32.780  1.00 12.08           C  
ATOM    241  CG1 ILE A  87      33.481  24.162  32.998  1.00 10.85           C  
ATOM    242  CG2 ILE A  87      35.309  25.640  32.092  1.00 14.33           C  
ATOM    243  CD1 ILE A  87      32.969  25.129  34.080  1.00  8.82           C  
ATOM    244  N   SER A  88      34.354  20.998  31.854  1.00  9.76           N  
ATOM    245  CA  SER A  88      33.874  19.732  32.393  1.00 11.80           C  
ATOM    246  C   SER A  88      34.459  18.498  31.712  1.00 10.47           C  
ATOM    247  O   SER A  88      34.208  17.370  32.138  1.00 11.57           O  
ATOM    248  CB  SER A  88      32.344  19.689  32.333  1.00 11.30           C  
ATOM    249  OG  SER A  88      31.799  20.756  33.108  1.00 12.60           O  
ATOM    250  N   THR A  89      35.234  18.706  30.660  1.00 11.79           N  
ATOM    251  CA  THR A  89      35.813  17.572  29.983  1.00 13.05           C  
ATOM    252  C   THR A  89      36.686  16.720  30.907  1.00 11.26           C  
ATOM    253  O   THR A  89      36.680  15.492  30.791  1.00 11.88           O  
ATOM    254  CB  THR A  89      36.620  18.011  28.736  1.00 16.45           C  
ATOM    255  CG2 THR A  89      35.710  18.633  27.712  1.00 15.45           C  
ATOM    256  OG1 THR A  89      37.595  18.982  29.107  1.00 24.53           O  
ATOM    257  N   SER A  90      37.412  17.329  31.844  1.00 13.09           N  
ATOM    258  CA  SER A  90      38.272  16.531  32.727  1.00 14.81           C  
ATOM    259  C   SER A  90      37.471  15.736  33.763  1.00 16.18           C  
ATOM    260  O   SER A  90      38.010  14.837  34.411  1.00 15.37           O  
ATOM    261  CB  SER A  90      39.308  17.411  33.447  1.00 13.20           C  
ATOM    262  OG  SER A  90      38.698  18.230  34.429  1.00 14.35           O  
ATOM    263  N   ALA A  91      36.188  16.059  33.924  1.00 12.40           N  
ATOM    264  CA  ALA A  91      35.354  15.315  34.860  1.00 12.52           C  
ATOM    265  C   ALA A  91      34.900  14.031  34.188  1.00 12.30           C  
ATOM    266  O   ALA A  91      34.425  13.137  34.842  1.00  9.99           O  
ATOM    267  CB  ALA A  91      34.121  16.140  35.280  1.00 12.83           C  
ATOM    268  N   GLY A  92      35.030  13.962  32.870  1.00 12.35           N  
ATOM    269  CA  GLY A  92      34.597  12.787  32.150  1.00 13.49           C  
ATOM    270  C   GLY A  92      33.332  13.016  31.351  1.00 13.96           C  
ATOM    271  O   GLY A  92      32.822  12.083  30.729  1.00 14.49           O  
ATOM    272  N   ILE A  93      32.822  14.243  31.350  1.00 12.07           N  
ATOM    273  CA  ILE A  93      31.606  14.554  30.591  1.00 13.16           C  
ATOM    274  C   ILE A  93      31.945  14.241  29.122  1.00 16.02           C  
ATOM    275  O   ILE A  93      32.932  14.732  28.572  1.00 13.95           O  
ATOM    276  CB  ILE A  93      31.217  16.044  30.746  1.00 13.85           C  
ATOM    277  CG1 ILE A  93      31.019  16.395  32.219  1.00 14.38           C  
ATOM    278  CG2 ILE A  93      29.924  16.345  29.983  1.00 16.76           C  
ATOM    279  CD1 ILE A  93      29.810  15.826  32.855  1.00 15.40           C  
ATOM    280  N   PRO A  94      31.123  13.425  28.464  1.00 17.34           N  
ATOM    281  CA  PRO A  94      31.438  13.100  27.067  1.00 18.94           C  
ATOM    282  C   PRO A  94      31.230  14.219  26.039  1.00 16.47           C  
ATOM    283  O   PRO A  94      30.631  15.255  26.341  1.00 14.74           O  
ATOM    284  CB  PRO A  94      30.545  11.887  26.811  1.00 18.89           C  
ATOM    285  CG  PRO A  94      29.305  12.271  27.556  1.00 19.03           C  
ATOM    286  CD  PRO A  94      29.911  12.708  28.906  1.00 17.84           C  
ATOM    287  N   ASP A  95      31.793  14.013  24.845  1.00 15.47           N  
ATOM    288  CA  ASP A  95      31.641  14.943  23.728  1.00 15.51           C  
ATOM    289  C   ASP A  95      30.278  14.555  23.184  1.00 12.31           C  
ATOM    290  O   ASP A  95      30.124  13.525  22.518  1.00 15.43           O  
ATOM    291  CB  ASP A  95      32.709  14.679  22.657  1.00 18.52           C  
ATOM    292  CG  ASP A  95      32.511  15.523  21.400  1.00 20.87           C  
ATOM    293  OD1 ASP A  95      31.536  16.306  21.315  1.00 13.00           O  
ATOM    294  OD2 ASP A  95      33.348  15.393  20.480  1.00 23.89           O  
ATOM    295  N   PHE A  96      29.275  15.375  23.463  1.00 11.53           N  
ATOM    296  CA  PHE A  96      27.928  15.067  23.034  1.00 10.43           C  
ATOM    297  C   PHE A  96      27.717  15.059  21.518  1.00 10.37           C  
ATOM    298  O   PHE A  96      26.707  14.571  21.048  1.00 12.06           O  
ATOM    299  CB  PHE A  96      26.951  16.040  23.680  1.00 13.06           C  
ATOM    300  CG  PHE A  96      27.149  16.202  25.186  1.00 20.00           C  
ATOM    301  CD1 PHE A  96      28.044  15.368  25.844  1.00 20.00           C  
ATOM    302  CD2 PHE A  96      26.440  17.154  25.915  1.00 20.00           C  
ATOM    303  CE1 PHE A  96      28.237  15.486  27.216  1.00 20.00           C  
ATOM    304  CE2 PHE A  96      26.629  17.275  27.288  1.00 20.00           C  
ATOM    305  CZ  PHE A  96      27.529  16.440  27.939  1.00 20.00           C  
ATOM    306  N   ARG A  97      28.680  15.580  20.773  1.00 13.05           N  
ATOM    307  CA  ARG A  97      28.579  15.603  19.315  1.00 18.03           C  
ATOM    308  C   ARG A  97      28.768  14.233  18.676  1.00 21.75           C  
ATOM    309  O   ARG A  97      28.341  13.997  17.542  1.00 25.19           O  
ATOM    310  CB  ARG A  97      29.623  16.560  18.757  1.00 17.37           C  
ATOM    311  CG  ARG A  97      29.429  17.991  19.194  1.00 19.15           C  
ATOM    312  CD  ARG A  97      30.577  18.845  18.686  1.00 22.16           C  
ATOM    313  NE  ARG A  97      31.844  18.363  19.220  1.00 22.83           N  
ATOM    314  CZ  ARG A  97      33.030  18.905  18.961  1.00 25.61           C  
ATOM    315  NH1 ARG A  97      33.122  19.964  18.167  1.00 24.26           N  
ATOM    316  NH2 ARG A  97      34.124  18.372  19.494  1.00 21.56           N  
ATOM    317  N   SER A  98      29.411  13.320  19.384  1.00 24.80           N  
ATOM    318  CA  SER A  98      29.635  12.008  18.799  1.00 30.96           C  
ATOM    319  C   SER A  98      28.549  11.000  19.124  1.00 33.69           C  
ATOM    320  O   SER A  98      28.178  10.820  20.281  1.00 31.53           O  
ATOM    321  CB  SER A  98      30.979  11.442  19.253  1.00 33.47           C  
ATOM    322  OG  SER A  98      30.990  11.275  20.653  1.00 38.94           O  
ATOM    323  N   PRO A  99      27.995  10.355  18.091  1.00 37.09           N  
ATOM    324  CA  PRO A  99      26.951   9.350  18.263  1.00 40.43           C  
ATOM    325  C   PRO A  99      27.642   8.068  18.732  1.00 42.22           C  
ATOM    326  O   PRO A  99      26.997   7.092  19.121  1.00 42.63           O  
ATOM    327  CB  PRO A  99      26.383   9.235  16.853  1.00 40.63           C  
ATOM    328  CG  PRO A  99      27.637   9.342  16.033  1.00 40.66           C  
ATOM    329  CD  PRO A  99      28.250  10.578  16.656  1.00 40.36           C  
ATOM    330  N   SER A 100      28.972   8.105  18.692  1.00 43.00           N  
ATOM    331  CA  SER A 100      29.825   6.983  19.081  1.00 45.13           C  
ATOM    332  C   SER A 100      29.376   6.306  20.369  1.00 45.70           C  
ATOM    333  O   SER A 100      29.053   5.114  20.374  1.00 47.08           O  
ATOM    334  CB  SER A 100      31.273   7.459  19.234  1.00 46.33           C  
ATOM    335  OG  SER A 100      32.118   6.390  19.630  1.00 49.62           O  
ATOM    336  N   THR A 101      29.376   7.061  21.461  1.00 43.52           N  
ATOM    337  CA  THR A 101      28.949   6.524  22.743  1.00 44.75           C  
ATOM    338  C   THR A 101      27.518   6.007  22.650  1.00 44.29           C  
ATOM    339  O   THR A 101      26.805   6.276  21.675  1.00 46.94           O  
ATOM    340  CB  THR A 101      28.991   7.587  23.840  1.00 43.90           C  
ATOM    341  CG2 THR A 101      28.292   8.856  23.382  1.00 42.54           C  
ATOM    342  OG1 THR A 101      28.339   7.081  25.012  1.00 46.09           O  
ATOM    343  N   GLY A 102      27.097   5.268  23.666  1.00 44.05           N  
ATOM    344  CA  GLY A 102      25.747   4.742  23.659  1.00 41.88           C  
ATOM    345  C   GLY A 102      24.754   5.747  24.204  1.00 40.24           C  
ATOM    346  O   GLY A 102      23.682   5.371  24.652  1.00 41.58           O  
ATOM    347  N   LEU A 103      25.101   7.028  24.162  1.00 39.79           N  
ATOM    348  CA  LEU A 103      24.206   8.060  24.681  1.00 36.59           C  
ATOM    349  C   LEU A 103      22.840   8.160  24.031  1.00 34.60           C  
ATOM    350  O   LEU A 103      21.837   8.279  24.728  1.00 34.88           O  
ATOM    351  CB  LEU A 103      24.866   9.436  24.609  1.00 37.70           C  
ATOM    352  CG  LEU A 103      25.818   9.833  25.731  1.00 38.43           C  
ATOM    353  CD1 LEU A 103      26.380  11.212  25.441  1.00 39.63           C  
ATOM    354  CD2 LEU A 103      25.062   9.833  27.061  1.00 39.27           C  
ATOM    355  N   TYR A 104      22.798   8.117  22.703  1.00 31.47           N  
ATOM    356  CA  TYR A 104      21.541   8.270  21.980  1.00 30.19           C  
ATOM    357  C   TYR A 104      20.907   6.978  21.472  1.00 32.23           C  
ATOM    358  O   TYR A 104      19.878   7.019  20.790  1.00 31.19           O  
ATOM    359  CB  TYR A 104      21.751   9.231  20.812  1.00 28.23           C  
ATOM    360  CG  TYR A 104      22.519  10.469  21.210  1.00 24.33           C  
ATOM    361  CD1 TYR A 104      23.817  10.690  20.745  1.00 22.76           C  
ATOM    362  CD2 TYR A 104      21.964  11.402  22.087  1.00 24.29           C  
ATOM    363  CE1 TYR A 104      24.545  11.812  21.143  1.00 18.15           C  
ATOM    364  CE2 TYR A 104      22.683  12.523  22.489  1.00 19.24           C  
ATOM    365  CZ  TYR A 104      23.971  12.720  22.013  1.00 16.06           C  
ATOM    366  OH  TYR A 104      24.669  13.835  22.416  1.00 12.70           O  
ATOM    367  N   ASP A 105      21.516   5.845  21.812  1.00 34.92           N  
ATOM    368  CA  ASP A 105      21.015   4.534  21.399  1.00 38.50           C  
ATOM    369  C   ASP A 105      19.552   4.321  21.788  1.00 37.94           C  
ATOM    370  O   ASP A 105      18.753   3.847  20.983  1.00 40.18           O  
ATOM    371  CB  ASP A 105      21.864   3.412  22.019  1.00 38.93           C  
ATOM    372  CG  ASP A 105      23.235   3.271  21.373  1.00 40.76           C  
ATOM    373  OD1 ASP A 105      24.023   4.246  21.378  1.00 43.07           O  
ATOM    374  OD2 ASP A 105      23.527   2.171  20.857  1.00 41.34           O  
ATOM    375  N   ASN A 106      19.209   4.671  23.024  1.00 38.78           N  
ATOM    376  CA  ASN A 106      17.845   4.506  23.521  1.00 37.79           C  
ATOM    377  C   ASN A 106      16.849   5.410  22.806  1.00 37.02           C  
ATOM    378  O   ASN A 106      15.639   5.184  22.870  1.00 36.10           O  
ATOM    379  CB  ASN A 106      17.783   4.814  25.017  1.00 38.57           C  
ATOM    380  CG  ASN A 106      18.709   3.944  25.832  1.00 41.18           C  
ATOM    381  ND2 ASN A 106      19.664   4.574  26.505  1.00 41.61           N  
ATOM    382  OD1 ASN A 106      18.573   2.717  25.858  1.00 41.13           O  
ATOM    383  N   LEU A 107      17.361   6.427  22.120  1.00 33.82           N  
ATOM    384  CA  LEU A 107      16.507   7.390  21.429  1.00 33.67           C  
ATOM    385  C   LEU A 107      16.104   6.986  20.019  1.00 33.91           C  
ATOM    386  O   LEU A 107      15.012   7.319  19.562  1.00 33.23           O  
ATOM    387  CB  LEU A 107      17.208   8.749  21.399  1.00 31.70           C  
ATOM    388  CG  LEU A 107      17.598   9.255  22.791  1.00 30.42           C  
ATOM    389  CD1 LEU A 107      18.338  10.584  22.673  1.00 27.74           C  
ATOM    390  CD2 LEU A 107      16.354   9.404  23.660  1.00 28.71           C  
ATOM    391  N   GLU A 108      16.994   6.283  19.329  1.00 36.15           N  
ATOM    392  CA  GLU A 108      16.728   5.826  17.968  1.00 38.74           C  
ATOM    393  C   GLU A 108      15.615   4.782  18.035  1.00 39.65           C  
ATOM    394  O   GLU A 108      15.785   3.649  17.583  1.00 42.39           O  
ATOM    395  CB  GLU A 108      18.005   5.219  17.371  1.00 40.20           C  
ATOM    396  CG  GLU A 108      19.219   6.166  17.411  1.00 41.99           C  
ATOM    397  CD  GLU A 108      20.475   5.560  16.793  1.00 42.68           C  
ATOM    398  OE1 GLU A 108      20.446   5.241  15.584  1.00 44.63           O  
ATOM    399  OE2 GLU A 108      21.492   5.403  17.514  1.00 43.02           O  
ATOM    400  N   LYS A 109      14.477   5.188  18.599  1.00 38.68           N  
ATOM    401  CA  LYS A 109      13.320   4.321  18.793  1.00 37.66           C  
ATOM    402  C   LYS A 109      12.054   5.179  18.886  1.00 38.66           C  
ATOM    403  O   LYS A 109      10.934   4.684  18.725  1.00 38.62           O  
ATOM    404  CB  LYS A 109      13.504   3.543  20.097  1.00 39.28           C  
ATOM    405  CG  LYS A 109      14.918   2.983  20.259  1.00 39.66           C  
ATOM    406  CD  LYS A 109      15.154   2.361  21.621  1.00 40.59           C  
ATOM    407  CE  LYS A 109      16.599   1.893  21.761  1.00 39.17           C  
ATOM    408  NZ  LYS A 109      16.848   1.201  23.063  1.00 39.33           N1+
ATOM    409  N   TYR A 110      12.244   6.468  19.171  1.00 35.65           N  
ATOM    410  CA  TYR A 110      11.133   7.408  19.289  1.00 35.67           C  
ATOM    411  C   TYR A 110      10.897   8.190  17.997  1.00 35.46           C  
ATOM    412  O   TYR A 110       9.882   8.880  17.857  1.00 37.32           O  
ATOM    413  CB  TYR A 110      11.389   8.406  20.427  1.00 32.77           C  
ATOM    414  CG  TYR A 110      11.529   7.781  21.796  1.00 30.12           C  
ATOM    415  CD1 TYR A 110      12.775   7.370  22.284  1.00 31.18           C  
ATOM    416  CD2 TYR A 110      10.411   7.593  22.602  1.00 30.02           C  
ATOM    417  CE1 TYR A 110      12.894   6.792  23.545  1.00 29.41           C  
ATOM    418  CE2 TYR A 110      10.520   7.017  23.859  1.00 30.40           C  
ATOM    419  CZ  TYR A 110      11.758   6.620  24.324  1.00 29.75           C  
ATOM    420  OH  TYR A 110      11.851   6.056  25.565  1.00 28.99           O  
ATOM    421  N   HIS A 111      11.839   8.083  17.063  1.00 34.35           N  
ATOM    422  CA  HIS A 111      11.758   8.788  15.786  1.00 35.77           C  
ATOM    423  C   HIS A 111      11.398  10.272  15.924  1.00 33.79           C  
ATOM    424  O   HIS A 111      10.269  10.667  15.644  1.00 34.56           O  
ATOM    425  CB  HIS A 111      10.746   8.110  14.848  1.00 37.92           C  
ATOM    426  CG  HIS A 111      11.098   6.694  14.491  1.00 40.49           C  
ATOM    427  CD2 HIS A 111      11.714   6.178  13.399  1.00 40.59           C  
ATOM    428  ND1 HIS A 111      10.854   5.628  15.330  1.00 39.89           N  
ATOM    429  CE1 HIS A 111      11.301   4.517  14.771  1.00 40.09           C  
ATOM    430  NE2 HIS A 111      11.829   4.823  13.600  1.00 42.15           N  
ATOM    431  N   LEU A 112      12.359  11.088  16.346  1.00 30.60           N  
ATOM    432  CA  LEU A 112      12.138  12.530  16.505  1.00 30.24           C  
ATOM    433  C   LEU A 112      12.016  13.203  15.138  1.00 28.28           C  
ATOM    434  O   LEU A 112      12.796  12.917  14.237  1.00 31.74           O  
ATOM    435  CB  LEU A 112      13.305  13.169  17.270  1.00 30.90           C  
ATOM    436  CG  LEU A 112      13.563  12.769  18.730  1.00 31.66           C  
ATOM    437  CD1 LEU A 112      12.422  13.254  19.605  1.00 32.08           C  
ATOM    438  CD2 LEU A 112      13.738  11.274  18.844  1.00 33.45           C  
ATOM    439  N   PRO A 113      11.047  14.117  14.967  1.00 28.63           N  
ATOM    440  CA  PRO A 113      10.866  14.805  13.679  1.00 26.97           C  
ATOM    441  C   PRO A 113      12.063  15.640  13.215  1.00 26.35           C  
ATOM    442  O   PRO A 113      12.260  15.835  12.019  1.00 26.04           O  
ATOM    443  CB  PRO A 113       9.614  15.655  13.926  1.00 27.05           C  
ATOM    444  CG  PRO A 113       9.738  15.982  15.390  1.00 26.16           C  
ATOM    445  CD  PRO A 113      10.032  14.585  15.924  1.00 26.11           C  
ATOM    446  N   TYR A 114      12.842  16.157  14.161  1.00 23.22           N  
ATOM    447  CA  TYR A 114      14.034  16.942  13.852  1.00 21.47           C  
ATOM    448  C   TYR A 114      14.856  16.899  15.141  1.00 21.64           C  
ATOM    449  O   TYR A 114      14.289  16.772  16.222  1.00 18.66           O  
ATOM    450  CB  TYR A 114      13.659  18.379  13.423  1.00 23.55           C  
ATOM    451  CG  TYR A 114      12.814  19.178  14.398  1.00 22.73           C  
ATOM    452  CD1 TYR A 114      13.403  20.053  15.307  1.00 20.90           C  
ATOM    453  CD2 TYR A 114      11.427  19.058  14.404  1.00 21.63           C  
ATOM    454  CE1 TYR A 114      12.624  20.795  16.201  1.00 20.11           C  
ATOM    455  CE2 TYR A 114      10.636  19.790  15.289  1.00 20.02           C  
ATOM    456  CZ  TYR A 114      11.236  20.652  16.182  1.00 20.66           C  
ATOM    457  OH  TYR A 114      10.447  21.349  17.064  1.00 20.18           O  
ATOM    458  N   PRO A 115      16.195  16.995  15.050  1.00 22.17           N  
ATOM    459  CA  PRO A 115      17.034  16.935  16.247  1.00 22.91           C  
ATOM    460  C   PRO A 115      16.665  17.818  17.431  1.00 20.83           C  
ATOM    461  O   PRO A 115      16.686  17.367  18.579  1.00 16.81           O  
ATOM    462  CB  PRO A 115      18.424  17.235  15.690  1.00 23.85           C  
ATOM    463  CG  PRO A 115      18.337  16.602  14.324  1.00 25.61           C  
ATOM    464  CD  PRO A 115      17.045  17.219  13.869  1.00 23.79           C  
ATOM    465  N   GLU A 116      16.319  19.070  17.165  1.00 18.22           N  
ATOM    466  CA  GLU A 116      15.988  19.976  18.245  1.00 20.89           C  
ATOM    467  C   GLU A 116      14.681  19.671  18.955  1.00 18.47           C  
ATOM    468  O   GLU A 116      14.417  20.224  20.030  1.00 16.95           O  
ATOM    469  CB  GLU A 116      15.930  21.422  17.744  1.00 23.03           C  
ATOM    470  CG  GLU A 116      17.217  21.990  17.181  1.00 27.35           C  
ATOM    471  CD  GLU A 116      17.514  21.580  15.743  1.00 31.67           C  
ATOM    472  OE1 GLU A 116      18.439  22.186  15.163  1.00 32.60           O  
ATOM    473  OE2 GLU A 116      16.854  20.670  15.191  1.00 30.64           O  
ATOM    474  N   ALA A 117      13.863  18.799  18.374  1.00 15.52           N  
ATOM    475  CA  ALA A 117      12.567  18.485  18.967  1.00 15.36           C  
ATOM    476  C   ALA A 117      12.661  17.977  20.402  1.00 16.44           C  
ATOM    477  O   ALA A 117      11.783  18.243  21.216  1.00 13.77           O  
ATOM    478  CB  ALA A 117      11.829  17.462  18.107  1.00 19.22           C  
ATOM    479  N   ILE A 118      13.743  17.278  20.716  1.00 17.60           N  
ATOM    480  CA  ILE A 118      13.873  16.728  22.061  1.00 14.31           C  
ATOM    481  C   ILE A 118      13.996  17.835  23.104  1.00 13.84           C  
ATOM    482  O   ILE A 118      13.769  17.602  24.298  1.00 11.81           O  
ATOM    483  CB  ILE A 118      15.031  15.722  22.108  1.00 13.11           C  
ATOM    484  CG1 ILE A 118      14.897  14.845  23.355  1.00 16.90           C  
ATOM    485  CG2 ILE A 118      16.359  16.444  22.035  1.00 15.08           C  
ATOM    486  CD1 ILE A 118      15.825  13.664  23.370  1.00 16.94           C  
ATOM    487  N   PHE A 119      14.319  19.049  22.659  1.00  9.01           N  
ATOM    488  CA  PHE A 119      14.389  20.198  23.572  1.00 11.99           C  
ATOM    489  C   PHE A 119      13.409  21.279  23.170  1.00 12.29           C  
ATOM    490  O   PHE A 119      13.631  22.454  23.450  1.00 12.65           O  
ATOM    491  CB  PHE A 119      15.777  20.831  23.586  1.00 10.72           C  
ATOM    492  CG  PHE A 119      16.862  19.901  24.016  1.00 16.24           C  
ATOM    493  CD1 PHE A 119      18.038  19.828  23.293  1.00 15.67           C  
ATOM    494  CD2 PHE A 119      16.747  19.150  25.191  1.00 13.50           C  
ATOM    495  CE1 PHE A 119      19.100  19.027  23.731  1.00 19.57           C  
ATOM    496  CE2 PHE A 119      17.795  18.352  25.629  1.00 19.26           C  
ATOM    497  CZ  PHE A 119      18.976  18.291  24.897  1.00 18.32           C  
ATOM    498  N   GLU A 120      12.324  20.907  22.501  1.00 10.61           N  
ATOM    499  CA  GLU A 120      11.367  21.920  22.086  1.00 12.64           C  
ATOM    500  C   GLU A 120      10.131  21.685  22.931  1.00  9.37           C  
ATOM    501  O   GLU A 120       9.673  20.546  23.082  1.00 11.11           O  
ATOM    502  CB  GLU A 120      11.089  21.798  20.578  1.00 11.66           C  
ATOM    503  CG  GLU A 120      10.375  23.037  20.024  1.00 17.26           C  
ATOM    504  CD  GLU A 120       8.890  23.022  20.302  1.00 20.52           C  
ATOM    505  OE1 GLU A 120       8.350  24.058  20.732  1.00 17.26           O  
ATOM    506  OE2 GLU A 120       8.268  21.968  20.070  1.00 22.00           O  
ATOM    507  N   ILE A 121       9.611  22.758  23.515  1.00 10.92           N  
ATOM    508  CA  ILE A 121       8.499  22.644  24.444  1.00 12.57           C  
ATOM    509  C   ILE A 121       7.185  22.086  23.897  1.00 13.43           C  
ATOM    510  O   ILE A 121       6.530  21.298  24.572  1.00 12.72           O  
ATOM    511  CB  ILE A 121       8.255  23.992  25.146  1.00 11.29           C  
ATOM    512  CG1 ILE A 121       7.341  23.788  26.356  1.00 13.70           C  
ATOM    513  CG2 ILE A 121       7.661  24.986  24.172  1.00 13.18           C  
ATOM    514  CD1 ILE A 121       7.967  22.904  27.428  1.00 17.16           C  
ATOM    515  N   SER A 122       6.796  22.463  22.686  1.00 12.35           N  
ATOM    516  CA  SER A 122       5.550  21.918  22.189  1.00 13.39           C  
ATOM    517  C   SER A 122       5.682  20.415  21.928  1.00 11.50           C  
ATOM    518  O   SER A 122       4.733  19.654  22.146  1.00 15.49           O  
ATOM    519  CB  SER A 122       5.067  22.680  20.935  1.00 14.77           C  
ATOM    520  OG  SER A 122       5.912  22.497  19.829  1.00 18.62           O  
ATOM    521  N   TYR A 123       6.863  19.976  21.493  1.00 12.36           N  
ATOM    522  CA  TYR A 123       7.079  18.554  21.231  1.00 10.81           C  
ATOM    523  C   TYR A 123       7.071  17.795  22.563  1.00 14.54           C  
ATOM    524  O   TYR A 123       6.463  16.734  22.706  1.00 14.17           O  
ATOM    525  CB  TYR A 123       8.414  18.345  20.533  1.00 12.10           C  
ATOM    526  CG  TYR A 123       8.549  16.940  20.055  1.00 13.43           C  
ATOM    527  CD1 TYR A 123       7.960  16.541  18.857  1.00 17.54           C  
ATOM    528  CD2 TYR A 123       9.172  15.984  20.843  1.00 15.74           C  
ATOM    529  CE1 TYR A 123       7.995  15.216  18.463  1.00 17.40           C  
ATOM    530  CE2 TYR A 123       9.208  14.661  20.457  1.00 18.40           C  
ATOM    531  CZ  TYR A 123       8.615  14.289  19.265  1.00 19.33           C  
ATOM    532  OH  TYR A 123       8.634  12.970  18.880  1.00 23.01           O  
ATOM    533  N   PHE A 124       7.751  18.371  23.545  1.00 11.22           N  
ATOM    534  CA  PHE A 124       7.816  17.780  24.879  1.00 13.56           C  
ATOM    535  C   PHE A 124       6.435  17.526  25.464  1.00 12.84           C  
ATOM    536  O   PHE A 124       6.181  16.474  26.031  1.00 16.04           O  
ATOM    537  CB  PHE A 124       8.564  18.709  25.830  1.00 11.07           C  
ATOM    538  CG  PHE A 124       8.596  18.197  27.247  1.00 11.84           C  
ATOM    539  CD1 PHE A 124       9.412  17.129  27.593  1.00 11.30           C  
ATOM    540  CD2 PHE A 124       7.804  18.779  28.212  1.00 12.53           C  
ATOM    541  CE1 PHE A 124       9.439  16.643  28.901  1.00 14.17           C  
ATOM    542  CE2 PHE A 124       7.817  18.304  29.535  1.00 14.29           C  
ATOM    543  CZ  PHE A 124       8.637  17.234  29.873  1.00 12.69           C  
ATOM    544  N   LYS A 125       5.549  18.505  25.330  1.00 14.73           N  
ATOM    545  CA  LYS A 125       4.205  18.376  25.869  1.00 17.03           C  
ATOM    546  C   LYS A 125       3.399  17.231  25.265  1.00 18.91           C  
ATOM    547  O   LYS A 125       2.513  16.678  25.930  1.00 19.36           O  
ATOM    548  CB  LYS A 125       3.469  19.716  25.719  1.00 17.79           C  
ATOM    549  CG  LYS A 125       4.063  20.792  26.627  1.00 19.70           C  
ATOM    550  CD  LYS A 125       3.328  22.138  26.517  1.00 23.80           C  
ATOM    551  CE  LYS A 125       3.880  23.133  27.544  1.00 26.62           C  
ATOM    552  NZ  LYS A 125       3.396  24.529  27.345  1.00 30.87           N1+
ATOM    553  N   LYS A 126       3.698  16.880  24.012  1.00 19.26           N  
ATOM    554  CA  LYS A 126       3.011  15.782  23.330  1.00 21.35           C  
ATOM    555  C   LYS A 126       3.771  14.465  23.441  1.00 20.96           C  
ATOM    556  O   LYS A 126       3.161  13.391  23.456  1.00 20.16           O  
ATOM    557  CB  LYS A 126       2.824  16.095  21.847  1.00 22.31           C  
ATOM    558  CG  LYS A 126       1.873  17.240  21.553  1.00 25.09           C  
ATOM    559  CD  LYS A 126       0.537  16.988  22.225  1.00 28.83           C  
ATOM    560  CE  LYS A 126      -0.523  18.009  21.829  1.00 32.88           C  
ATOM    561  NZ  LYS A 126      -0.970  17.848  20.421  1.00 33.16           N1+
ATOM    562  N   HIS A 127       5.099  14.551  23.507  1.00 20.82           N  
ATOM    563  CA  HIS A 127       5.951  13.359  23.586  1.00 17.84           C  
ATOM    564  C   HIS A 127       7.114  13.581  24.559  1.00 17.42           C  
ATOM    565  O   HIS A 127       8.243  13.843  24.129  1.00 15.84           O  
ATOM    566  CB  HIS A 127       6.540  13.028  22.215  1.00 21.58           C  
ATOM    567  CG  HIS A 127       5.514  12.864  21.135  1.00 26.13           C  
ATOM    568  CD2 HIS A 127       4.893  11.757  20.661  1.00 27.23           C  
ATOM    569  ND1 HIS A 127       4.989  13.929  20.430  1.00 27.90           N  
ATOM    570  CE1 HIS A 127       4.092  13.482  19.567  1.00 29.80           C  
ATOM    571  NE2 HIS A 127       4.014  12.169  19.688  1.00 29.62           N  
ATOM    572  N   PRO A 128       6.849  13.476  25.870  1.00 15.21           N  
ATOM    573  CA  PRO A 128       7.886  13.674  26.896  1.00 15.16           C  
ATOM    574  C   PRO A 128       8.916  12.558  27.048  1.00 17.16           C  
ATOM    575  O   PRO A 128      10.043  12.818  27.487  1.00 15.44           O  
ATOM    576  CB  PRO A 128       7.063  13.894  28.158  1.00 15.89           C  
ATOM    577  CG  PRO A 128       5.935  12.921  27.945  1.00 17.09           C  
ATOM    578  CD  PRO A 128       5.542  13.256  26.505  1.00 15.17           C  
ATOM    579  N   GLU A 129       8.554  11.331  26.654  1.00 18.75           N  
ATOM    580  CA  GLU A 129       9.445  10.176  26.789  1.00 18.95           C  
ATOM    581  C   GLU A 129      10.866  10.340  26.270  1.00 18.47           C  
ATOM    582  O   GLU A 129      11.820  10.025  26.969  1.00 16.98           O  
ATOM    583  CB  GLU A 129       8.852   8.938  26.114  1.00 23.81           C  
ATOM    584  CG  GLU A 129       7.435   8.577  26.476  1.00 28.18           C  
ATOM    585  CD  GLU A 129       6.415   9.550  25.918  1.00 28.66           C  
ATOM    586  OE1 GLU A 129       6.679  10.169  24.864  1.00 28.23           O  
ATOM    587  OE2 GLU A 129       5.332   9.661  26.526  1.00 34.85           O  
ATOM    588  N   PRO A 130      11.039  10.797  25.020  1.00 17.50           N  
ATOM    589  CA  PRO A 130      12.402  10.960  24.509  1.00 16.15           C  
ATOM    590  C   PRO A 130      13.289  11.824  25.407  1.00 14.76           C  
ATOM    591  O   PRO A 130      14.411  11.436  25.721  1.00 14.88           O  
ATOM    592  CB  PRO A 130      12.179  11.588  23.135  1.00 19.99           C  
ATOM    593  CG  PRO A 130      10.853  11.001  22.747  1.00 19.26           C  
ATOM    594  CD  PRO A 130      10.061  11.196  23.995  1.00 18.12           C  
ATOM    595  N   PHE A 131      12.797  12.991  25.804  1.00 13.60           N  
ATOM    596  CA  PHE A 131      13.603  13.856  26.666  1.00 11.83           C  
ATOM    597  C   PHE A 131      13.964  13.152  27.973  1.00 12.72           C  
ATOM    598  O   PHE A 131      15.134  13.192  28.412  1.00 14.04           O  
ATOM    599  CB  PHE A 131      12.875  15.153  26.991  1.00 12.88           C  
ATOM    600  CG  PHE A 131      13.614  16.007  27.983  1.00 10.67           C  
ATOM    601  CD1 PHE A 131      14.760  16.696  27.611  1.00 13.02           C  
ATOM    602  CD2 PHE A 131      13.202  16.049  29.311  1.00 12.71           C  
ATOM    603  CE1 PHE A 131      15.495  17.418  28.553  1.00  9.28           C  
ATOM    604  CE2 PHE A 131      13.929  16.767  30.263  1.00 14.50           C  
ATOM    605  CZ  PHE A 131      15.077  17.450  29.882  1.00 11.58           C  
ATOM    606  N   PHE A 132      12.983  12.510  28.600  1.00 13.65           N  
ATOM    607  CA  PHE A 132      13.257  11.836  29.862  1.00 14.40           C  
ATOM    608  C   PHE A 132      14.215  10.655  29.718  1.00 14.33           C  
ATOM    609  O   PHE A 132      14.985  10.359  30.641  1.00 14.26           O  
ATOM    610  CB  PHE A 132      11.946  11.458  30.572  1.00 11.92           C  
ATOM    611  CG  PHE A 132      11.269  12.635  31.231  1.00 13.67           C  
ATOM    612  CD1 PHE A 132       9.994  13.039  30.862  1.00 12.53           C  
ATOM    613  CD2 PHE A 132      11.961  13.387  32.186  1.00 15.35           C  
ATOM    614  CE1 PHE A 132       9.416  14.190  31.433  1.00 15.75           C  
ATOM    615  CE2 PHE A 132      11.409  14.525  32.759  1.00 13.06           C  
ATOM    616  CZ  PHE A 132      10.129  14.938  32.386  1.00 11.79           C  
ATOM    617  N   ALA A 133      14.216  10.004  28.555  1.00 15.42           N  
ATOM    618  CA  ALA A 133      15.145   8.894  28.340  1.00 14.94           C  
ATOM    619  C   ALA A 133      16.549   9.506  28.267  1.00 15.85           C  
ATOM    620  O   ALA A 133      17.500   8.975  28.838  1.00 17.19           O  
ATOM    621  CB  ALA A 133      14.803   8.144  27.050  1.00 17.78           C  
ATOM    622  N   LEU A 134      16.678  10.638  27.585  1.00 12.42           N  
ATOM    623  CA  LEU A 134      17.970  11.314  27.513  1.00 13.09           C  
ATOM    624  C   LEU A 134      18.377  11.880  28.884  1.00 15.17           C  
ATOM    625  O   LEU A 134      19.536  11.783  29.283  1.00 15.68           O  
ATOM    626  CB  LEU A 134      17.930  12.445  26.489  1.00 15.38           C  
ATOM    627  CG  LEU A 134      19.224  13.246  26.346  1.00 18.26           C  
ATOM    628  CD1 LEU A 134      20.345  12.332  25.850  1.00 21.95           C  
ATOM    629  CD2 LEU A 134      18.987  14.400  25.401  1.00 21.68           C  
ATOM    630  N   ALA A 135      17.429  12.469  29.602  1.00 14.20           N  
ATOM    631  CA  ALA A 135      17.735  13.054  30.909  1.00 17.01           C  
ATOM    632  C   ALA A 135      18.279  12.011  31.897  1.00 18.19           C  
ATOM    633  O   ALA A 135      19.049  12.340  32.805  1.00 15.79           O  
ATOM    634  CB  ALA A 135      16.492  13.732  31.471  1.00 14.64           C  
ATOM    635  N   LYS A 136      17.881  10.756  31.711  1.00 17.96           N  
ATOM    636  CA  LYS A 136      18.330   9.661  32.575  1.00 18.43           C  
ATOM    637  C   LYS A 136      19.865   9.604  32.505  1.00 19.73           C  
ATOM    638  O   LYS A 136      20.558   9.286  33.493  1.00 19.94           O  
ATOM    639  CB  LYS A 136      17.676   8.364  32.066  1.00 21.38           C  
ATOM    640  CG  LYS A 136      17.645   7.207  33.030  1.00 25.11           C  
ATOM    641  CD  LYS A 136      16.629   6.175  32.537  1.00 26.65           C  
ATOM    642  CE  LYS A 136      16.549   4.986  33.469  1.00 30.90           C  
ATOM    643  NZ  LYS A 136      17.817   4.208  33.461  1.00 33.33           N1+
ATOM    644  N   GLU A 137      20.398   9.953  31.338  1.00 17.30           N  
ATOM    645  CA  GLU A 137      21.838   9.955  31.102  1.00 19.79           C  
ATOM    646  C   GLU A 137      22.485  11.260  31.589  1.00 18.57           C  
ATOM    647  O   GLU A 137      23.643  11.271  32.001  1.00 18.25           O  
ATOM    648  CB  GLU A 137      22.130   9.844  29.602  1.00 23.73           C  
ATOM    649  CG  GLU A 137      21.489   8.661  28.898  1.00 27.97           C  
ATOM    650  CD  GLU A 137      22.105   7.332  29.291  1.00 31.35           C  
ATOM    651  OE1 GLU A 137      21.637   6.294  28.779  1.00 36.19           O  
ATOM    652  OE2 GLU A 137      23.057   7.313  30.104  1.00 34.64           O  
ATOM    653  N   LEU A 138      21.734  12.354  31.531  1.00 12.61           N  
ATOM    654  CA  LEU A 138      22.279  13.663  31.882  1.00 10.36           C  
ATOM    655  C   LEU A 138      22.178  14.112  33.327  1.00 10.15           C  
ATOM    656  O   LEU A 138      22.961  14.972  33.745  1.00 12.15           O  
ATOM    657  CB  LEU A 138      21.636  14.741  31.003  1.00 13.73           C  
ATOM    658  CG  LEU A 138      21.786  14.533  29.496  1.00 12.32           C  
ATOM    659  CD1 LEU A 138      21.059  15.664  28.783  1.00 12.97           C  
ATOM    660  CD2 LEU A 138      23.251  14.518  29.079  1.00 14.32           C  
ATOM    661  N   TYR A 139      21.214  13.579  34.070  1.00 11.71           N  
ATOM    662  CA  TYR A 139      21.053  13.967  35.456  1.00 12.37           C  
ATOM    663  C   TYR A 139      22.334  13.764  36.217  1.00 12.78           C  
ATOM    664  O   TYR A 139      23.060  12.815  35.981  1.00 12.29           O  
ATOM    665  CB  TYR A 139      19.942  13.173  36.141  1.00 16.65           C  
ATOM    666  CG  TYR A 139      18.643  13.928  36.213  1.00 19.63           C  
ATOM    667  CD1 TYR A 139      18.278  14.639  37.353  1.00 25.03           C  
ATOM    668  CD2 TYR A 139      17.810  13.988  35.106  1.00 24.34           C  
ATOM    669  CE1 TYR A 139      17.105  15.391  37.389  1.00 25.07           C  
ATOM    670  CE2 TYR A 139      16.645  14.736  35.127  1.00 26.73           C  
ATOM    671  CZ  TYR A 139      16.291  15.432  36.261  1.00 27.70           C  
ATOM    672  OH  TYR A 139      15.109  16.132  36.263  1.00 27.68           O  
ATOM    673  N   PRO A 140      22.635  14.680  37.127  1.00 10.40           N  
ATOM    674  CA  PRO A 140      23.848  14.598  37.937  1.00 11.78           C  
ATOM    675  C   PRO A 140      23.897  13.327  38.785  1.00 10.77           C  
ATOM    676  O   PRO A 140      22.872  12.727  39.103  1.00 13.50           O  
ATOM    677  CB  PRO A 140      23.775  15.881  38.773  1.00 14.06           C  
ATOM    678  CG  PRO A 140      22.266  16.170  38.837  1.00 11.37           C  
ATOM    679  CD  PRO A 140      21.898  15.929  37.411  1.00 13.64           C  
ATOM    680  N   GLY A 141      25.103  12.934  39.155  1.00 11.56           N  
ATOM    681  CA  GLY A 141      25.265  11.763  39.983  1.00 14.31           C  
ATOM    682  C   GLY A 141      26.443  10.925  39.583  1.00 13.25           C  
ATOM    683  O   GLY A 141      26.997  10.202  40.411  1.00 16.26           O  
ATOM    684  N   GLN A 142      26.844  11.017  38.320  1.00 12.88           N  
ATOM    685  CA  GLN A 142      27.973  10.215  37.854  1.00 12.94           C  
ATOM    686  C   GLN A 142      29.315  10.952  37.747  1.00 11.18           C  
ATOM    687  O   GLN A 142      30.363  10.328  37.578  1.00 11.86           O  
ATOM    688  CB  GLN A 142      27.565   9.563  36.507  1.00 17.07           C  
ATOM    689  CG  GLN A 142      28.684   8.954  35.696  1.00 25.95           C  
ATOM    690  CD  GLN A 142      28.196   8.197  34.462  1.00 30.71           C  
ATOM    691  NE2 GLN A 142      28.740   6.996  34.256  1.00 31.91           N  
ATOM    692  OE1 GLN A 142      27.360   8.692  33.691  1.00 29.29           O  
ATOM    693  N   PHE A 143      29.307  12.282  37.904  1.00  8.72           N  
ATOM    694  CA  PHE A 143      30.521  13.066  37.768  1.00 10.50           C  
ATOM    695  C   PHE A 143      30.760  14.044  38.927  1.00  9.96           C  
ATOM    696  O   PHE A 143      29.815  14.462  39.581  1.00 10.58           O  
ATOM    697  CB  PHE A 143      30.473  13.876  36.468  1.00  8.62           C  
ATOM    698  CG  PHE A 143      30.213  13.033  35.241  1.00 11.80           C  
ATOM    699  CD1 PHE A 143      28.926  12.905  34.735  1.00 13.12           C  
ATOM    700  CD2 PHE A 143      31.253  12.336  34.632  1.00 12.00           C  
ATOM    701  CE1 PHE A 143      28.672  12.076  33.609  1.00 12.82           C  
ATOM    702  CE2 PHE A 143      31.021  11.502  33.516  1.00 11.64           C  
ATOM    703  CZ  PHE A 143      29.721  11.378  33.004  1.00 12.33           C  
ATOM    704  N   LYS A 144      32.032  14.381  39.165  1.00 11.72           N  
ATOM    705  CA  LYS A 144      32.365  15.348  40.217  1.00  9.93           C  
ATOM    706  C   LYS A 144      32.895  16.629  39.572  1.00 11.12           C  
ATOM    707  O   LYS A 144      33.442  16.598  38.475  1.00 11.38           O  
ATOM    708  CB  LYS A 144      33.463  14.807  41.133  1.00 11.04           C  
ATOM    709  CG  LYS A 144      33.145  13.487  41.798  1.00 10.47           C  
ATOM    710  CD  LYS A 144      34.350  13.023  42.646  1.00  9.22           C  
ATOM    711  CE  LYS A 144      34.017  11.720  43.338  1.00 14.22           C  
ATOM    712  NZ  LYS A 144      35.157  11.225  44.181  1.00 16.42           N1+
ATOM    713  N   PRO A 145      32.732  17.771  40.251  1.00 10.44           N  
ATOM    714  CA  PRO A 145      33.219  19.047  39.716  1.00 11.78           C  
ATOM    715  C   PRO A 145      34.733  18.974  39.511  1.00 11.51           C  
ATOM    716  O   PRO A 145      35.429  18.194  40.178  1.00 14.50           O  
ATOM    717  CB  PRO A 145      32.804  20.061  40.797  1.00  9.00           C  
ATOM    718  CG  PRO A 145      31.601  19.425  41.433  1.00 10.68           C  
ATOM    719  CD  PRO A 145      32.077  17.973  41.554  1.00 10.26           C  
ATOM    720  N   THR A 146      35.256  19.801  38.618  1.00  7.31           N  
ATOM    721  CA  THR A 146      36.684  19.798  38.320  1.00 11.11           C  
ATOM    722  C   THR A 146      37.384  20.898  39.089  1.00  7.86           C  
ATOM    723  O   THR A 146      36.739  21.705  39.748  1.00 10.44           O  
ATOM    724  CB  THR A 146      36.976  20.093  36.844  1.00 11.35           C  
ATOM    725  CG2 THR A 146      36.192  19.161  35.942  1.00 14.15           C  
ATOM    726  OG1 THR A 146      36.615  21.458  36.563  1.00 10.37           O  
ATOM    727  N   ILE A 147      38.704  20.917  38.960  1.00 12.53           N  
ATOM    728  CA  ILE A 147      39.566  21.928  39.580  1.00 13.24           C  
ATOM    729  C   ILE A 147      39.040  23.301  39.177  1.00 15.03           C  
ATOM    730  O   ILE A 147      38.910  24.206  40.008  1.00 13.44           O  
ATOM    731  CB  ILE A 147      41.025  21.757  39.083  1.00 16.07           C  
ATOM    732  CG1 ILE A 147      41.564  20.404  39.572  1.00 20.10           C  
ATOM    733  CG2 ILE A 147      41.892  22.920  39.564  1.00 18.45           C  
ATOM    734  CD1 ILE A 147      42.966  20.038  39.064  1.00 19.41           C  
ATOM    735  N   CYS A 148      38.697  23.428  37.898  1.00 15.83           N  
ATOM    736  CA  CYS A 148      38.163  24.681  37.364  1.00 11.16           C  
ATOM    737  C   CYS A 148      36.897  25.101  38.123  1.00 10.49           C  
ATOM    738  O   CYS A 148      36.749  26.269  38.502  1.00 10.20           O  
ATOM    739  CB  CYS A 148      37.883  24.523  35.866  1.00 13.74           C  
ATOM    740  SG  CYS A 148      37.213  26.006  35.117  1.00 19.53           S  
ATOM    741  N   HIS A 149      35.989  24.164  38.372  1.00  9.13           N  
ATOM    742  CA  HIS A 149      34.786  24.484  39.123  1.00  9.71           C  
ATOM    743  C   HIS A 149      35.117  24.953  40.549  1.00 13.40           C  
ATOM    744  O   HIS A 149      34.555  25.925  41.036  1.00  9.82           O  
ATOM    745  CB  HIS A 149      33.837  23.291  39.221  1.00 11.53           C  
ATOM    746  CG  HIS A 149      33.242  22.878  37.904  1.00  9.15           C  
ATOM    747  CD2 HIS A 149      32.146  23.328  37.245  1.00 10.75           C  
ATOM    748  ND1 HIS A 149      33.796  21.902  37.105  1.00 11.99           N  
ATOM    749  CE1 HIS A 149      33.066  21.764  36.008  1.00 10.38           C  
ATOM    750  NE2 HIS A 149      32.059  22.621  36.069  1.00  9.48           N  
ATOM    751  N   TYR A 150      36.006  24.242  41.225  1.00 10.70           N  
ATOM    752  CA  TYR A 150      36.366  24.662  42.584  1.00 13.38           C  
ATOM    753  C   TYR A 150      37.117  26.000  42.626  1.00 11.54           C  
ATOM    754  O   TYR A 150      37.097  26.668  43.662  1.00 14.55           O  
ATOM    755  CB  TYR A 150      37.138  23.542  43.302  1.00 12.34           C  
ATOM    756  CG  TYR A 150      36.242  22.352  43.575  1.00 10.17           C  
ATOM    757  CD1 TYR A 150      35.176  22.456  44.465  1.00  9.56           C  
ATOM    758  CD2 TYR A 150      36.415  21.146  42.886  1.00 12.53           C  
ATOM    759  CE1 TYR A 150      34.287  21.394  44.666  1.00 12.07           C  
ATOM    760  CE2 TYR A 150      35.536  20.081  43.076  1.00 11.22           C  
ATOM    761  CZ  TYR A 150      34.481  20.217  43.963  1.00 10.29           C  
ATOM    762  OH  TYR A 150      33.612  19.181  44.179  1.00 14.23           O  
ATOM    763  N   PHE A 151      37.771  26.374  41.527  1.00 11.27           N  
ATOM    764  CA  PHE A 151      38.460  27.658  41.437  1.00 13.61           C  
ATOM    765  C   PHE A 151      37.379  28.728  41.500  1.00 14.30           C  
ATOM    766  O   PHE A 151      37.516  29.727  42.210  1.00 11.23           O  
ATOM    767  CB  PHE A 151      39.251  27.781  40.131  1.00 11.92           C  
ATOM    768  CG  PHE A 151      39.981  29.092  39.991  1.00 16.44           C  
ATOM    769  CD1 PHE A 151      39.388  30.185  39.355  1.00 14.99           C  
ATOM    770  CD2 PHE A 151      41.226  29.263  40.570  1.00 17.11           C  
ATOM    771  CE1 PHE A 151      40.040  31.425  39.314  1.00 17.68           C  
ATOM    772  CE2 PHE A 151      41.877  30.494  40.534  1.00 16.58           C  
ATOM    773  CZ  PHE A 151      41.288  31.573  39.911  1.00 18.35           C  
ATOM    774  N   MET A 152      36.284  28.518  40.764  1.00 14.49           N  
ATOM    775  CA  MET A 152      35.187  29.476  40.833  1.00 13.98           C  
ATOM    776  C   MET A 152      34.555  29.461  42.241  1.00 11.69           C  
ATOM    777  O   MET A 152      34.047  30.490  42.728  1.00 12.24           O  
ATOM    778  CB  MET A 152      34.146  29.160  39.747  1.00 13.49           C  
ATOM    779  CG  MET A 152      34.687  29.355  38.339  1.00 13.86           C  
ATOM    780  SD  MET A 152      33.343  29.302  37.107  1.00 14.19           S  
ATOM    781  CE  MET A 152      33.008  27.572  37.103  1.00 12.17           C  
ATOM    782  N   ARG A 153      34.592  28.301  42.911  1.00 12.01           N  
ATOM    783  CA  ARG A 153      34.063  28.232  44.265  1.00 13.41           C  
ATOM    784  C   ARG A 153      34.931  29.146  45.169  1.00 12.42           C  
ATOM    785  O   ARG A 153      34.409  29.816  46.050  1.00 14.45           O  
ATOM    786  CB  ARG A 153      34.068  26.781  44.786  1.00 14.42           C  
ATOM    787  CG  ARG A 153      33.844  26.621  46.317  1.00 12.56           C  
ATOM    788  CD  ARG A 153      32.569  27.237  46.855  1.00 19.38           C  
ATOM    789  NE  ARG A 153      32.466  27.012  48.296  1.00 21.02           N  
ATOM    790  CZ  ARG A 153      32.221  25.827  48.855  1.00 26.73           C  
ATOM    791  NH1 ARG A 153      32.046  24.755  48.092  1.00 23.97           N  
ATOM    792  NH2 ARG A 153      32.189  25.698  50.182  1.00 26.76           N  
ATOM    793  N   LEU A 154      36.235  29.178  44.937  1.00 15.55           N  
ATOM    794  CA  LEU A 154      37.103  30.044  45.733  1.00 19.16           C  
ATOM    795  C   LEU A 154      36.765  31.501  45.451  1.00 20.07           C  
ATOM    796  O   LEU A 154      36.673  32.305  46.378  1.00 21.86           O  
ATOM    797  CB  LEU A 154      38.568  29.790  45.426  1.00 20.33           C  
ATOM    798  CG  LEU A 154      39.144  28.503  46.011  1.00 22.30           C  
ATOM    799  CD1 LEU A 154      40.591  28.392  45.571  1.00 24.72           C  
ATOM    800  CD2 LEU A 154      39.042  28.522  47.530  1.00 23.69           C  
ATOM    801  N   LEU A 155      36.568  31.845  44.177  1.00 18.18           N  
ATOM    802  CA  LEU A 155      36.212  33.228  43.846  1.00 18.78           C  
ATOM    803  C   LEU A 155      34.965  33.611  44.633  1.00 15.51           C  
ATOM    804  O   LEU A 155      34.843  34.735  45.119  1.00 19.53           O  
ATOM    805  CB  LEU A 155      35.961  33.389  42.332  1.00 17.70           C  
ATOM    806  CG  LEU A 155      37.141  33.129  41.390  1.00 18.49           C  
ATOM    807  CD1 LEU A 155      36.643  33.212  39.947  1.00 18.84           C  
ATOM    808  CD2 LEU A 155      38.280  34.141  41.613  1.00 19.81           C  
ATOM    809  N   LYS A 156      34.027  32.678  44.749  1.00 14.88           N  
ATOM    810  CA  LYS A 156      32.812  32.912  45.499  1.00 16.14           C  
ATOM    811  C   LYS A 156      33.187  33.128  46.969  1.00 18.62           C  
ATOM    812  O   LYS A 156      32.871  34.179  47.552  1.00 20.35           O  
ATOM    813  CB  LYS A 156      31.875  31.710  45.387  1.00 17.19           C  
ATOM    814  CG  LYS A 156      30.630  31.794  46.266  1.00 17.83           C  
ATOM    815  CD  LYS A 156      29.809  30.503  46.184  1.00 20.88           C  
ATOM    816  CE  LYS A 156      28.535  30.554  47.015  1.00 21.57           C  
ATOM    817  NZ  LYS A 156      28.825  30.741  48.458  1.00 31.26           N1+
ATOM    818  N   ASP A 157      33.890  32.152  47.539  1.00 17.43           N  
ATOM    819  CA  ASP A 157      34.261  32.205  48.954  1.00 22.35           C  
ATOM    820  C   ASP A 157      34.945  33.512  49.338  1.00 21.45           C  
ATOM    821  O   ASP A 157      34.719  34.029  50.426  1.00 23.37           O  
ATOM    822  CB  ASP A 157      35.198  31.045  49.352  1.00 24.59           C  
ATOM    823  CG  ASP A 157      34.545  29.664  49.258  1.00 28.04           C  
ATOM    824  OD1 ASP A 157      33.321  29.525  49.452  1.00 31.19           O  
ATOM    825  OD2 ASP A 157      35.295  28.693  49.033  1.00 30.65           O  
ATOM    826  N   LYS A 158      35.780  34.025  48.441  1.00 21.81           N  
ATOM    827  CA  LYS A 158      36.532  35.255  48.679  1.00 22.45           C  
ATOM    828  C   LYS A 158      35.798  36.566  48.378  1.00 22.76           C  
ATOM    829  O   LYS A 158      36.383  37.648  48.494  1.00 24.20           O  
ATOM    830  CB  LYS A 158      37.829  35.191  47.890  1.00 21.72           C  
ATOM    831  CG  LYS A 158      38.682  33.984  48.276  1.00 25.99           C  
ATOM    832  CD  LYS A 158      39.966  33.905  47.493  1.00 25.31           C  
ATOM    833  CE  LYS A 158      40.715  32.645  47.880  1.00 27.42           C  
ATOM    834  NZ  LYS A 158      40.885  32.599  49.368  1.00 30.10           N1+
ATOM    835  N   GLY A 159      34.529  36.470  47.995  1.00 22.70           N  
ATOM    836  CA  GLY A 159      33.742  37.655  47.696  1.00 22.38           C  
ATOM    837  C   GLY A 159      34.084  38.340  46.383  1.00 21.87           C  
ATOM    838  O   GLY A 159      33.744  39.506  46.204  1.00 23.07           O  
ATOM    839  N   LEU A 160      34.751  37.625  45.473  1.00 19.93           N  
ATOM    840  CA  LEU A 160      35.155  38.169  44.173  1.00 16.22           C  
ATOM    841  C   LEU A 160      34.176  37.848  43.048  1.00 17.28           C  
ATOM    842  O   LEU A 160      34.068  38.615  42.089  1.00 15.64           O  
ATOM    843  CB  LEU A 160      36.529  37.629  43.743  1.00 19.45           C  
ATOM    844  CG  LEU A 160      37.838  38.048  44.424  1.00 24.18           C  
ATOM    845  CD1 LEU A 160      37.987  39.563  44.313  1.00 26.62           C  
ATOM    846  CD2 LEU A 160      37.850  37.629  45.862  1.00 28.45           C  
ATOM    847  N   LEU A 161      33.462  36.734  43.176  1.00 14.46           N  
ATOM    848  CA  LEU A 161      32.549  36.317  42.100  1.00 14.53           C  
ATOM    849  C   LEU A 161      31.243  37.074  42.023  1.00 13.34           C  
ATOM    850  O   LEU A 161      30.398  36.981  42.902  1.00 17.49           O  
ATOM    851  CB  LEU A 161      32.248  34.818  42.196  1.00 14.86           C  
ATOM    852  CG  LEU A 161      31.483  34.215  41.015  1.00 15.79           C  
ATOM    853  CD1 LEU A 161      32.378  34.233  39.801  1.00 15.27           C  
ATOM    854  CD2 LEU A 161      31.071  32.774  41.318  1.00 14.81           C  
ATOM    855  N   LEU A 162      31.090  37.839  40.949  1.00 14.12           N  
ATOM    856  CA  LEU A 162      29.858  38.562  40.710  1.00 13.29           C  
ATOM    857  C   LEU A 162      28.871  37.584  40.068  1.00 12.91           C  
ATOM    858  O   LEU A 162      27.733  37.468  40.493  1.00 13.10           O  
ATOM    859  CB  LEU A 162      30.104  39.745  39.767  1.00 13.64           C  
ATOM    860  CG  LEU A 162      28.861  40.538  39.315  1.00 16.30           C  
ATOM    861  CD1 LEU A 162      28.095  41.068  40.534  1.00 19.19           C  
ATOM    862  CD2 LEU A 162      29.280  41.684  38.408  1.00 17.53           C  
ATOM    863  N   ARG A 163      29.339  36.840  39.078  1.00  9.94           N  
ATOM    864  CA  ARG A 163      28.434  35.909  38.402  1.00 10.41           C  
ATOM    865  C   ARG A 163      29.187  34.898  37.540  1.00  9.35           C  
ATOM    866  O   ARG A 163      30.247  35.196  37.007  1.00 11.02           O  
ATOM    867  CB  ARG A 163      27.491  36.692  37.481  1.00 11.81           C  
ATOM    868  CG  ARG A 163      26.154  35.998  37.195  1.00 11.69           C  
ATOM    869  CD  ARG A 163      25.177  36.249  38.318  1.00 12.51           C  
ATOM    870  NE  ARG A 163      24.861  37.682  38.364  1.00 13.20           N  
ATOM    871  CZ  ARG A 163      24.356  38.297  39.428  1.00 15.35           C  
ATOM    872  NH1 ARG A 163      24.106  37.616  40.537  1.00 16.20           N  
ATOM    873  NH2 ARG A 163      24.130  39.606  39.386  1.00 14.89           N  
ATOM    874  N   CYS A 164      28.625  33.696  37.438  1.00 10.88           N  
ATOM    875  CA  CYS A 164      29.189  32.677  36.567  1.00  9.68           C  
ATOM    876  C   CYS A 164      28.130  32.440  35.502  1.00  8.89           C  
ATOM    877  O   CYS A 164      27.023  32.067  35.845  1.00  7.98           O  
ATOM    878  CB  CYS A 164      29.453  31.365  37.314  1.00 11.41           C  
ATOM    879  SG  CYS A 164      29.886  29.987  36.152  1.00 13.30           S  
ATOM    880  N   TYR A 165      28.448  32.724  34.234  1.00  8.71           N  
ATOM    881  CA  TYR A 165      27.530  32.455  33.118  1.00  8.55           C  
ATOM    882  C   TYR A 165      28.014  31.125  32.550  1.00  5.23           C  
ATOM    883  O   TYR A 165      29.160  31.018  32.141  1.00  6.88           O  
ATOM    884  CB  TYR A 165      27.623  33.520  32.027  1.00  9.55           C  
ATOM    885  CG  TYR A 165      26.996  34.827  32.409  1.00  9.62           C  
ATOM    886  CD1 TYR A 165      27.585  35.663  33.358  1.00 13.14           C  
ATOM    887  CD2 TYR A 165      25.766  35.197  31.865  1.00 14.16           C  
ATOM    888  CE1 TYR A 165      26.945  36.851  33.758  1.00 12.24           C  
ATOM    889  CE2 TYR A 165      25.132  36.372  32.258  1.00 11.42           C  
ATOM    890  CZ  TYR A 165      25.719  37.185  33.196  1.00 12.04           C  
ATOM    891  OH  TYR A 165      25.064  38.335  33.572  1.00 11.97           O  
ATOM    892  N   THR A 166      27.156  30.120  32.534  1.00  8.25           N  
ATOM    893  CA  THR A 166      27.583  28.809  32.036  1.00  6.34           C  
ATOM    894  C   THR A 166      26.700  28.284  30.912  1.00  7.77           C  
ATOM    895  O   THR A 166      25.496  28.513  30.912  1.00  8.59           O  
ATOM    896  CB  THR A 166      27.607  27.751  33.191  1.00  9.08           C  
ATOM    897  CG2 THR A 166      26.245  27.614  33.861  1.00  9.37           C  
ATOM    898  OG1 THR A 166      28.003  26.476  32.664  1.00 10.57           O  
ATOM    899  N   ALA A 167      27.331  27.603  29.947  1.00  6.86           N  
ATOM    900  CA  ALA A 167      26.610  26.983  28.845  1.00  7.68           C  
ATOM    901  C   ALA A 167      26.341  25.518  29.182  1.00  7.48           C  
ATOM    902  O   ALA A 167      25.627  24.827  28.456  1.00  9.55           O  
ATOM    903  CB  ALA A 167      27.471  27.060  27.573  1.00 11.71           C  
ATOM    904  N   ASN A 168      26.866  25.038  30.314  1.00  6.40           N  
ATOM    905  CA  ASN A 168      26.680  23.628  30.646  1.00  6.77           C  
ATOM    906  C   ASN A 168      25.404  23.211  31.373  1.00  5.04           C  
ATOM    907  O   ASN A 168      24.721  24.026  31.986  1.00 10.01           O  
ATOM    908  CB  ASN A 168      27.888  23.108  31.448  1.00  9.08           C  
ATOM    909  CG  ASN A 168      29.211  23.381  30.758  1.00 12.56           C  
ATOM    910  ND2 ASN A 168      30.271  23.584  31.551  1.00 11.53           N  
ATOM    911  OD1 ASN A 168      29.296  23.384  29.540  1.00 15.29           O  
ATOM    912  N   ILE A 169      25.058  21.929  31.250  1.00  6.21           N  
ATOM    913  CA  ILE A 169      23.896  21.418  31.971  1.00  7.53           C  
ATOM    914  C   ILE A 169      24.262  20.150  32.757  1.00  8.25           C  
ATOM    915  O   ILE A 169      23.452  19.226  32.911  1.00 11.17           O  
ATOM    916  CB  ILE A 169      22.672  21.160  31.038  1.00  8.26           C  
ATOM    917  CG1 ILE A 169      23.027  20.220  29.890  1.00  7.07           C  
ATOM    918  CG2 ILE A 169      22.134  22.504  30.530  1.00  9.35           C  
ATOM    919  CD1 ILE A 169      21.745  19.868  29.004  1.00 13.59           C  
ATOM    920  N   ASP A 170      25.490  20.141  33.271  1.00  8.82           N  
ATOM    921  CA  ASP A 170      26.003  19.028  34.062  1.00  7.80           C  
ATOM    922  C   ASP A 170      25.852  19.259  35.572  1.00  9.54           C  
ATOM    923  O   ASP A 170      26.173  18.386  36.362  1.00  9.30           O  
ATOM    924  CB  ASP A 170      27.484  18.726  33.701  1.00  8.19           C  
ATOM    925  CG  ASP A 170      28.370  19.957  33.736  1.00  9.71           C  
ATOM    926  OD1 ASP A 170      28.195  20.781  34.657  1.00  9.16           O  
ATOM    927  OD2 ASP A 170      29.270  20.097  32.862  1.00 10.78           O  
ATOM    928  N   THR A 171      25.361  20.441  35.948  1.00  8.26           N  
ATOM    929  CA  THR A 171      25.105  20.791  37.348  1.00  9.22           C  
ATOM    930  C   THR A 171      26.380  20.860  38.199  1.00 13.18           C  
ATOM    931  O   THR A 171      26.312  20.972  39.437  1.00  9.16           O  
ATOM    932  CB  THR A 171      24.176  19.747  38.027  1.00  9.49           C  
ATOM    933  CG2 THR A 171      23.476  20.378  39.223  1.00  9.76           C  
ATOM    934  OG1 THR A 171      23.140  19.329  37.113  1.00 10.25           O  
ATOM    935  N   LEU A 172      27.535  20.814  37.564  1.00  8.91           N  
ATOM    936  CA  LEU A 172      28.764  20.792  38.355  1.00  9.60           C  
ATOM    937  C   LEU A 172      29.056  22.093  39.088  1.00  8.81           C  
ATOM    938  O   LEU A 172      29.718  22.067  40.137  1.00 11.59           O  
ATOM    939  CB  LEU A 172      29.946  20.375  37.484  1.00  7.99           C  
ATOM    940  CG  LEU A 172      29.779  18.964  36.916  1.00  9.41           C  
ATOM    941  CD1 LEU A 172      31.005  18.610  36.053  1.00 11.90           C  
ATOM    942  CD2 LEU A 172      29.628  17.970  38.058  1.00 13.39           C  
ATOM    943  N   GLU A 173      28.569  23.218  38.565  1.00 10.33           N  
ATOM    944  CA  GLU A 173      28.826  24.488  39.248  1.00  9.65           C  
ATOM    945  C   GLU A 173      28.128  24.467  40.589  1.00  9.41           C  
ATOM    946  O   GLU A 173      28.706  24.887  41.598  1.00 11.13           O  
ATOM    947  CB  GLU A 173      28.293  25.690  38.452  1.00  8.00           C  
ATOM    948  CG  GLU A 173      28.976  25.927  37.116  1.00 11.25           C  
ATOM    949  CD  GLU A 173      28.397  25.100  35.960  1.00 12.27           C  
ATOM    950  OE1 GLU A 173      27.471  24.272  36.149  1.00 11.37           O  
ATOM    951  OE2 GLU A 173      28.896  25.308  34.836  1.00 11.30           O  
ATOM    952  N   ARG A 174      26.871  24.013  40.597  1.00 10.87           N  
ATOM    953  CA  ARG A 174      26.103  23.924  41.841  1.00 10.73           C  
ATOM    954  C   ARG A 174      26.693  22.888  42.792  1.00 10.52           C  
ATOM    955  O   ARG A 174      26.698  23.080  44.015  1.00 11.15           O  
ATOM    956  CB  ARG A 174      24.646  23.558  41.569  1.00 12.33           C  
ATOM    957  CG  ARG A 174      23.823  24.703  40.994  1.00 10.38           C  
ATOM    958  CD  ARG A 174      22.577  24.189  40.365  1.00 16.80           C  
ATOM    959  NE  ARG A 174      21.792  25.245  39.732  1.00 17.74           N  
ATOM    960  CZ  ARG A 174      20.822  25.923  40.335  1.00 20.26           C  
ATOM    961  NH1 ARG A 174      20.500  25.669  41.596  1.00 18.03           N  
ATOM    962  NH2 ARG A 174      20.149  26.837  39.657  1.00 16.44           N  
ATOM    963  N   ILE A 175      27.179  21.782  42.240  1.00  8.59           N  
ATOM    964  CA  ILE A 175      27.732  20.740  43.105  1.00 10.29           C  
ATOM    965  C   ILE A 175      28.987  21.248  43.788  1.00 11.07           C  
ATOM    966  O   ILE A 175      29.295  20.880  44.939  1.00 10.46           O  
ATOM    967  CB  ILE A 175      27.992  19.453  42.286  1.00  8.97           C  
ATOM    968  CG1 ILE A 175      26.642  18.920  41.826  1.00 10.43           C  
ATOM    969  CG2 ILE A 175      28.755  18.401  43.148  1.00 12.97           C  
ATOM    970  CD1 ILE A 175      26.744  17.809  40.769  1.00  9.73           C  
ATOM    971  N   ALA A 176      29.700  22.119  43.090  1.00 11.18           N  
ATOM    972  CA  ALA A 176      30.914  22.739  43.617  1.00 11.57           C  
ATOM    973  C   ALA A 176      30.639  23.804  44.684  1.00 14.91           C  
ATOM    974  O   ALA A 176      31.580  24.291  45.314  1.00 14.65           O  
ATOM    975  CB  ALA A 176      31.694  23.355  42.493  1.00 11.91           C  
ATOM    976  N   GLY A 177      29.383  24.190  44.862  1.00 12.49           N  
ATOM    977  CA  GLY A 177      29.079  25.190  45.878  1.00 12.69           C  
ATOM    978  C   GLY A 177      28.541  26.509  45.365  1.00 14.60           C  
ATOM    979  O   GLY A 177      28.149  27.370  46.167  1.00 12.36           O  
ATOM    980  N   LEU A 178      28.520  26.708  44.049  1.00 11.01           N  
ATOM    981  CA  LEU A 178      27.967  27.977  43.553  1.00 12.99           C  
ATOM    982  C   LEU A 178      26.460  27.920  43.752  1.00 11.56           C  
ATOM    983  O   LEU A 178      25.810  26.894  43.483  1.00 13.17           O  
ATOM    984  CB  LEU A 178      28.282  28.202  42.058  1.00 14.55           C  
ATOM    985  CG  LEU A 178      29.752  28.379  41.688  1.00 17.37           C  
ATOM    986  CD1 LEU A 178      29.875  28.988  40.274  1.00 19.20           C  
ATOM    987  CD2 LEU A 178      30.401  29.291  42.681  1.00 21.54           C  
ATOM    988  N   GLU A 179      25.886  29.014  44.245  1.00 12.71           N  
ATOM    989  CA  GLU A 179      24.453  29.059  44.476  1.00 10.83           C  
ATOM    990  C   GLU A 179      23.703  29.666  43.302  1.00 11.29           C  
ATOM    991  O   GLU A 179      24.326  30.305  42.459  1.00 13.12           O  
ATOM    992  CB  GLU A 179      24.158  29.879  45.730  1.00 14.35           C  
ATOM    993  CG  GLU A 179      24.873  29.385  46.966  1.00 17.80           C  
ATOM    994  CD  GLU A 179      24.582  30.261  48.172  1.00 21.13           C  
ATOM    995  OE1 GLU A 179      23.439  30.241  48.662  1.00 27.97           O  
ATOM    996  OE2 GLU A 179      25.487  30.995  48.614  1.00 23.98           O  
ATOM    997  N   GLN A 180      22.383  29.471  43.256  1.00 15.21           N  
ATOM    998  CA  GLN A 180      21.565  30.019  42.162  1.00 19.60           C  
ATOM    999  C   GLN A 180      21.908  31.479  41.894  1.00 18.70           C  
ATOM   1000  O   GLN A 180      22.079  31.887  40.743  1.00 16.89           O  
ATOM   1001  CB  GLN A 180      20.076  29.913  42.488  1.00 24.73           C  
ATOM   1002  CG  GLN A 180      19.162  30.832  41.644  1.00 31.44           C  
ATOM   1003  CD  GLN A 180      19.192  30.551  40.137  1.00 35.93           C  
ATOM   1004  NE2 GLN A 180      19.973  29.558  39.728  1.00 39.31           N  
ATOM   1005  OE1 GLN A 180      18.507  31.227  39.352  1.00 39.84           O  
ATOM   1006  N   GLU A 181      22.001  32.255  42.968  1.00 19.41           N  
ATOM   1007  CA  GLU A 181      22.314  33.664  42.864  1.00 18.60           C  
ATOM   1008  C   GLU A 181      23.608  33.977  42.115  1.00 17.13           C  
ATOM   1009  O   GLU A 181      23.723  35.018  41.472  1.00 18.41           O  
ATOM   1010  CB  GLU A 181      22.354  34.279  44.275  1.00 24.49           C  
ATOM   1011  CG  GLU A 181      23.050  33.393  45.330  1.00 28.70           C  
ATOM   1012  CD  GLU A 181      22.099  32.531  46.194  1.00 30.43           C  
ATOM   1013  OE1 GLU A 181      21.258  31.749  45.670  1.00 24.07           O  
ATOM   1014  OE2 GLU A 181      22.219  32.637  47.441  1.00 35.61           O  
ATOM   1015  N   ASP A 182      24.575  33.070  42.175  1.00 12.69           N  
ATOM   1016  CA  ASP A 182      25.856  33.281  41.528  1.00 12.51           C  
ATOM   1017  C   ASP A 182      25.854  32.886  40.055  1.00 11.67           C  
ATOM   1018  O   ASP A 182      26.775  33.238  39.336  1.00 13.13           O  
ATOM   1019  CB  ASP A 182      26.948  32.430  42.206  1.00 12.18           C  
ATOM   1020  CG  ASP A 182      27.061  32.682  43.701  1.00 20.25           C  
ATOM   1021  OD1 ASP A 182      27.198  33.862  44.087  1.00 19.80           O  
ATOM   1022  OD2 ASP A 182      27.015  31.704  44.481  1.00 19.07           O  
ATOM   1023  N   LEU A 183      24.805  32.180  39.639  1.00 11.00           N  
ATOM   1024  CA  LEU A 183      24.714  31.590  38.296  1.00 13.20           C  
ATOM   1025  C   LEU A 183      23.695  32.087  37.277  1.00 10.22           C  
ATOM   1026  O   LEU A 183      22.573  32.387  37.626  1.00 13.31           O  
ATOM   1027  CB  LEU A 183      24.427  30.101  38.476  1.00 12.85           C  
ATOM   1028  CG  LEU A 183      25.525  29.240  39.091  1.00 11.70           C  
ATOM   1029  CD1 LEU A 183      24.952  27.904  39.550  1.00 17.02           C  
ATOM   1030  CD2 LEU A 183      26.600  29.027  38.061  1.00 17.67           C  
ATOM   1031  N   VAL A 184      24.118  32.146  36.012  1.00 10.57           N  
ATOM   1032  CA  VAL A 184      23.195  32.414  34.916  1.00  9.35           C  
ATOM   1033  C   VAL A 184      23.479  31.178  34.049  1.00  7.86           C  
ATOM   1034  O   VAL A 184      24.525  31.089  33.395  1.00 11.07           O  
ATOM   1035  CB  VAL A 184      23.508  33.700  34.155  1.00  9.84           C  
ATOM   1036  CG1 VAL A 184      22.604  33.775  32.901  1.00 12.18           C  
ATOM   1037  CG2 VAL A 184      23.221  34.928  35.079  1.00 14.61           C  
ATOM   1038  N   GLU A 185      22.586  30.189  34.129  1.00 11.85           N  
ATOM   1039  CA  GLU A 185      22.764  28.947  33.366  1.00  9.52           C  
ATOM   1040  C   GLU A 185      22.024  29.138  32.059  1.00 10.89           C  
ATOM   1041  O   GLU A 185      20.799  29.032  32.015  1.00 15.15           O  
ATOM   1042  CB  GLU A 185      22.228  27.764  34.187  1.00 11.40           C  
ATOM   1043  CG  GLU A 185      23.062  27.569  35.455  1.00 14.32           C  
ATOM   1044  CD  GLU A 185      22.357  26.813  36.562  1.00 16.76           C  
ATOM   1045  OE1 GLU A 185      21.345  27.324  37.067  1.00 20.06           O  
ATOM   1046  OE2 GLU A 185      22.831  25.717  36.940  1.00 18.77           O  
ATOM   1047  N   ALA A 186      22.782  29.407  31.001  1.00 11.72           N  
ATOM   1048  CA  ALA A 186      22.205  29.709  29.693  1.00 13.05           C  
ATOM   1049  C   ALA A 186      21.166  28.741  29.189  1.00 12.81           C  
ATOM   1050  O   ALA A 186      20.227  29.135  28.474  1.00 16.65           O  
ATOM   1051  CB  ALA A 186      23.302  29.867  28.655  1.00 14.67           C  
ATOM   1052  N   HIS A 187      21.325  27.471  29.529  1.00 10.54           N  
ATOM   1053  CA  HIS A 187      20.363  26.490  29.093  1.00 10.44           C  
ATOM   1054  C   HIS A 187      19.544  25.926  30.222  1.00 10.32           C  
ATOM   1055  O   HIS A 187      18.851  24.901  30.050  1.00 10.64           O  
ATOM   1056  CB  HIS A 187      21.056  25.368  28.318  1.00 10.95           C  
ATOM   1057  CG  HIS A 187      21.112  25.526  26.825  1.00 20.00           C  
ATOM   1058  CD2 HIS A 187      20.743  26.639  26.088  1.00 20.00           C  
ATOM   1059  ND1 HIS A 187      21.514  24.561  26.006  1.00 20.00           N  
ATOM   1060  CE1 HIS A 187      21.416  25.030  24.764  1.00 20.00           C  
ATOM   1061  NE2 HIS A 187      20.954  26.275  24.828  1.00 20.00           N  
ATOM   1062  N   GLY A 188      19.606  26.595  31.367  1.00 11.43           N  
ATOM   1063  CA  GLY A 188      18.840  26.155  32.520  1.00 10.67           C  
ATOM   1064  C   GLY A 188      19.563  25.110  33.363  1.00 12.46           C  
ATOM   1065  O   GLY A 188      20.771  24.904  33.232  1.00  8.91           O  
ATOM   1066  N   THR A 189      18.798  24.421  34.199  1.00 10.09           N  
ATOM   1067  CA  THR A 189      19.392  23.436  35.098  1.00 11.13           C  
ATOM   1068  C   THR A 189      18.474  22.269  35.361  1.00  9.99           C  
ATOM   1069  O   THR A 189      17.253  22.391  35.224  1.00  8.27           O  
ATOM   1070  CB  THR A 189      19.742  24.124  36.460  1.00 11.01           C  
ATOM   1071  CG2 THR A 189      18.511  24.719  37.077  1.00 11.24           C  
ATOM   1072  OG1 THR A 189      20.297  23.178  37.379  1.00 12.25           O  
ATOM   1073  N   PHE A 190      19.071  21.134  35.726  1.00  9.23           N  
ATOM   1074  CA  PHE A 190      18.320  19.946  36.118  1.00  9.51           C  
ATOM   1075  C   PHE A 190      18.063  19.993  37.637  1.00 11.89           C  
ATOM   1076  O   PHE A 190      17.302  19.171  38.154  1.00 11.85           O  
ATOM   1077  CB  PHE A 190      19.114  18.647  35.857  1.00 10.72           C  
ATOM   1078  CG  PHE A 190      19.145  18.212  34.426  1.00 12.45           C  
ATOM   1079  CD1 PHE A 190      20.277  18.384  33.646  1.00 12.85           C  
ATOM   1080  CD2 PHE A 190      18.004  17.653  33.849  1.00 13.16           C  
ATOM   1081  CE1 PHE A 190      20.267  18.012  32.316  1.00 11.64           C  
ATOM   1082  CE2 PHE A 190      17.982  17.277  32.509  1.00 12.80           C  
ATOM   1083  CZ  PHE A 190      19.120  17.459  31.739  1.00 14.65           C  
ATOM   1084  N   TYR A 191      18.659  20.954  38.348  1.00 11.71           N  
ATOM   1085  CA  TYR A 191      18.502  20.987  39.817  1.00 13.55           C  
ATOM   1086  C   TYR A 191      17.107  21.323  40.309  1.00 16.89           C  
ATOM   1087  O   TYR A 191      16.659  20.808  41.336  1.00 17.20           O  
ATOM   1088  CB  TYR A 191      19.496  21.956  40.455  1.00 14.38           C  
ATOM   1089  CG  TYR A 191      19.629  21.726  41.953  1.00 15.80           C  
ATOM   1090  CD1 TYR A 191      18.937  22.518  42.874  1.00 17.02           C  
ATOM   1091  CD2 TYR A 191      20.395  20.664  42.435  1.00 19.27           C  
ATOM   1092  CE1 TYR A 191      19.008  22.255  44.253  1.00 18.06           C  
ATOM   1093  CE2 TYR A 191      20.472  20.386  43.814  1.00 18.80           C  
ATOM   1094  CZ  TYR A 191      19.774  21.187  44.706  1.00 21.04           C  
ATOM   1095  OH  TYR A 191      19.826  20.895  46.057  1.00 23.83           O  
ATOM   1096  N   THR A 192      16.431  22.207  39.582  1.00 16.40           N  
ATOM   1097  CA  THR A 192      15.085  22.600  39.920  1.00 17.91           C  
ATOM   1098  C   THR A 192      14.155  22.114  38.824  1.00 19.72           C  
ATOM   1099  O   THR A 192      14.562  21.922  37.665  1.00 13.71           O  
ATOM   1100  CB  THR A 192      14.969  24.137  40.098  1.00 16.43           C  
ATOM   1101  CG2 THR A 192      15.848  24.598  41.269  1.00 20.72           C  
ATOM   1102  OG1 THR A 192      15.419  24.807  38.917  1.00 18.85           O  
ATOM   1103  N   SER A 193      12.911  21.877  39.203  1.00 17.10           N  
ATOM   1104  CA  SER A 193      11.920  21.403  38.254  1.00 20.00           C  
ATOM   1105  C   SER A 193      10.586  22.039  38.559  1.00 20.03           C  
ATOM   1106  O   SER A 193      10.263  22.319  39.717  1.00 20.53           O  
ATOM   1107  CB  SER A 193      11.801  19.884  38.326  1.00 19.69           C  
ATOM   1108  OG  SER A 193      13.065  19.284  38.093  1.00 23.71           O  
ATOM   1109  N   HIS A 194       9.813  22.264  37.511  1.00 18.01           N  
ATOM   1110  CA  HIS A 194       8.508  22.874  37.673  1.00 20.08           C  
ATOM   1111  C   HIS A 194       7.472  22.308  36.762  1.00 19.38           C  
ATOM   1112  O   HIS A 194       7.762  21.860  35.655  1.00 15.79           O  
ATOM   1113  CB  HIS A 194       8.528  24.377  37.385  1.00 20.57           C  
ATOM   1114  CG  HIS A 194       9.327  25.177  38.352  1.00 21.85           C  
ATOM   1115  CD2 HIS A 194       8.952  25.872  39.452  1.00 21.55           C  
ATOM   1116  ND1 HIS A 194      10.691  25.329  38.244  1.00 19.64           N  
ATOM   1117  CE1 HIS A 194      11.123  26.084  39.239  1.00 21.86           C  
ATOM   1118  NE2 HIS A 194      10.088  26.426  39.987  1.00 22.93           N  
ATOM   1119  N   CYS A 195       6.243  22.358  37.253  1.00 18.20           N  
ATOM   1120  CA  CYS A 195       5.074  21.945  36.487  1.00 20.16           C  
ATOM   1121  C   CYS A 195       5.065  22.875  35.268  1.00 21.52           C  
ATOM   1122  O   CYS A 195       5.335  24.065  35.412  1.00 22.33           O  
ATOM   1123  CB  CYS A 195       3.836  22.195  37.347  1.00 19.79           C  
ATOM   1124  SG  CYS A 195       2.255  22.025  36.479  1.00 22.75           S  
ATOM   1125  N   VAL A 196       4.754  22.354  34.084  1.00 19.08           N  
ATOM   1126  CA  VAL A 196       4.762  23.185  32.880  1.00 22.61           C  
ATOM   1127  C   VAL A 196       3.559  24.109  32.708  1.00 24.26           C  
ATOM   1128  O   VAL A 196       3.570  24.999  31.857  1.00 23.71           O  
ATOM   1129  CB  VAL A 196       4.897  22.319  31.616  1.00 24.98           C  
ATOM   1130  CG1 VAL A 196       6.255  21.623  31.612  1.00 25.53           C  
ATOM   1131  CG2 VAL A 196       3.763  21.301  31.556  1.00 27.00           C  
ATOM   1132  N   SER A 197       2.521  23.919  33.511  1.00 24.36           N  
ATOM   1133  CA  SER A 197       1.340  24.778  33.378  1.00 27.84           C  
ATOM   1134  C   SER A 197       1.583  26.173  33.944  1.00 25.94           C  
ATOM   1135  O   SER A 197       1.959  26.323  35.101  1.00 25.87           O  
ATOM   1136  CB  SER A 197       0.135  24.143  34.077  1.00 30.62           C  
ATOM   1137  OG  SER A 197      -0.975  25.030  34.040  1.00 32.98           O  
ATOM   1138  N   ALA A 198       1.359  27.202  33.131  1.00 24.79           N  
ATOM   1139  CA  ALA A 198       1.582  28.575  33.583  1.00 26.85           C  
ATOM   1140  C   ALA A 198       0.686  28.977  34.751  1.00 27.31           C  
ATOM   1141  O   ALA A 198       1.030  29.865  35.523  1.00 27.39           O  
ATOM   1142  CB  ALA A 198       1.391  29.550  32.421  1.00 26.24           C  
ATOM   1143  N   SER A 199      -0.460  28.322  34.887  1.00 26.73           N  
ATOM   1144  CA  SER A 199      -1.367  28.656  35.983  1.00 30.68           C  
ATOM   1145  C   SER A 199      -1.000  27.888  37.237  1.00 30.27           C  
ATOM   1146  O   SER A 199      -1.621  28.066  38.287  1.00 32.08           O  
ATOM   1147  CB  SER A 199      -2.810  28.323  35.610  1.00 29.88           C  
ATOM   1148  OG  SER A 199      -2.967  26.928  35.436  1.00 28.52           O  
ATOM   1149  N   CYS A 200       0.007  27.026  37.137  1.00 31.03           N  
ATOM   1150  CA  CYS A 200       0.416  26.236  38.291  1.00 30.56           C  
ATOM   1151  C   CYS A 200       1.867  26.519  38.673  1.00 32.06           C  
ATOM   1152  O   CYS A 200       2.126  27.196  39.669  1.00 31.78           O  
ATOM   1153  CB  CYS A 200       0.212  24.756  37.982  1.00 30.27           C  
ATOM   1154  SG  CYS A 200       0.538  23.631  39.368  1.00 30.13           S  
ATOM   1155  N   ARG A 201       2.811  25.997  37.893  1.00 31.61           N  
ATOM   1156  CA  ARG A 201       4.228  26.242  38.160  1.00 32.74           C  
ATOM   1157  C   ARG A 201       4.714  25.653  39.482  1.00 32.75           C  
ATOM   1158  O   ARG A 201       5.681  26.151  40.072  1.00 31.43           O  
ATOM   1159  CB  ARG A 201       4.508  27.750  38.175  1.00 34.17           C  
ATOM   1160  CG  ARG A 201       4.345  28.487  36.859  1.00 37.76           C  
ATOM   1161  CD  ARG A 201       5.576  28.354  35.992  1.00 39.67           C  
ATOM   1162  NE  ARG A 201       5.714  27.025  35.415  1.00 42.21           N  
ATOM   1163  CZ  ARG A 201       6.822  26.590  34.826  1.00 41.17           C  
ATOM   1164  NH1 ARG A 201       7.889  27.376  34.743  1.00 42.02           N  
ATOM   1165  NH2 ARG A 201       6.853  25.382  34.296  1.00 42.51           N  
ATOM   1166  N   HIS A 202       4.052  24.608  39.961  1.00 32.49           N  
ATOM   1167  CA  HIS A 202       4.474  23.993  41.209  1.00 31.21           C  
ATOM   1168  C   HIS A 202       5.907  23.498  41.050  1.00 29.91           C  
ATOM   1169  O   HIS A 202       6.261  22.875  40.044  1.00 25.78           O  
ATOM   1170  CB  HIS A 202       3.559  22.820  41.571  1.00 34.86           C  
ATOM   1171  CG  HIS A 202       3.871  22.194  42.896  1.00 37.14           C  
ATOM   1172  CD2 HIS A 202       4.795  22.502  43.836  1.00 37.62           C  
ATOM   1173  ND1 HIS A 202       3.172  21.112  43.389  1.00 40.91           N  
ATOM   1174  CE1 HIS A 202       3.655  20.781  44.575  1.00 40.57           C  
ATOM   1175  NE2 HIS A 202       4.641  21.610  44.869  1.00 39.89           N  
ATOM   1176  N   GLU A 203       6.733  23.784  42.045  1.00 27.95           N  
ATOM   1177  CA  GLU A 203       8.124  23.357  42.017  1.00 28.69           C  
ATOM   1178  C   GLU A 203       8.319  22.007  42.704  1.00 27.89           C  
ATOM   1179  O   GLU A 203       7.600  21.683  43.648  1.00 29.36           O  
ATOM   1180  CB  GLU A 203       8.997  24.412  42.686  1.00 29.00           C  
ATOM   1181  CG  GLU A 203      10.414  23.952  42.939  1.00 34.31           C  
ATOM   1182  CD  GLU A 203      11.303  25.068  43.427  1.00 35.72           C  
ATOM   1183  OE1 GLU A 203      10.888  25.796  44.357  1.00 39.44           O  
ATOM   1184  OE2 GLU A 203      12.419  25.211  42.886  1.00 38.28           O  
ATOM   1185  N   TYR A 204       9.281  21.224  42.216  1.00 24.99           N  
ATOM   1186  CA  TYR A 204       9.605  19.915  42.787  1.00 24.38           C  
ATOM   1187  C   TYR A 204      11.098  19.758  42.963  1.00 26.31           C  
ATOM   1188  O   TYR A 204      11.882  20.218  42.124  1.00 27.21           O  
ATOM   1189  CB  TYR A 204       9.086  18.776  41.912  1.00 24.38           C  
ATOM   1190  CG  TYR A 204       7.580  18.734  41.848  1.00 26.78           C  
ATOM   1191  CD1 TYR A 204       6.880  19.546  40.967  1.00 28.27           C  
ATOM   1192  CD2 TYR A 204       6.856  17.933  42.730  1.00 29.04           C  
ATOM   1193  CE1 TYR A 204       5.496  19.567  40.959  1.00 29.92           C  
ATOM   1194  CE2 TYR A 204       5.463  17.944  42.734  1.00 30.29           C  
ATOM   1195  CZ  TYR A 204       4.790  18.763  41.849  1.00 28.99           C  
ATOM   1196  OH  TYR A 204       3.410  18.786  41.848  1.00 30.13           O  
ATOM   1197  N   PRO A 205      11.515  19.113  44.064  1.00 23.54           N  
ATOM   1198  CA  PRO A 205      12.918  18.869  44.409  1.00 24.81           C  
ATOM   1199  C   PRO A 205      13.618  17.862  43.498  1.00 22.19           C  
ATOM   1200  O   PRO A 205      12.984  17.068  42.805  1.00 22.19           O  
ATOM   1201  CB  PRO A 205      12.825  18.372  45.850  1.00 26.24           C  
ATOM   1202  CG  PRO A 205      11.563  17.555  45.797  1.00 25.94           C  
ATOM   1203  CD  PRO A 205      10.639  18.567  45.119  1.00 25.95           C  
ATOM   1204  N   LEU A 206      14.941  17.915  43.513  1.00 24.86           N  
ATOM   1205  CA  LEU A 206      15.765  17.039  42.711  1.00 25.00           C  
ATOM   1206  C   LEU A 206      15.491  15.559  43.002  1.00 24.87           C  
ATOM   1207  O   LEU A 206      15.376  14.763  42.084  1.00 22.50           O  
ATOM   1208  CB  LEU A 206      17.237  17.387  42.956  1.00 28.81           C  
ATOM   1209  CG  LEU A 206      18.401  16.653  42.279  1.00 31.53           C  
ATOM   1210  CD1 LEU A 206      18.569  15.264  42.858  1.00 33.03           C  
ATOM   1211  CD2 LEU A 206      18.187  16.614  40.785  1.00 34.51           C  
ATOM   1212  N   SER A 207      15.380  15.196  44.275  1.00 26.33           N  
ATOM   1213  CA  SER A 207      15.123  13.800  44.642  1.00 26.29           C  
ATOM   1214  C   SER A 207      13.777  13.314  44.100  1.00 25.01           C  
ATOM   1215  O   SER A 207      13.633  12.157  43.701  1.00 24.86           O  
ATOM   1216  CB  SER A 207      15.166  13.638  46.165  1.00 28.20           C  
ATOM   1217  OG  SER A 207      14.156  14.416  46.789  1.00 33.38           O  
ATOM   1218  N   TRP A 208      12.787  14.200  44.080  1.00 24.51           N  
ATOM   1219  CA  TRP A 208      11.475  13.840  43.569  1.00 25.18           C  
ATOM   1220  C   TRP A 208      11.612  13.467  42.095  1.00 22.89           C  
ATOM   1221  O   TRP A 208      11.140  12.422  41.665  1.00 24.03           O  
ATOM   1222  CB  TRP A 208      10.519  15.021  43.699  1.00 28.15           C  
ATOM   1223  CG  TRP A 208       9.100  14.696  43.365  1.00 30.64           C  
ATOM   1224  CD1 TRP A 208       8.153  14.176  44.207  1.00 31.42           C  
ATOM   1225  CD2 TRP A 208       8.444  14.903  42.109  1.00 32.58           C  
ATOM   1226  CE2 TRP A 208       7.103  14.498  42.264  1.00 31.62           C  
ATOM   1227  CE3 TRP A 208       8.865  15.397  40.867  1.00 32.56           C  
ATOM   1228  NE1 TRP A 208       6.951  14.058  43.553  1.00 32.96           N  
ATOM   1229  CZ2 TRP A 208       6.173  14.571  41.223  1.00 32.93           C  
ATOM   1230  CZ3 TRP A 208       7.938  15.471  39.831  1.00 32.66           C  
ATOM   1231  CH2 TRP A 208       6.607  15.061  40.018  1.00 33.29           C  
ATOM   1232  N   MET A 209      12.275  14.331  41.329  1.00 20.99           N  
ATOM   1233  CA  MET A 209      12.478  14.102  39.897  1.00 21.60           C  
ATOM   1234  C   MET A 209      13.405  12.933  39.618  1.00 22.66           C  
ATOM   1235  O   MET A 209      13.108  12.061  38.799  1.00 22.32           O  
ATOM   1236  CB  MET A 209      13.061  15.362  39.250  1.00 21.04           C  
ATOM   1237  CG  MET A 209      12.086  16.517  39.171  1.00 23.56           C  
ATOM   1238  SD  MET A 209      10.725  16.105  38.029  1.00 28.85           S  
ATOM   1239  CE  MET A 209      11.679  15.455  36.634  1.00 24.12           C  
ATOM   1240  N   LYS A 210      14.535  12.927  40.318  1.00 23.42           N  
ATOM   1241  CA  LYS A 210      15.557  11.900  40.146  1.00 28.33           C  
ATOM   1242  C   LYS A 210      14.995  10.489  40.231  1.00 28.01           C  
ATOM   1243  O   LYS A 210      15.317   9.627  39.410  1.00 26.12           O  
ATOM   1244  CB  LYS A 210      16.638  12.093  41.212  1.00 29.83           C  
ATOM   1245  CG  LYS A 210      17.794  11.104  41.181  1.00 33.39           C  
ATOM   1246  CD  LYS A 210      18.672  11.284  39.959  1.00 35.44           C  
ATOM   1247  CE  LYS A 210      19.936  10.399  40.033  1.00 36.21           C  
ATOM   1248  NZ  LYS A 210      20.837  10.706  41.191  1.00 37.52           N1+
ATOM   1249  N   GLU A 211      14.159  10.260  41.234  1.00 29.59           N  
ATOM   1250  CA  GLU A 211      13.560   8.944  41.451  1.00 32.15           C  
ATOM   1251  C   GLU A 211      12.681   8.516  40.289  1.00 31.17           C  
ATOM   1252  O   GLU A 211      12.767   7.378  39.824  1.00 31.56           O  
ATOM   1253  CB  GLU A 211      12.756   8.960  42.753  1.00 35.20           C  
ATOM   1254  CG  GLU A 211      12.057   7.648  43.119  1.00 38.23           C  
ATOM   1255  CD  GLU A 211      10.799   7.395  42.306  1.00 41.13           C  
ATOM   1256  OE1 GLU A 211       9.906   8.276  42.305  1.00 43.07           O  
ATOM   1257  OE2 GLU A 211      10.695   6.315  41.681  1.00 42.05           O  
ATOM   1258  N   LYS A 212      11.840   9.435  39.825  1.00 33.56           N  
ATOM   1259  CA  LYS A 212      10.934   9.165  38.708  1.00 32.85           C  
ATOM   1260  C   LYS A 212      11.720   8.777  37.463  1.00 32.46           C  
ATOM   1261  O   LYS A 212      11.481   7.734  36.862  1.00 32.84           O  
ATOM   1262  CB  LYS A 212      10.097  10.408  38.395  1.00 33.80           C  
ATOM   1263  CG  LYS A 212       9.124  10.803  39.484  1.00 36.77           C  
ATOM   1264  CD  LYS A 212       8.022   9.773  39.622  1.00 38.89           C  
ATOM   1265  CE  LYS A 212       7.017  10.212  40.668  1.00 39.61           C  
ATOM   1266  NZ  LYS A 212       6.481  11.550  40.325  1.00 42.73           N1+
ATOM   1267  N   ILE A 213      12.667   9.623  37.081  1.00 30.06           N  
ATOM   1268  CA  ILE A 213      13.459   9.366  35.890  1.00 28.80           C  
ATOM   1269  C   ILE A 213      14.221   8.050  35.906  1.00 28.59           C  
ATOM   1270  O   ILE A 213      14.273   7.356  34.897  1.00 27.52           O  
ATOM   1271  CB  ILE A 213      14.408  10.521  35.647  1.00 30.51           C  
ATOM   1272  CG1 ILE A 213      13.561  11.748  35.311  1.00 32.22           C  
ATOM   1273  CG2 ILE A 213      15.398  10.184  34.521  1.00 29.76           C  
ATOM   1274  CD1 ILE A 213      14.320  12.997  35.285  1.00 32.22           C  
ATOM   1275  N   PHE A 214      14.817   7.701  37.041  1.00 28.27           N  
ATOM   1276  CA  PHE A 214      15.541   6.440  37.122  1.00 28.97           C  
ATOM   1277  C   PHE A 214      14.591   5.246  37.146  1.00 29.26           C  
ATOM   1278  O   PHE A 214      14.967   4.138  36.765  1.00 28.85           O  
ATOM   1279  CB  PHE A 214      16.466   6.437  38.341  1.00 32.09           C  
ATOM   1280  CG  PHE A 214      17.787   7.110  38.086  1.00 34.37           C  
ATOM   1281  CD1 PHE A 214      17.842   8.361  37.477  1.00 34.69           C  
ATOM   1282  CD2 PHE A 214      18.979   6.478  38.427  1.00 38.35           C  
ATOM   1283  CE1 PHE A 214      19.066   8.970  37.206  1.00 36.14           C  
ATOM   1284  CE2 PHE A 214      20.210   7.080  38.163  1.00 37.56           C  
ATOM   1285  CZ  PHE A 214      20.251   8.328  37.548  1.00 37.19           C  
ATOM   1286  N   SER A 215      13.359   5.481  37.586  1.00 29.70           N  
ATOM   1287  CA  SER A 215      12.359   4.423  37.614  1.00 30.88           C  
ATOM   1288  C   SER A 215      11.591   4.438  36.289  1.00 32.44           C  
ATOM   1289  O   SER A 215      10.700   3.617  36.056  1.00 29.96           O  
ATOM   1290  CB  SER A 215      11.402   4.640  38.784  1.00 32.50           C  
ATOM   1291  OG  SER A 215      12.087   4.551  40.023  1.00 37.34           O  
ATOM   1292  N   GLU A 216      11.946   5.391  35.429  1.00 32.37           N  
ATOM   1293  CA  GLU A 216      11.322   5.541  34.116  1.00 31.43           C  
ATOM   1294  C   GLU A 216       9.828   5.823  34.175  1.00 29.49           C  
ATOM   1295  O   GLU A 216       9.042   5.321  33.369  1.00 26.79           O  
ATOM   1296  CB  GLU A 216      11.617   4.308  33.258  1.00 32.77           C  
ATOM   1297  CG  GLU A 216      13.108   4.161  32.985  1.00 38.49           C  
ATOM   1298  CD  GLU A 216      13.444   2.987  32.091  1.00 41.59           C  
ATOM   1299  OE1 GLU A 216      14.647   2.772  31.824  1.00 43.16           O  
ATOM   1300  OE2 GLU A 216      12.512   2.282  31.652  1.00 42.94           O  
ATOM   1301  N   VAL A 217       9.465   6.662  35.136  1.00 27.19           N  
ATOM   1302  CA  VAL A 217       8.093   7.082  35.351  1.00 27.94           C  
ATOM   1303  C   VAL A 217       8.039   8.541  34.917  1.00 27.34           C  
ATOM   1304  O   VAL A 217       8.819   9.366  35.410  1.00 23.85           O  
ATOM   1305  CB  VAL A 217       7.719   6.998  36.842  1.00 28.08           C  
ATOM   1306  CG1 VAL A 217       6.298   7.503  37.051  1.00 27.73           C  
ATOM   1307  CG2 VAL A 217       7.858   5.556  37.336  1.00 28.93           C  
ATOM   1308  N   THR A 218       7.141   8.865  33.994  1.00 26.63           N  
ATOM   1309  CA  THR A 218       7.048  10.250  33.540  1.00 25.72           C  
ATOM   1310  C   THR A 218       6.497  11.117  34.657  1.00 27.22           C  
ATOM   1311  O   THR A 218       5.388  10.899  35.130  1.00 22.98           O  
ATOM   1312  CB  THR A 218       6.138  10.397  32.326  1.00 25.90           C  
ATOM   1313  CG2 THR A 218       6.107  11.848  31.873  1.00 24.72           C  
ATOM   1314  OG1 THR A 218       6.636   9.585  31.263  1.00 26.84           O  
ATOM   1315  N   PRO A 219       7.275  12.112  35.099  1.00 24.69           N  
ATOM   1316  CA  PRO A 219       6.869  13.018  36.171  1.00 25.81           C  
ATOM   1317  C   PRO A 219       5.611  13.826  35.856  1.00 27.64           C  
ATOM   1318  O   PRO A 219       5.530  14.494  34.821  1.00 22.96           O  
ATOM   1319  CB  PRO A 219       8.105  13.905  36.341  1.00 27.61           C  
ATOM   1320  CG  PRO A 219       9.233  12.975  35.922  1.00 28.09           C  
ATOM   1321  CD  PRO A 219       8.629  12.461  34.641  1.00 27.54           C  
ATOM   1322  N   LYS A 220       4.635  13.748  36.759  1.00 26.80           N  
ATOM   1323  CA  LYS A 220       3.377  14.476  36.632  1.00 27.94           C  
ATOM   1324  C   LYS A 220       3.153  15.312  37.896  1.00 26.50           C  
ATOM   1325  O   LYS A 220       3.472  14.881  39.003  1.00 25.28           O  
ATOM   1326  CB  LYS A 220       2.201  13.507  36.464  1.00 30.91           C  
ATOM   1327  CG  LYS A 220       2.299  12.568  35.279  1.00 32.36           C  
ATOM   1328  CD  LYS A 220       2.268  13.303  33.954  1.00 34.88           C  
ATOM   1329  CE  LYS A 220       2.202  12.299  32.817  1.00 38.34           C  
ATOM   1330  NZ  LYS A 220       2.257  12.936  31.475  1.00 41.15           N1+
ATOM   1331  N   CYS A 221       2.600  16.508  37.721  1.00 26.84           N  
ATOM   1332  CA  CYS A 221       2.329  17.404  38.837  1.00 27.10           C  
ATOM   1333  C   CYS A 221       1.310  16.757  39.764  1.00 29.41           C  
ATOM   1334  O   CYS A 221       0.364  16.133  39.300  1.00 30.30           O  
ATOM   1335  CB  CYS A 221       1.788  18.730  38.305  1.00 27.62           C  
ATOM   1336  SG  CYS A 221       1.429  20.005  39.553  1.00 26.07           S  
ATOM   1337  N   GLU A 222       1.506  16.901  41.069  1.00 31.31           N  
ATOM   1338  CA  GLU A 222       0.591  16.293  42.034  1.00 33.20           C  
ATOM   1339  C   GLU A 222      -0.626  17.174  42.291  1.00 34.47           C  
ATOM   1340  O   GLU A 222      -1.613  16.727  42.885  1.00 34.24           O  
ATOM   1341  CB  GLU A 222       1.330  16.003  43.339  1.00 33.09           C  
ATOM   1342  CG  GLU A 222       2.606  15.211  43.120  1.00 34.79           C  
ATOM   1343  CD  GLU A 222       3.347  14.885  44.399  1.00 37.16           C  
ATOM   1344  OE1 GLU A 222       3.438  15.760  45.283  1.00 36.61           O  
ATOM   1345  OE2 GLU A 222       3.868  13.758  44.504  1.00 37.92           O  
ATOM   1346  N   ASP A 223      -0.558  18.427  41.849  1.00 36.18           N  
ATOM   1347  CA  ASP A 223      -1.673  19.355  42.022  1.00 36.85           C  
ATOM   1348  C   ASP A 223      -2.569  19.445  40.793  1.00 36.88           C  
ATOM   1349  O   ASP A 223      -3.797  19.487  40.921  1.00 39.23           O  
ATOM   1350  CB  ASP A 223      -1.179  20.767  42.351  1.00 39.11           C  
ATOM   1351  CG  ASP A 223      -0.551  20.864  43.717  1.00 41.96           C  
ATOM   1352  OD1 ASP A 223      -0.114  21.976  44.084  1.00 43.17           O  
ATOM   1353  OD2 ASP A 223      -0.497  19.834  44.425  1.00 44.92           O  
ATOM   1354  N   CYS A 224      -1.966  19.463  39.605  1.00 34.58           N  
ATOM   1355  CA  CYS A 224      -2.742  19.597  38.381  1.00 30.61           C  
ATOM   1356  C   CYS A 224      -2.506  18.516  37.328  1.00 31.08           C  
ATOM   1357  O   CYS A 224      -3.087  18.571  36.243  1.00 32.19           O  
ATOM   1358  CB  CYS A 224      -2.473  20.971  37.770  1.00 29.63           C  
ATOM   1359  SG  CYS A 224      -0.830  21.087  36.984  1.00 27.02           S  
ATOM   1360  N   GLN A 225      -1.647  17.549  37.644  1.00 31.57           N  
ATOM   1361  CA  GLN A 225      -1.325  16.431  36.748  1.00 30.24           C  
ATOM   1362  C   GLN A 225      -0.629  16.773  35.430  1.00 29.34           C  
ATOM   1363  O   GLN A 225      -0.476  15.909  34.569  1.00 28.52           O  
ATOM   1364  CB  GLN A 225      -2.579  15.604  36.450  1.00 30.42           C  
ATOM   1365  CG  GLN A 225      -3.155  14.886  37.668  1.00 34.53           C  
ATOM   1366  CD  GLN A 225      -2.147  13.960  38.341  1.00 37.01           C  
ATOM   1367  NE2 GLN A 225      -1.971  14.128  39.648  1.00 37.75           N  
ATOM   1368  OE1 GLN A 225      -1.543  13.094  37.695  1.00 39.59           O  
ATOM   1369  N   SER A 226      -0.220  18.024  35.260  1.00 26.31           N  
ATOM   1370  CA  SER A 226       0.488  18.398  34.046  1.00 24.74           C  
ATOM   1371  C   SER A 226       1.904  17.817  34.161  1.00 22.77           C  
ATOM   1372  O   SER A 226       2.331  17.371  35.238  1.00 21.79           O  
ATOM   1373  CB  SER A 226       0.560  19.926  33.902  1.00 26.28           C  
ATOM   1374  OG  SER A 226      -0.724  20.494  33.671  1.00 27.34           O  
ATOM   1375  N   LEU A 227       2.628  17.804  33.054  1.00 20.01           N  
ATOM   1376  CA  LEU A 227       3.991  17.284  33.081  1.00 20.01           C  
ATOM   1377  C   LEU A 227       4.854  18.180  33.941  1.00 17.16           C  
ATOM   1378  O   LEU A 227       4.571  19.380  34.099  1.00 18.17           O  
ATOM   1379  CB  LEU A 227       4.583  17.252  31.671  1.00 18.60           C  
ATOM   1380  CG  LEU A 227       4.096  16.194  30.688  1.00 18.44           C  
ATOM   1381  CD1 LEU A 227       4.484  16.614  29.279  1.00 19.36           C  
ATOM   1382  CD2 LEU A 227       4.679  14.822  31.039  1.00 18.22           C  
ATOM   1383  N   VAL A 228       5.898  17.588  34.514  1.00 14.77           N  
ATOM   1384  CA  VAL A 228       6.858  18.324  35.316  1.00 14.77           C  
ATOM   1385  C   VAL A 228       8.187  18.098  34.621  1.00 15.46           C  
ATOM   1386  O   VAL A 228       8.559  16.960  34.310  1.00 16.10           O  
ATOM   1387  CB  VAL A 228       6.988  17.789  36.761  1.00 15.87           C  
ATOM   1388  CG1 VAL A 228       8.064  18.555  37.506  1.00 15.92           C  
ATOM   1389  CG2 VAL A 228       5.676  17.946  37.492  1.00 16.69           C  
ATOM   1390  N   LYS A 229       8.891  19.182  34.343  1.00 16.94           N  
ATOM   1391  CA  LYS A 229      10.179  19.032  33.701  1.00 15.32           C  
ATOM   1392  C   LYS A 229      11.244  19.829  34.398  1.00 13.41           C  
ATOM   1393  O   LYS A 229      10.978  20.872  35.017  1.00 14.39           O  
ATOM   1394  CB  LYS A 229      10.125  19.479  32.241  1.00 18.15           C  
ATOM   1395  CG  LYS A 229       9.829  20.941  32.066  1.00 17.22           C  
ATOM   1396  CD  LYS A 229       9.938  21.372  30.590  1.00 13.02           C  
ATOM   1397  CE  LYS A 229      11.373  21.769  30.184  1.00 16.74           C  
ATOM   1398  NZ  LYS A 229      11.781  23.038  30.875  1.00 14.35           N1+
ATOM   1399  N   PRO A 230      12.486  19.332  34.328  1.00 14.71           N  
ATOM   1400  CA  PRO A 230      13.584  20.056  34.960  1.00 12.73           C  
ATOM   1401  C   PRO A 230      13.646  21.413  34.280  1.00 11.13           C  
ATOM   1402  O   PRO A 230      13.187  21.588  33.143  1.00 12.92           O  
ATOM   1403  CB  PRO A 230      14.801  19.174  34.661  1.00 11.98           C  
ATOM   1404  CG  PRO A 230      14.409  18.469  33.384  1.00 16.33           C  
ATOM   1405  CD  PRO A 230      12.970  18.082  33.724  1.00 15.47           C  
ATOM   1406  N   ASP A 231      14.197  22.388  34.974  1.00  9.48           N  
ATOM   1407  CA  ASP A 231      14.284  23.717  34.422  1.00  9.63           C  
ATOM   1408  C   ASP A 231      15.344  23.954  33.360  1.00 10.65           C  
ATOM   1409  O   ASP A 231      16.108  24.932  33.415  1.00 12.27           O  
ATOM   1410  CB  ASP A 231      14.426  24.750  35.528  1.00 10.13           C  
ATOM   1411  CG  ASP A 231      13.205  24.796  36.443  1.00 13.46           C  
ATOM   1412  OD1 ASP A 231      12.084  24.456  36.001  1.00 14.31           O  
ATOM   1413  OD2 ASP A 231      13.370  25.207  37.603  1.00 15.69           O  
ATOM   1414  N   ILE A 232      15.378  23.047  32.390  1.00  7.46           N  
ATOM   1415  CA  ILE A 232      16.258  23.185  31.232  1.00  9.20           C  
ATOM   1416  C   ILE A 232      15.434  24.115  30.334  1.00  9.36           C  
ATOM   1417  O   ILE A 232      14.249  23.895  30.160  1.00 11.83           O  
ATOM   1418  CB  ILE A 232      16.441  21.829  30.535  1.00  7.64           C  
ATOM   1419  CG1 ILE A 232      17.250  20.888  31.444  1.00 10.13           C  
ATOM   1420  CG2 ILE A 232      17.206  22.004  29.222  1.00  8.65           C  
ATOM   1421  CD1 ILE A 232      18.585  21.431  31.810  1.00 12.26           C  
ATOM   1422  N   VAL A 233      16.055  25.140  29.770  1.00  9.81           N  
ATOM   1423  CA  VAL A 233      15.311  26.066  28.922  1.00  9.22           C  
ATOM   1424  C   VAL A 233      15.168  25.500  27.509  1.00 10.08           C  
ATOM   1425  O   VAL A 233      16.131  25.399  26.743  1.00 10.89           O  
ATOM   1426  CB  VAL A 233      16.008  27.435  28.902  1.00 11.02           C  
ATOM   1427  CG1 VAL A 233      15.240  28.392  27.975  1.00 16.17           C  
ATOM   1428  CG2 VAL A 233      16.055  28.013  30.338  1.00  9.19           C  
ATOM   1429  N   PHE A 234      13.945  25.112  27.187  1.00 10.66           N  
ATOM   1430  CA  PHE A 234      13.605  24.527  25.899  1.00 10.47           C  
ATOM   1431  C   PHE A 234      13.316  25.556  24.828  1.00 12.03           C  
ATOM   1432  O   PHE A 234      12.938  26.682  25.133  1.00 10.49           O  
ATOM   1433  CB  PHE A 234      12.344  23.672  26.062  1.00 11.33           C  
ATOM   1434  CG  PHE A 234      12.602  22.295  26.582  1.00 10.51           C  
ATOM   1435  CD1 PHE A 234      13.795  21.992  27.226  1.00 11.38           C  
ATOM   1436  CD2 PHE A 234      11.669  21.295  26.391  1.00 10.12           C  
ATOM   1437  CE1 PHE A 234      14.044  20.709  27.656  1.00 10.01           C  
ATOM   1438  CE2 PHE A 234      11.915  19.992  26.824  1.00 12.02           C  
ATOM   1439  CZ  PHE A 234      13.112  19.705  27.460  1.00 12.42           C  
ATOM   1440  N   PHE A 235      13.482  25.162  23.565  1.00 11.10           N  
ATOM   1441  CA  PHE A 235      13.126  26.068  22.491  1.00 12.44           C  
ATOM   1442  C   PHE A 235      11.632  26.346  22.679  1.00 13.98           C  
ATOM   1443  O   PHE A 235      10.858  25.430  22.968  1.00 10.83           O  
ATOM   1444  CB  PHE A 235      13.308  25.417  21.113  1.00 14.05           C  
ATOM   1445  CG  PHE A 235      14.730  25.201  20.717  1.00 15.53           C  
ATOM   1446  CD1 PHE A 235      15.343  23.960  20.889  1.00 13.91           C  
ATOM   1447  CD2 PHE A 235      15.460  26.246  20.148  1.00 18.29           C  
ATOM   1448  CE1 PHE A 235      16.656  23.753  20.502  1.00 16.67           C  
ATOM   1449  CE2 PHE A 235      16.781  26.053  19.756  1.00 19.56           C  
ATOM   1450  CZ  PHE A 235      17.382  24.803  19.932  1.00 19.05           C  
ATOM   1451  N   GLY A 236      11.238  27.607  22.527  1.00 14.33           N  
ATOM   1452  CA  GLY A 236       9.837  27.972  22.684  1.00 15.67           C  
ATOM   1453  C   GLY A 236       9.377  28.300  24.096  1.00 16.79           C  
ATOM   1454  O   GLY A 236       8.226  28.643  24.334  1.00 15.12           O  
ATOM   1455  N   GLU A 237      10.299  28.186  25.041  1.00 16.20           N  
ATOM   1456  CA  GLU A 237      10.019  28.449  26.435  1.00 18.40           C  
ATOM   1457  C   GLU A 237      10.728  29.746  26.809  1.00 18.80           C  
ATOM   1458  O   GLU A 237      11.838  30.002  26.345  1.00 24.20           O  
ATOM   1459  CB  GLU A 237      10.558  27.260  27.238  1.00 20.13           C  
ATOM   1460  CG  GLU A 237      10.280  27.241  28.698  1.00 26.17           C  
ATOM   1461  CD  GLU A 237      10.725  25.920  29.309  1.00 24.56           C  
ATOM   1462  OE1 GLU A 237      11.816  25.453  28.962  1.00 22.58           O  
ATOM   1463  OE2 GLU A 237       9.991  25.359  30.145  1.00 32.15           O  
ATOM   1464  N   SER A 238      10.102  30.582  27.627  1.00 22.27           N  
ATOM   1465  CA  SER A 238      10.782  31.818  28.017  1.00 23.33           C  
ATOM   1466  C   SER A 238      11.717  31.523  29.186  1.00 20.15           C  
ATOM   1467  O   SER A 238      11.386  30.762  30.092  1.00 20.13           O  
ATOM   1468  CB  SER A 238       9.776  32.923  28.371  1.00 26.16           C  
ATOM   1469  OG  SER A 238       8.820  32.491  29.318  1.00 34.75           O  
ATOM   1470  N   LEU A 239      12.894  32.122  29.148  1.00 20.78           N  
ATOM   1471  CA  LEU A 239      13.881  31.916  30.185  1.00 20.15           C  
ATOM   1472  C   LEU A 239      13.582  32.800  31.365  1.00 18.69           C  
ATOM   1473  O   LEU A 239      12.794  33.745  31.254  1.00 18.03           O  
ATOM   1474  CB  LEU A 239      15.263  32.227  29.636  1.00 25.94           C  
ATOM   1475  CG  LEU A 239      15.238  33.245  28.495  1.00 29.44           C  
ATOM   1476  CD1 LEU A 239      14.632  34.563  28.944  1.00 32.84           C  
ATOM   1477  CD2 LEU A 239      16.672  33.430  27.991  1.00 33.00           C  
ATOM   1478  N   PRO A 240      14.169  32.484  32.531  1.00 16.22           N  
ATOM   1479  CA  PRO A 240      13.886  33.343  33.673  1.00 15.19           C  
ATOM   1480  C   PRO A 240      14.229  34.776  33.333  1.00 15.12           C  
ATOM   1481  O   PRO A 240      15.192  35.048  32.608  1.00 14.11           O  
ATOM   1482  CB  PRO A 240      14.769  32.759  34.780  1.00 16.73           C  
ATOM   1483  CG  PRO A 240      15.805  31.983  34.043  1.00 23.10           C  
ATOM   1484  CD  PRO A 240      15.016  31.354  32.945  1.00 18.91           C  
ATOM   1485  N   ALA A 241      13.410  35.680  33.847  1.00 13.03           N  
ATOM   1486  CA  ALA A 241      13.608  37.099  33.633  1.00 15.24           C  
ATOM   1487  C   ALA A 241      14.990  37.538  34.104  1.00 14.41           C  
ATOM   1488  O   ALA A 241      15.599  38.454  33.550  1.00 10.28           O  
ATOM   1489  CB  ALA A 241      12.544  37.862  34.383  1.00 15.18           C  
ATOM   1490  N   ARG A 242      15.465  36.873  35.143  1.00 13.14           N  
ATOM   1491  CA  ARG A 242      16.743  37.161  35.754  1.00 16.88           C  
ATOM   1492  C   ARG A 242      17.911  37.131  34.767  1.00 15.44           C  
ATOM   1493  O   ARG A 242      18.864  37.885  34.906  1.00 14.86           O  
ATOM   1494  CB  ARG A 242      16.943  36.149  36.881  1.00 22.21           C  
ATOM   1495  CG  ARG A 242      18.204  36.291  37.622  1.00 29.12           C  
ATOM   1496  CD  ARG A 242      18.179  35.392  38.830  1.00 26.03           C  
ATOM   1497  NE  ARG A 242      19.529  35.275  39.321  1.00 25.76           N  
ATOM   1498  CZ  ARG A 242      20.412  34.432  38.805  1.00 24.15           C  
ATOM   1499  NH1 ARG A 242      20.051  33.646  37.799  1.00 22.69           N  
ATOM   1500  NH2 ARG A 242      21.644  34.389  39.280  1.00 27.03           N  
ATOM   1501  N   PHE A 243      17.834  36.261  33.767  1.00 14.17           N  
ATOM   1502  CA  PHE A 243      18.893  36.155  32.767  1.00 18.28           C  
ATOM   1503  C   PHE A 243      19.166  37.476  32.036  1.00 16.12           C  
ATOM   1504  O   PHE A 243      20.303  37.947  31.994  1.00 12.62           O  
ATOM   1505  CB  PHE A 243      18.532  35.065  31.760  1.00 19.73           C  
ATOM   1506  CG  PHE A 243      18.718  33.673  32.289  1.00 21.03           C  
ATOM   1507  CD1 PHE A 243      18.805  33.435  33.658  1.00 17.71           C  
ATOM   1508  CD2 PHE A 243      18.769  32.590  31.410  1.00 19.69           C  
ATOM   1509  CE1 PHE A 243      18.944  32.129  34.145  1.00 22.52           C  
ATOM   1510  CE2 PHE A 243      18.903  31.291  31.880  1.00 21.30           C  
ATOM   1511  CZ  PHE A 243      18.992  31.060  33.248  1.00 16.59           C  
ATOM   1512  N   PHE A 244      18.121  38.058  31.462  1.00 10.86           N  
ATOM   1513  CA  PHE A 244      18.237  39.321  30.740  1.00 11.59           C  
ATOM   1514  C   PHE A 244      18.699  40.425  31.682  1.00  9.79           C  
ATOM   1515  O   PHE A 244      19.573  41.206  31.354  1.00  8.84           O  
ATOM   1516  CB  PHE A 244      16.867  39.714  30.134  1.00 10.06           C  
ATOM   1517  CG  PHE A 244      16.841  41.078  29.473  1.00 10.27           C  
ATOM   1518  CD1 PHE A 244      17.346  41.267  28.179  1.00 10.93           C  
ATOM   1519  CD2 PHE A 244      16.294  42.180  30.138  1.00 12.92           C  
ATOM   1520  CE1 PHE A 244      17.298  42.522  27.559  1.00 12.15           C  
ATOM   1521  CE2 PHE A 244      16.244  43.434  29.530  1.00 11.32           C  
ATOM   1522  CZ  PHE A 244      16.747  43.612  28.227  1.00 10.23           C  
ATOM   1523  N   SER A 245      18.087  40.494  32.854  1.00 10.79           N  
ATOM   1524  CA  SER A 245      18.445  41.542  33.805  1.00  8.00           C  
ATOM   1525  C   SER A 245      19.903  41.451  34.228  1.00 11.20           C  
ATOM   1526  O   SER A 245      20.562  42.460  34.371  1.00 12.32           O  
ATOM   1527  CB  SER A 245      17.537  41.462  35.029  1.00 11.87           C  
ATOM   1528  OG  SER A 245      16.196  41.673  34.638  1.00 13.48           O  
ATOM   1529  N   CYS A 246      20.402  40.234  34.430  1.00 10.59           N  
ATOM   1530  CA  CYS A 246      21.809  40.078  34.798  1.00 11.79           C  
ATOM   1531  C   CYS A 246      22.679  40.482  33.627  1.00 12.04           C  
ATOM   1532  O   CYS A 246      23.680  41.162  33.795  1.00 13.42           O  
ATOM   1533  CB  CYS A 246      22.129  38.631  35.163  1.00 12.02           C  
ATOM   1534  SG  CYS A 246      21.523  38.132  36.794  1.00 15.69           S  
ATOM   1535  N   MET A 247      22.296  40.061  32.425  1.00 10.31           N  
ATOM   1536  CA  MET A 247      23.090  40.414  31.265  1.00 11.05           C  
ATOM   1537  C   MET A 247      23.144  41.916  31.026  1.00 12.84           C  
ATOM   1538  O   MET A 247      24.144  42.451  30.539  1.00 13.49           O  
ATOM   1539  CB  MET A 247      22.561  39.696  30.026  1.00 10.51           C  
ATOM   1540  CG  MET A 247      22.899  38.223  30.051  1.00 13.53           C  
ATOM   1541  SD  MET A 247      22.448  37.372  28.528  1.00 18.94           S  
ATOM   1542  CE  MET A 247      20.683  37.531  28.493  1.00 22.95           C  
ATOM   1543  N   GLN A 248      22.067  42.588  31.398  1.00 10.19           N  
ATOM   1544  CA  GLN A 248      21.986  44.039  31.216  1.00 13.34           C  
ATOM   1545  C   GLN A 248      22.664  44.855  32.321  1.00 15.26           C  
ATOM   1546  O   GLN A 248      22.964  46.038  32.130  1.00 18.71           O  
ATOM   1547  CB  GLN A 248      20.524  44.462  31.149  1.00 11.13           C  
ATOM   1548  CG  GLN A 248      19.777  44.075  29.886  1.00 15.05           C  
ATOM   1549  CD  GLN A 248      20.323  44.750  28.631  1.00 16.06           C  
ATOM   1550  NE2 GLN A 248      19.826  45.951  28.341  1.00 17.37           N  
ATOM   1551  OE1 GLN A 248      21.193  44.209  27.946  1.00 20.51           O  
ATOM   1552  N   SER A 249      22.895  44.233  33.471  1.00 14.54           N  
ATOM   1553  CA  SER A 249      23.500  44.917  34.618  1.00 14.22           C  
ATOM   1554  C   SER A 249      24.936  44.506  34.959  1.00 14.33           C  
ATOM   1555  O   SER A 249      25.813  45.355  35.156  1.00 12.81           O  
ATOM   1556  CB  SER A 249      22.607  44.694  35.852  1.00 17.47           C  
ATOM   1557  OG  SER A 249      23.213  45.195  37.044  1.00 24.98           O  
ATOM   1558  N   ASP A 250      25.191  43.203  34.986  1.00 10.61           N  
ATOM   1559  CA  ASP A 250      26.510  42.701  35.372  1.00 13.45           C  
ATOM   1560  C   ASP A 250      27.738  43.231  34.650  1.00 13.52           C  
ATOM   1561  O   ASP A 250      28.786  43.414  35.284  1.00 17.13           O  
ATOM   1562  CB  ASP A 250      26.577  41.155  35.293  1.00 13.45           C  
ATOM   1563  CG  ASP A 250      25.610  40.455  36.229  1.00 15.08           C  
ATOM   1564  OD1 ASP A 250      25.104  41.064  37.204  1.00 14.59           O  
ATOM   1565  OD2 ASP A 250      25.379  39.237  36.003  1.00 12.77           O  
ATOM   1566  N   PHE A 251      27.656  43.459  33.346  1.00 13.59           N  
ATOM   1567  CA  PHE A 251      28.847  43.917  32.624  1.00 16.03           C  
ATOM   1568  C   PHE A 251      29.125  45.414  32.695  1.00 15.91           C  
ATOM   1569  O   PHE A 251      30.098  45.913  32.116  1.00 17.34           O  
ATOM   1570  CB  PHE A 251      28.797  43.427  31.174  1.00 16.36           C  
ATOM   1571  CG  PHE A 251      28.736  41.937  31.065  1.00 14.66           C  
ATOM   1572  CD1 PHE A 251      27.538  41.264  31.304  1.00 12.84           C  
ATOM   1573  CD2 PHE A 251      29.908  41.186  30.876  1.00 15.41           C  
ATOM   1574  CE1 PHE A 251      27.492  39.866  31.370  1.00 12.29           C  
ATOM   1575  CE2 PHE A 251      29.874  39.769  30.941  1.00 13.56           C  
ATOM   1576  CZ  PHE A 251      28.663  39.110  31.192  1.00 13.13           C  
ATOM   1577  N   LEU A 252      28.276  46.137  33.412  1.00 18.83           N  
ATOM   1578  CA  LEU A 252      28.506  47.576  33.550  1.00 21.12           C  
ATOM   1579  C   LEU A 252      29.572  47.849  34.598  1.00 22.29           C  
ATOM   1580  O   LEU A 252      30.340  48.802  34.485  1.00 24.66           O  
ATOM   1581  CB  LEU A 252      27.227  48.285  33.982  1.00 20.34           C  
ATOM   1582  CG  LEU A 252      26.025  48.182  33.050  1.00 21.36           C  
ATOM   1583  CD1 LEU A 252      24.857  48.862  33.736  1.00 21.68           C  
ATOM   1584  CD2 LEU A 252      26.315  48.814  31.685  1.00 23.24           C  
ATOM   1585  N   LYS A 253      29.631  46.988  35.602  1.00 23.75           N  
ATOM   1586  CA  LYS A 253      30.539  47.159  36.727  1.00 26.27           C  
ATOM   1587  C   LYS A 253      31.564  46.049  36.919  1.00 23.50           C  
ATOM   1588  O   LYS A 253      32.234  46.015  37.939  1.00 25.53           O  
ATOM   1589  CB  LYS A 253      29.696  47.244  37.989  1.00 29.69           C  
ATOM   1590  CG  LYS A 253      28.917  45.941  38.215  1.00 32.87           C  
ATOM   1591  CD  LYS A 253      27.506  46.178  38.730  1.00 34.86           C  
ATOM   1592  CE  LYS A 253      26.613  46.770  37.641  1.00 34.89           C  
ATOM   1593  NZ  LYS A 253      25.233  46.986  38.140  1.00 36.77           N1+
ATOM   1594  N   VAL A 254      31.695  45.152  35.952  1.00 19.27           N  
ATOM   1595  CA  VAL A 254      32.634  44.050  36.116  1.00 19.96           C  
ATOM   1596  C   VAL A 254      34.088  44.495  35.973  1.00 17.15           C  
ATOM   1597  O   VAL A 254      34.433  45.259  35.060  1.00 18.49           O  
ATOM   1598  CB  VAL A 254      32.328  42.909  35.109  1.00 19.52           C  
ATOM   1599  CG1 VAL A 254      32.572  43.370  33.699  1.00 20.76           C  
ATOM   1600  CG2 VAL A 254      33.181  41.683  35.447  1.00 19.60           C  
ATOM   1601  N   ASP A 255      34.939  44.009  36.874  1.00 15.64           N  
ATOM   1602  CA  ASP A 255      36.361  44.357  36.858  1.00 15.66           C  
ATOM   1603  C   ASP A 255      37.247  43.359  36.131  1.00 14.82           C  
ATOM   1604  O   ASP A 255      38.371  43.679  35.763  1.00 15.62           O  
ATOM   1605  CB  ASP A 255      36.889  44.512  38.284  1.00 17.68           C  
ATOM   1606  CG  ASP A 255      36.194  45.618  39.038  1.00 19.77           C  
ATOM   1607  OD1 ASP A 255      36.130  46.737  38.499  1.00 26.12           O  
ATOM   1608  OD2 ASP A 255      35.724  45.373  40.161  1.00 23.58           O  
ATOM   1609  N   LEU A 256      36.751  42.141  35.937  1.00 13.33           N  
ATOM   1610  CA  LEU A 256      37.532  41.116  35.252  1.00 11.39           C  
ATOM   1611  C   LEU A 256      36.627  40.049  34.688  1.00  8.50           C  
ATOM   1612  O   LEU A 256      35.692  39.627  35.350  1.00 10.78           O  
ATOM   1613  CB  LEU A 256      38.517  40.449  36.232  1.00 13.38           C  
ATOM   1614  CG  LEU A 256      39.289  39.235  35.706  1.00 12.77           C  
ATOM   1615  CD1 LEU A 256      40.251  39.642  34.619  1.00 14.06           C  
ATOM   1616  CD2 LEU A 256      40.052  38.568  36.879  1.00 15.26           C  
ATOM   1617  N   LEU A 257      36.899  39.629  33.454  1.00 12.51           N  
ATOM   1618  CA  LEU A 257      36.134  38.563  32.826  1.00 13.19           C  
ATOM   1619  C   LEU A 257      37.043  37.368  32.639  1.00 12.16           C  
ATOM   1620  O   LEU A 257      38.092  37.496  32.034  1.00 13.40           O  
ATOM   1621  CB  LEU A 257      35.626  38.968  31.434  1.00 13.08           C  
ATOM   1622  CG  LEU A 257      34.614  40.101  31.328  1.00 17.87           C  
ATOM   1623  CD1 LEU A 257      34.102  40.146  29.866  1.00 20.10           C  
ATOM   1624  CD2 LEU A 257      33.466  39.858  32.287  1.00 19.63           C  
ATOM   1625  N   LEU A 258      36.630  36.205  33.141  1.00 10.99           N  
ATOM   1626  CA  LEU A 258      37.402  34.982  32.965  1.00 11.87           C  
ATOM   1627  C   LEU A 258      36.558  34.110  32.035  1.00 11.59           C  
ATOM   1628  O   LEU A 258      35.463  33.685  32.395  1.00 13.03           O  
ATOM   1629  CB  LEU A 258      37.619  34.265  34.297  1.00 14.76           C  
ATOM   1630  CG  LEU A 258      38.454  35.005  35.338  1.00 18.28           C  
ATOM   1631  CD1 LEU A 258      38.510  34.172  36.648  1.00 19.18           C  
ATOM   1632  CD2 LEU A 258      39.862  35.279  34.765  1.00 20.04           C  
ATOM   1633  N   VAL A 259      37.077  33.864  30.844  1.00 11.40           N  
ATOM   1634  CA  VAL A 259      36.363  33.063  29.854  1.00 11.29           C  
ATOM   1635  C   VAL A 259      37.048  31.705  29.797  1.00 10.70           C  
ATOM   1636  O   VAL A 259      38.195  31.604  29.368  1.00 10.89           O  
ATOM   1637  CB  VAL A 259      36.429  33.745  28.504  1.00  8.80           C  
ATOM   1638  CG1 VAL A 259      35.662  32.961  27.489  1.00 11.94           C  
ATOM   1639  CG2 VAL A 259      35.852  35.154  28.632  1.00 14.28           C  
ATOM   1640  N   MET A 260      36.337  30.653  30.184  1.00 10.72           N  
ATOM   1641  CA  MET A 260      36.979  29.343  30.243  1.00 10.78           C  
ATOM   1642  C   MET A 260      36.204  28.213  29.591  1.00 10.13           C  
ATOM   1643  O   MET A 260      35.009  28.070  29.802  1.00  9.56           O  
ATOM   1644  CB  MET A 260      37.233  28.973  31.719  1.00 13.80           C  
ATOM   1645  CG  MET A 260      37.997  30.031  32.515  1.00 17.28           C  
ATOM   1646  SD  MET A 260      38.268  29.589  34.270  1.00 19.41           S  
ATOM   1647  CE  MET A 260      36.548  29.795  34.972  1.00 20.30           C  
ATOM   1648  N   GLY A 261      36.915  27.414  28.810  1.00 12.04           N  
ATOM   1649  CA  GLY A 261      36.315  26.249  28.193  1.00 11.74           C  
ATOM   1650  C   GLY A 261      35.245  26.515  27.169  1.00 14.52           C  
ATOM   1651  O   GLY A 261      34.290  25.756  27.038  1.00 10.17           O  
ATOM   1652  N   THR A 262      35.410  27.598  26.434  1.00 15.96           N  
ATOM   1653  CA  THR A 262      34.445  27.930  25.412  1.00 20.73           C  
ATOM   1654  C   THR A 262      35.100  28.828  24.386  1.00 23.71           C  
ATOM   1655  O   THR A 262      36.077  29.514  24.684  1.00 25.16           O  
ATOM   1656  CB  THR A 262      33.208  28.645  26.019  1.00 23.09           C  
ATOM   1657  CG2 THR A 262      33.627  29.841  26.851  1.00 24.81           C  
ATOM   1658  OG1 THR A 262      32.349  29.095  24.967  1.00 23.28           O  
ATOM   1659  N   SER A 263      34.576  28.774  23.167  1.00 26.43           N  
ATOM   1660  CA  SER A 263      35.029  29.606  22.063  1.00 29.72           C  
ATOM   1661  C   SER A 263      34.392  30.960  22.324  1.00 30.66           C  
ATOM   1662  O   SER A 263      33.326  31.039  22.939  1.00 28.31           O  
ATOM   1663  CB  SER A 263      34.512  29.044  20.734  1.00 30.97           C  
ATOM   1664  OG  SER A 263      34.657  29.973  19.672  1.00 36.08           O  
ATOM   1665  N   LEU A 264      35.038  32.019  21.854  1.00 32.16           N  
ATOM   1666  CA  LEU A 264      34.530  33.375  22.043  1.00 34.61           C  
ATOM   1667  C   LEU A 264      33.333  33.652  21.136  1.00 36.52           C  
ATOM   1668  O   LEU A 264      32.494  34.506  21.426  1.00 37.03           O  
ATOM   1669  CB  LEU A 264      35.642  34.376  21.732  1.00 35.53           C  
ATOM   1670  CG  LEU A 264      36.892  34.222  22.601  1.00 37.30           C  
ATOM   1671  CD1 LEU A 264      38.052  34.987  21.970  1.00 36.88           C  
ATOM   1672  CD2 LEU A 264      36.590  34.700  24.024  1.00 36.88           C  
ATOM   1673  N   GLN A 265      33.262  32.930  20.030  1.00 37.82           N  
ATOM   1674  CA  GLN A 265      32.181  33.116  19.084  1.00 40.12           C  
ATOM   1675  C   GLN A 265      31.022  32.156  19.308  1.00 40.35           C  
ATOM   1676  O   GLN A 265      30.691  31.350  18.448  1.00 40.19           O  
ATOM   1677  CB  GLN A 265      32.752  33.017  17.670  1.00 40.60           C  
ATOM   1678  CG  GLN A 265      33.787  31.927  17.530  1.00 44.86           C  
ATOM   1679  CD  GLN A 265      34.680  32.116  16.320  1.00 45.69           C  
ATOM   1680  NE2 GLN A 265      34.627  31.164  15.398  1.00 46.24           N  
ATOM   1681  OE1 GLN A 265      35.412  33.108  16.215  1.00 44.81           O  
ATOM   1682  N   VAL A 266      30.421  32.250  20.492  1.00 41.69           N  
ATOM   1683  CA  VAL A 266      29.274  31.427  20.864  1.00 44.69           C  
ATOM   1684  C   VAL A 266      28.105  32.369  21.147  1.00 45.66           C  
ATOM   1685  O   VAL A 266      28.236  33.318  21.928  1.00 46.72           O  
ATOM   1686  CB  VAL A 266      29.572  30.554  22.112  1.00 45.38           C  
ATOM   1687  CG1 VAL A 266      29.980  31.424  23.277  1.00 45.13           C  
ATOM   1688  CG2 VAL A 266      28.355  29.721  22.466  1.00 47.19           C  
ATOM   1689  N   GLN A 267      26.974  32.087  20.503  1.00 45.85           N  
ATOM   1690  CA  GLN A 267      25.755  32.892  20.582  1.00 47.01           C  
ATOM   1691  C   GLN A 267      25.594  33.836  21.757  1.00 47.00           C  
ATOM   1692  O   GLN A 267      25.405  35.030  21.561  1.00 48.60           O  
ATOM   1693  CB  GLN A 267      24.509  32.010  20.496  1.00 48.23           C  
ATOM   1694  CG  GLN A 267      23.222  32.813  20.368  1.00 49.75           C  
ATOM   1695  CD  GLN A 267      21.993  31.938  20.257  1.00 49.92           C  
ATOM   1696  NE2 GLN A 267      21.351  31.966  19.091  1.00 50.86           N  
ATOM   1697  OE1 GLN A 267      21.625  31.238  21.204  1.00 50.94           O  
ATOM   1698  N   PRO A 268      25.613  33.316  22.992  1.00 46.24           N  
ATOM   1699  CA  PRO A 268      25.459  34.207  24.147  1.00 43.67           C  
ATOM   1700  C   PRO A 268      26.709  35.037  24.490  1.00 42.51           C  
ATOM   1701  O   PRO A 268      26.685  36.272  24.488  1.00 42.01           O  
ATOM   1702  CB  PRO A 268      25.091  33.230  25.250  1.00 44.73           C  
ATOM   1703  CG  PRO A 268      25.983  32.066  24.908  1.00 44.80           C  
ATOM   1704  CD  PRO A 268      25.677  31.911  23.437  1.00 44.44           C  
ATOM   1705  N   PHE A 269      27.808  34.348  24.764  1.00 40.14           N  
ATOM   1706  CA  PHE A 269      29.043  35.004  25.161  1.00 37.47           C  
ATOM   1707  C   PHE A 269      29.624  36.037  24.215  1.00 36.32           C  
ATOM   1708  O   PHE A 269      30.208  37.031  24.660  1.00 36.82           O  
ATOM   1709  CB  PHE A 269      30.107  33.954  25.477  1.00 36.96           C  
ATOM   1710  CG  PHE A 269      29.686  32.970  26.529  1.00 35.91           C  
ATOM   1711  CD1 PHE A 269      28.899  33.374  27.602  1.00 35.14           C  
ATOM   1712  CD2 PHE A 269      30.123  31.650  26.479  1.00 35.40           C  
ATOM   1713  CE1 PHE A 269      28.556  32.478  28.608  1.00 33.93           C  
ATOM   1714  CE2 PHE A 269      29.784  30.748  27.488  1.00 34.39           C  
ATOM   1715  CZ  PHE A 269      29.002  31.162  28.548  1.00 33.56           C  
ATOM   1716  N   ALA A 270      29.484  35.804  22.919  1.00 32.77           N  
ATOM   1717  CA  ALA A 270      30.008  36.746  21.944  1.00 33.55           C  
ATOM   1718  C   ALA A 270      29.582  38.165  22.323  1.00 31.72           C  
ATOM   1719  O   ALA A 270      30.406  39.077  22.397  1.00 30.68           O  
ATOM   1720  CB  ALA A 270      29.493  36.393  20.550  1.00 35.23           C  
ATOM   1721  N   SER A 271      28.295  38.343  22.602  1.00 27.48           N  
ATOM   1722  CA  SER A 271      27.786  39.669  22.950  1.00 25.39           C  
ATOM   1723  C   SER A 271      28.193  40.161  24.330  1.00 22.51           C  
ATOM   1724  O   SER A 271      28.484  41.336  24.502  1.00 21.32           O  
ATOM   1725  CB  SER A 271      26.263  39.688  22.849  1.00 25.05           C  
ATOM   1726  OG  SER A 271      25.863  39.281  21.555  1.00 33.11           O  
ATOM   1727  N   LEU A 272      28.205  39.266  25.310  1.00 19.69           N  
ATOM   1728  CA  LEU A 272      28.543  39.655  26.668  1.00 19.96           C  
ATOM   1729  C   LEU A 272      29.963  40.187  26.791  1.00 21.25           C  
ATOM   1730  O   LEU A 272      30.187  41.198  27.445  1.00 22.20           O  
ATOM   1731  CB  LEU A 272      28.317  38.479  27.630  1.00 20.72           C  
ATOM   1732  CG  LEU A 272      26.864  37.979  27.628  1.00 20.82           C  
ATOM   1733  CD1 LEU A 272      26.694  36.829  28.627  1.00 18.52           C  
ATOM   1734  CD2 LEU A 272      25.939  39.137  28.004  1.00 22.19           C  
ATOM   1735  N   ILE A 273      30.919  39.503  26.175  1.00 22.30           N  
ATOM   1736  CA  ILE A 273      32.310  39.940  26.212  1.00 26.25           C  
ATOM   1737  C   ILE A 273      32.446  41.406  25.771  1.00 26.62           C  
ATOM   1738  O   ILE A 273      33.175  42.176  26.389  1.00 27.92           O  
ATOM   1739  CB  ILE A 273      33.173  39.007  25.328  1.00 28.11           C  
ATOM   1740  CG1 ILE A 273      33.231  37.622  25.992  1.00 28.82           C  
ATOM   1741  CG2 ILE A 273      34.562  39.595  25.101  1.00 29.46           C  
ATOM   1742  CD1 ILE A 273      33.884  36.535  25.149  1.00 32.23           C  
ATOM   1743  N   SER A 274      31.726  41.806  24.729  1.00 27.96           N  
ATOM   1744  CA  SER A 274      31.808  43.199  24.276  1.00 30.44           C  
ATOM   1745  C   SER A 274      31.019  44.213  25.136  1.00 31.25           C  
ATOM   1746  O   SER A 274      31.106  45.423  24.906  1.00 30.68           O  
ATOM   1747  CB  SER A 274      31.356  43.313  22.814  1.00 30.25           C  
ATOM   1748  OG  SER A 274      29.972  43.072  22.684  1.00 34.25           O  
ATOM   1749  N   LYS A 275      30.261  43.731  26.120  1.00 28.33           N  
ATOM   1750  CA  LYS A 275      29.482  44.612  26.996  1.00 28.52           C  
ATOM   1751  C   LYS A 275      30.296  45.214  28.138  1.00 28.42           C  
ATOM   1752  O   LYS A 275      29.927  46.238  28.703  1.00 28.16           O  
ATOM   1753  CB  LYS A 275      28.312  43.865  27.642  1.00 30.25           C  
ATOM   1754  CG  LYS A 275      27.000  43.910  26.914  1.00 31.22           C  
ATOM   1755  CD  LYS A 275      25.922  43.374  27.849  1.00 32.48           C  
ATOM   1756  CE  LYS A 275      24.540  43.537  27.264  1.00 34.63           C  
ATOM   1757  NZ  LYS A 275      24.429  42.801  25.984  1.00 38.05           N1+
ATOM   1758  N   ALA A 276      31.395  44.564  28.494  1.00 26.32           N  
ATOM   1759  CA  ALA A 276      32.217  45.054  29.584  1.00 25.59           C  
ATOM   1760  C   ALA A 276      32.820  46.423  29.286  1.00 24.39           C  
ATOM   1761  O   ALA A 276      33.002  46.799  28.123  1.00 22.10           O  
ATOM   1762  CB  ALA A 276      33.317  44.055  29.879  1.00 25.16           C  
ATOM   1763  N   PRO A 277      33.102  47.200  30.339  1.00 22.91           N  
ATOM   1764  CA  PRO A 277      33.694  48.515  30.124  1.00 24.77           C  
ATOM   1765  C   PRO A 277      35.020  48.306  29.391  1.00 21.79           C  
ATOM   1766  O   PRO A 277      35.659  47.248  29.522  1.00 17.33           O  
ATOM   1767  CB  PRO A 277      33.853  49.051  31.545  1.00 25.19           C  
ATOM   1768  CG  PRO A 277      33.980  47.824  32.362  1.00 29.43           C  
ATOM   1769  CD  PRO A 277      32.893  46.965  31.778  1.00 28.16           C  
ATOM   1770  N   LEU A 278      35.427  49.306  28.615  1.00 21.05           N  
ATOM   1771  CA  LEU A 278      36.648  49.202  27.826  1.00 20.01           C  
ATOM   1772  C   LEU A 278      37.908  48.925  28.610  1.00 16.89           C  
ATOM   1773  O   LEU A 278      38.846  48.360  28.064  1.00 19.14           O  
ATOM   1774  CB  LEU A 278      36.851  50.461  26.977  1.00 23.11           C  
ATOM   1775  CG  LEU A 278      35.779  50.702  25.915  1.00 23.75           C  
ATOM   1776  CD1 LEU A 278      36.187  51.913  25.057  1.00 25.43           C  
ATOM   1777  CD2 LEU A 278      35.631  49.459  25.035  1.00 27.68           C  
ATOM   1778  N   SER A 279      37.930  49.285  29.887  1.00 19.74           N  
ATOM   1779  CA  SER A 279      39.129  49.058  30.683  1.00 20.74           C  
ATOM   1780  C   SER A 279      39.190  47.679  31.361  1.00 19.99           C  
ATOM   1781  O   SER A 279      40.227  47.277  31.878  1.00 18.69           O  
ATOM   1782  CB  SER A 279      39.254  50.164  31.728  1.00 22.86           C  
ATOM   1783  OG  SER A 279      38.129  50.179  32.604  1.00 28.15           O  
ATOM   1784  N   THR A 280      38.089  46.936  31.335  1.00 17.31           N  
ATOM   1785  CA  THR A 280      38.065  45.636  31.989  1.00 17.42           C  
ATOM   1786  C   THR A 280      38.901  44.532  31.352  1.00 16.70           C  
ATOM   1787  O   THR A 280      38.710  44.167  30.200  1.00 14.86           O  
ATOM   1788  CB  THR A 280      36.617  45.165  32.143  1.00 17.24           C  
ATOM   1789  CG2 THR A 280      36.552  43.729  32.700  1.00 15.76           C  
ATOM   1790  OG1 THR A 280      35.958  46.049  33.055  1.00 17.10           O  
ATOM   1791  N   PRO A 281      39.887  44.012  32.093  1.00 15.64           N  
ATOM   1792  CA  PRO A 281      40.674  42.948  31.474  1.00 15.36           C  
ATOM   1793  C   PRO A 281      39.849  41.683  31.246  1.00 12.72           C  
ATOM   1794  O   PRO A 281      38.914  41.397  31.985  1.00 14.12           O  
ATOM   1795  CB  PRO A 281      41.790  42.732  32.483  1.00 16.57           C  
ATOM   1796  CG  PRO A 281      41.898  44.104  33.153  1.00 19.48           C  
ATOM   1797  CD  PRO A 281      40.449  44.355  33.406  1.00 17.41           C  
ATOM   1798  N   ARG A 282      40.229  40.942  30.219  1.00 12.64           N  
ATOM   1799  CA  ARG A 282      39.562  39.696  29.853  1.00 13.59           C  
ATOM   1800  C   ARG A 282      40.590  38.587  29.588  1.00 13.41           C  
ATOM   1801  O   ARG A 282      41.478  38.738  28.753  1.00 14.70           O  
ATOM   1802  CB  ARG A 282      38.699  39.957  28.608  1.00 11.85           C  
ATOM   1803  CG  ARG A 282      37.766  41.131  28.858  1.00 11.71           C  
ATOM   1804  CD  ARG A 282      36.911  41.509  27.653  1.00 14.88           C  
ATOM   1805  NE  ARG A 282      37.695  41.939  26.496  1.00 15.38           N  
ATOM   1806  CZ  ARG A 282      37.147  42.346  25.358  1.00 17.78           C  
ATOM   1807  NH1 ARG A 282      35.815  42.381  25.239  1.00 18.78           N  
ATOM   1808  NH2 ARG A 282      37.911  42.665  24.323  1.00 15.86           N  
ATOM   1809  N   LEU A 283      40.429  37.456  30.280  1.00 15.62           N  
ATOM   1810  CA  LEU A 283      41.345  36.316  30.151  1.00 13.53           C  
ATOM   1811  C   LEU A 283      40.628  35.106  29.594  1.00 15.09           C  
ATOM   1812  O   LEU A 283      39.600  34.724  30.114  1.00 13.27           O  
ATOM   1813  CB  LEU A 283      41.891  35.943  31.536  1.00 16.04           C  
ATOM   1814  CG  LEU A 283      42.676  34.628  31.680  1.00 18.09           C  
ATOM   1815  CD1 LEU A 283      43.998  34.712  30.931  1.00 19.73           C  
ATOM   1816  CD2 LEU A 283      42.925  34.360  33.144  1.00 18.43           C  
ATOM   1817  N   LEU A 284      41.190  34.498  28.559  1.00 12.14           N  
ATOM   1818  CA  LEU A 284      40.616  33.298  27.994  1.00 14.74           C  
ATOM   1819  C   LEU A 284      41.493  32.118  28.386  1.00 16.18           C  
ATOM   1820  O   LEU A 284      42.719  32.169  28.198  1.00 18.72           O  
ATOM   1821  CB  LEU A 284      40.559  33.375  26.470  1.00 14.53           C  
ATOM   1822  CG  LEU A 284      40.187  32.059  25.772  1.00 16.51           C  
ATOM   1823  CD1 LEU A 284      38.726  31.708  26.001  1.00 20.01           C  
ATOM   1824  CD2 LEU A 284      40.451  32.183  24.286  1.00 21.80           C  
ATOM   1825  N   ILE A 285      40.877  31.084  28.966  1.00 13.14           N  
ATOM   1826  CA  ILE A 285      41.597  29.852  29.312  1.00 14.19           C  
ATOM   1827  C   ILE A 285      40.859  28.757  28.542  1.00 15.53           C  
ATOM   1828  O   ILE A 285      39.722  28.429  28.872  1.00 14.59           O  
ATOM   1829  CB  ILE A 285      41.540  29.512  30.834  1.00 15.52           C  
ATOM   1830  CG1 ILE A 285      42.277  30.572  31.648  1.00 15.19           C  
ATOM   1831  CG2 ILE A 285      42.228  28.171  31.098  1.00 14.18           C  
ATOM   1832  CD1 ILE A 285      42.154  30.394  33.152  1.00 16.04           C  
ATOM   1833  N   ASN A 286      41.490  28.218  27.505  1.00 15.89           N  
ATOM   1834  CA  ASN A 286      40.858  27.185  26.704  1.00 19.53           C  
ATOM   1835  C   ASN A 286      41.973  26.447  25.972  1.00 21.51           C  
ATOM   1836  O   ASN A 286      43.070  26.985  25.793  1.00 17.43           O  
ATOM   1837  CB  ASN A 286      39.900  27.805  25.681  1.00 20.10           C  
ATOM   1838  CG  ASN A 286      38.846  26.823  25.198  1.00 24.82           C  
ATOM   1839  ND2 ASN A 286      38.529  25.851  26.033  1.00 25.50           N  
ATOM   1840  OD1 ASN A 286      38.301  26.955  24.100  1.00 28.18           O  
ATOM   1841  N   LYS A 287      41.685  25.233  25.520  1.00 20.99           N  
ATOM   1842  CA  LYS A 287      42.717  24.450  24.845  1.00 26.92           C  
ATOM   1843  C   LYS A 287      43.203  25.069  23.523  1.00 29.21           C  
ATOM   1844  O   LYS A 287      44.358  24.891  23.140  1.00 27.89           O  
ATOM   1845  CB  LYS A 287      42.194  23.023  24.628  1.00 28.63           C  
ATOM   1846  CG  LYS A 287      43.260  21.986  24.369  1.00 35.28           C  
ATOM   1847  CD  LYS A 287      42.656  20.588  24.374  1.00 36.84           C  
ATOM   1848  CE  LYS A 287      43.710  19.517  24.130  1.00 39.06           C  
ATOM   1849  NZ  LYS A 287      44.318  19.625  22.765  1.00 41.46           N1+
ATOM   1850  N   GLU A 288      42.337  25.816  22.843  1.00 30.39           N  
ATOM   1851  CA  GLU A 288      42.693  26.436  21.564  1.00 33.29           C  
ATOM   1852  C   GLU A 288      41.806  27.634  21.275  1.00 31.86           C  
ATOM   1853  O   GLU A 288      40.695  27.711  21.781  1.00 33.89           O  
ATOM   1854  CB  GLU A 288      42.507  25.443  20.412  1.00 35.09           C  
ATOM   1855  CG  GLU A 288      43.395  24.211  20.450  1.00 39.75           C  
ATOM   1856  CD  GLU A 288      43.118  23.251  19.298  1.00 42.25           C  
ATOM   1857  OE1 GLU A 288      43.860  22.249  19.168  1.00 45.53           O  
ATOM   1858  OE2 GLU A 288      42.161  23.492  18.526  1.00 42.19           O  
ATOM   1859  N   LYS A 289      42.291  28.573  20.471  1.00 32.63           N  
ATOM   1860  CA  LYS A 289      41.460  29.723  20.101  1.00 33.36           C  
ATOM   1861  C   LYS A 289      40.692  29.273  18.861  1.00 33.68           C  
ATOM   1862  O   LYS A 289      41.278  28.695  17.952  1.00 32.03           O  
ATOM   1863  CB  LYS A 289      42.309  30.935  19.720  1.00 33.72           C  
ATOM   1864  CG  LYS A 289      43.196  31.500  20.800  1.00 33.96           C  
ATOM   1865  CD  LYS A 289      44.022  32.640  20.213  1.00 35.82           C  
ATOM   1866  CE  LYS A 289      45.034  33.195  21.196  1.00 35.21           C  
ATOM   1867  NZ  LYS A 289      45.812  34.297  20.566  1.00 31.66           N1+
ATOM   1868  N   ALA A 290      39.396  29.543  18.809  1.00 33.61           N  
ATOM   1869  CA  ALA A 290      38.597  29.138  17.660  1.00 35.62           C  
ATOM   1870  C   ALA A 290      38.986  29.928  16.411  1.00 36.85           C  
ATOM   1871  O   ALA A 290      39.456  31.059  16.510  1.00 34.87           O  
ATOM   1872  CB  ALA A 290      37.120  29.339  17.962  1.00 36.12           C  
ATOM   1873  N   GLY A 291      38.794  29.321  15.240  1.00 37.82           N  
ATOM   1874  CA  GLY A 291      39.101  29.995  13.986  1.00 39.14           C  
ATOM   1875  C   GLY A 291      37.932  30.868  13.543  1.00 40.00           C  
ATOM   1876  O   GLY A 291      36.907  30.904  14.220  1.00 39.74           O  
ATOM   1877  N   GLN A 292      38.071  31.553  12.410  1.00 39.93           N  
ATOM   1878  CA  GLN A 292      37.022  32.446  11.892  1.00 42.09           C  
ATOM   1879  C   GLN A 292      35.676  31.784  11.537  1.00 42.81           C  
ATOM   1880  O   GLN A 292      34.820  31.593  12.394  1.00 43.42           O  
ATOM   1881  CB  GLN A 292      37.533  33.186  10.653  1.00 41.88           C  
ATOM   1882  CG  GLN A 292      38.786  34.016  10.861  1.00 42.84           C  
ATOM   1883  CD  GLN A 292      39.254  34.684   9.576  1.00 42.15           C  
ATOM   1884  NE2 GLN A 292      40.425  34.288   9.098  1.00 43.79           N  
ATOM   1885  OE1 GLN A 292      38.567  35.538   9.019  1.00 39.86           O  
ATOM   1886  N   SER A 293      35.491  31.488  10.251  1.00 42.96           N  
ATOM   1887  CA  SER A 293      34.281  30.852   9.714  1.00 42.00           C  
ATOM   1888  C   SER A 293      32.906  31.503   9.959  1.00 41.06           C  
ATOM   1889  O   SER A 293      32.071  30.994  10.718  1.00 40.12           O  
ATOM   1890  CB  SER A 293      34.212  29.391  10.157  1.00 42.83           C  
ATOM   1891  OG  SER A 293      33.073  28.765   9.586  1.00 43.87           O  
ATOM   1892  N   ASP A 294      32.695  32.620   9.278  1.00 37.27           N  
ATOM   1893  CA  ASP A 294      31.466  33.418   9.266  1.00 34.86           C  
ATOM   1894  C   ASP A 294      31.822  34.875   9.393  1.00 30.69           C  
ATOM   1895  O   ASP A 294      32.246  35.331  10.456  1.00 29.36           O  
ATOM   1896  CB  ASP A 294      30.456  33.115  10.361  1.00 32.72           C  
ATOM   1897  CG  ASP A 294      29.099  33.762  10.057  1.00 36.49           C  
ATOM   1898  OD1 ASP A 294      28.358  33.200   9.224  1.00 32.62           O  
ATOM   1899  OD2 ASP A 294      28.786  34.851  10.603  1.00 35.14           O  
ATOM   1900  N   PRO A 295      31.587  35.628   8.315  1.00 29.77           N  
ATOM   1901  CA  PRO A 295      31.828  37.054   8.104  1.00 25.14           C  
ATOM   1902  C   PRO A 295      31.064  38.031   8.983  1.00 25.85           C  
ATOM   1903  O   PRO A 295      31.654  38.988   9.477  1.00 24.29           O  
ATOM   1904  CB  PRO A 295      31.489  37.237   6.617  1.00 27.72           C  
ATOM   1905  CG  PRO A 295      31.661  35.841   6.041  1.00 29.81           C  
ATOM   1906  CD  PRO A 295      30.968  35.055   7.109  1.00 29.03           C  
ATOM   1907  N   PHE A 296      29.766  37.819   9.176  1.00 20.07           N  
ATOM   1908  CA  PHE A 296      28.999  38.754   9.989  1.00 20.31           C  
ATOM   1909  C   PHE A 296      29.420  38.751  11.437  1.00 22.47           C  
ATOM   1910  O   PHE A 296      29.652  39.805  12.024  1.00 18.69           O  
ATOM   1911  CB  PHE A 296      27.502  38.461   9.940  1.00 18.61           C  
ATOM   1912  CG  PHE A 296      26.833  38.939   8.706  1.00 14.20           C  
ATOM   1913  CD1 PHE A 296      25.503  39.340   8.741  1.00 16.96           C  
ATOM   1914  CD2 PHE A 296      27.528  38.988   7.494  1.00 16.23           C  
ATOM   1915  CE1 PHE A 296      24.867  39.787   7.596  1.00 17.52           C  
ATOM   1916  CE2 PHE A 296      26.900  39.435   6.336  1.00 15.11           C  
ATOM   1917  CZ  PHE A 296      25.565  39.838   6.380  1.00 15.90           C  
ATOM   1918  N   LEU A 297      29.476  37.557  12.020  1.00 21.40           N  
ATOM   1919  CA  LEU A 297      29.875  37.454  13.408  1.00 24.94           C  
ATOM   1920  C   LEU A 297      31.285  37.981  13.542  1.00 20.45           C  
ATOM   1921  O   LEU A 297      31.563  38.760  14.453  1.00 22.44           O  
ATOM   1922  CB  LEU A 297      29.788  36.003  13.892  1.00 25.23           C  
ATOM   1923  CG  LEU A 297      28.356  35.558  14.221  1.00 27.20           C  
ATOM   1924  CD1 LEU A 297      27.409  35.835  13.067  1.00 29.78           C  
ATOM   1925  CD2 LEU A 297      28.375  34.083  14.549  1.00 30.74           C  
ATOM   1926  N   GLY A 298      32.160  37.576  12.621  1.00 19.30           N  
ATOM   1927  CA  GLY A 298      33.545  38.025  12.659  1.00 16.79           C  
ATOM   1928  C   GLY A 298      33.683  39.541  12.646  1.00 17.27           C  
ATOM   1929  O   GLY A 298      34.383  40.130  13.481  1.00 15.93           O  
ATOM   1930  N   MET A 299      33.019  40.169  11.679  1.00 17.26           N  
ATOM   1931  CA  MET A 299      33.023  41.624  11.537  1.00 19.80           C  
ATOM   1932  C   MET A 299      32.397  42.304  12.748  1.00 19.68           C  
ATOM   1933  O   MET A 299      32.897  43.320  13.234  1.00 17.30           O  
ATOM   1934  CB  MET A 299      32.231  42.015  10.288  1.00 22.30           C  
ATOM   1935  CG  MET A 299      32.160  43.516  10.048  1.00 28.96           C  
ATOM   1936  SD  MET A 299      33.740  44.181   9.521  1.00 27.64           S  
ATOM   1937  CE  MET A 299      33.980  43.219   7.998  1.00 33.45           C  
ATOM   1938  N   ILE A 300      31.277  41.764  13.225  1.00 18.00           N  
ATOM   1939  CA  ILE A 300      30.632  42.349  14.386  1.00 20.23           C  
ATOM   1940  C   ILE A 300      31.585  42.265  15.566  1.00 21.99           C  
ATOM   1941  O   ILE A 300      31.641  43.166  16.403  1.00 20.70           O  
ATOM   1942  CB  ILE A 300      29.308  41.615  14.705  1.00 23.44           C  
ATOM   1943  CG1 ILE A 300      28.318  41.860  13.571  1.00 26.74           C  
ATOM   1944  CG2 ILE A 300      28.741  42.091  16.021  1.00 24.81           C  
ATOM   1945  CD1 ILE A 300      27.074  40.993  13.636  1.00 25.79           C  
ATOM   1946  N   MET A 301      32.342  41.177  15.640  1.00 19.55           N  
ATOM   1947  CA  MET A 301      33.298  41.023  16.728  1.00 24.78           C  
ATOM   1948  C   MET A 301      34.406  42.070  16.661  1.00 22.13           C  
ATOM   1949  O   MET A 301      34.729  42.710  17.669  1.00 20.42           O  
ATOM   1950  CB  MET A 301      33.920  39.626  16.699  1.00 27.57           C  
ATOM   1951  CG  MET A 301      32.938  38.502  16.945  1.00 35.10           C  
ATOM   1952  SD  MET A 301      33.790  36.913  16.951  1.00 42.84           S  
ATOM   1953  CE  MET A 301      35.099  37.269  18.153  1.00 38.63           C  
ATOM   1954  N   GLY A 302      34.988  42.246  15.475  1.00 20.08           N  
ATOM   1955  CA  GLY A 302      36.068  43.208  15.308  1.00 17.14           C  
ATOM   1956  C   GLY A 302      35.621  44.647  15.523  1.00 19.63           C  
ATOM   1957  O   GLY A 302      36.394  45.493  15.963  1.00 20.26           O  
ATOM   1958  N   LEU A 303      34.364  44.922  15.221  1.00 18.47           N  
ATOM   1959  CA  LEU A 303      33.820  46.272  15.380  1.00 22.62           C  
ATOM   1960  C   LEU A 303      33.220  46.559  16.755  1.00 23.69           C  
ATOM   1961  O   LEU A 303      33.003  47.726  17.110  1.00 22.70           O  
ATOM   1962  CB  LEU A 303      32.739  46.529  14.332  1.00 23.21           C  
ATOM   1963  CG  LEU A 303      33.144  46.523  12.859  1.00 25.73           C  
ATOM   1964  CD1 LEU A 303      31.904  46.770  11.998  1.00 25.86           C  
ATOM   1965  CD2 LEU A 303      34.210  47.604  12.615  1.00 26.58           C  
ATOM   1966  N   GLY A 304      32.950  45.514  17.531  1.00 23.37           N  
ATOM   1967  CA  GLY A 304      32.303  45.728  18.809  1.00 26.88           C  
ATOM   1968  C   GLY A 304      33.069  45.526  20.091  1.00 28.61           C  
ATOM   1969  O   GLY A 304      32.465  45.496  21.162  1.00 33.24           O  
ATOM   1970  N   GLY A 305      34.382  45.395  20.015  1.00 27.61           N  
ATOM   1971  CA  GLY A 305      35.125  45.212  21.247  1.00 28.77           C  
ATOM   1972  C   GLY A 305      35.421  43.761  21.554  1.00 28.66           C  
ATOM   1973  O   GLY A 305      35.601  43.402  22.719  1.00 29.31           O  
ATOM   1974  N   GLY A 306      35.449  42.926  20.519  1.00 24.84           N  
ATOM   1975  CA  GLY A 306      35.761  41.520  20.704  1.00 25.88           C  
ATOM   1976  C   GLY A 306      37.188  41.377  21.207  1.00 23.64           C  
ATOM   1977  O   GLY A 306      37.946  42.349  21.226  1.00 20.95           O  
ATOM   1978  N   MET A 307      37.559  40.171  21.623  1.00 24.18           N  
ATOM   1979  CA  MET A 307      38.902  39.915  22.131  1.00 23.54           C  
ATOM   1980  C   MET A 307      40.011  40.321  21.161  1.00 22.73           C  
ATOM   1981  O   MET A 307      39.961  40.010  19.965  1.00 22.04           O  
ATOM   1982  CB  MET A 307      39.069  38.429  22.444  1.00 26.02           C  
ATOM   1983  CG  MET A 307      38.167  37.911  23.531  1.00 24.97           C  
ATOM   1984  SD  MET A 307      38.617  38.594  25.126  1.00 25.19           S  
ATOM   1985  CE  MET A 307      37.414  37.752  26.169  1.00 28.18           C  
ATOM   1986  N   ASP A 308      41.019  41.003  21.692  1.00 21.18           N  
ATOM   1987  CA  ASP A 308      42.175  41.401  20.895  1.00 22.33           C  
ATOM   1988  C   ASP A 308      43.386  41.037  21.744  1.00 21.19           C  
ATOM   1989  O   ASP A 308      43.758  41.775  22.661  1.00 21.65           O  
ATOM   1990  CB  ASP A 308      42.182  42.905  20.626  1.00 20.46           C  
ATOM   1991  CG  ASP A 308      43.322  43.325  19.719  1.00 24.23           C  
ATOM   1992  OD1 ASP A 308      43.455  44.535  19.458  1.00 25.01           O  
ATOM   1993  OD2 ASP A 308      44.077  42.440  19.255  1.00 24.66           O  
ATOM   1994  N   PHE A 309      43.975  39.883  21.457  1.00 23.18           N  
ATOM   1995  CA  PHE A 309      45.130  39.427  22.211  1.00 26.08           C  
ATOM   1996  C   PHE A 309      46.453  39.843  21.577  1.00 27.09           C  
ATOM   1997  O   PHE A 309      47.411  40.135  22.291  1.00 26.81           O  
ATOM   1998  CB  PHE A 309      45.189  37.897  22.290  1.00 24.65           C  
ATOM   1999  CG  PHE A 309      43.919  37.237  22.730  1.00 22.31           C  
ATOM   2000  CD1 PHE A 309      43.151  36.518  21.822  1.00 22.65           C  
ATOM   2001  CD2 PHE A 309      43.523  37.281  24.057  1.00 22.23           C  
ATOM   2002  CE1 PHE A 309      41.999  35.842  22.240  1.00 19.30           C  
ATOM   2003  CE2 PHE A 309      42.372  36.611  24.486  1.00 20.32           C  
ATOM   2004  CZ  PHE A 309      41.616  35.893  23.574  1.00 20.17           C  
ATOM   2005  N   ASP A 310      46.482  39.856  20.243  1.00 31.88           N  
ATOM   2006  CA  ASP A 310      47.705  40.095  19.470  1.00 34.97           C  
ATOM   2007  C   ASP A 310      47.944  41.306  18.575  1.00 34.56           C  
ATOM   2008  O   ASP A 310      49.083  41.525  18.173  1.00 31.48           O  
ATOM   2009  CB  ASP A 310      47.957  38.864  18.599  1.00 36.90           C  
ATOM   2010  CG  ASP A 310      48.118  37.604  19.409  1.00 41.73           C  
ATOM   2011  OD1 ASP A 310      48.121  36.510  18.806  1.00 42.49           O  
ATOM   2012  OD2 ASP A 310      48.252  37.705  20.649  1.00 43.89           O  
ATOM   2013  N   SER A 311      46.920  42.079  18.229  1.00 34.28           N  
ATOM   2014  CA  SER A 311      47.162  43.207  17.333  1.00 33.33           C  
ATOM   2015  C   SER A 311      47.979  44.315  17.988  1.00 34.46           C  
ATOM   2016  O   SER A 311      48.296  44.261  19.183  1.00 27.92           O  
ATOM   2017  CB  SER A 311      45.850  43.809  16.831  1.00 35.23           C  
ATOM   2018  OG  SER A 311      45.308  44.696  17.786  1.00 33.60           O  
ATOM   2019  N   LYS A 312      48.318  45.325  17.193  1.00 33.73           N  
ATOM   2020  CA  LYS A 312      49.075  46.454  17.700  1.00 35.38           C  
ATOM   2021  C   LYS A 312      48.230  47.230  18.691  1.00 34.00           C  
ATOM   2022  O   LYS A 312      48.754  48.003  19.493  1.00 33.95           O  
ATOM   2023  CB  LYS A 312      49.493  47.381  16.556  1.00 39.44           C  
ATOM   2024  CG  LYS A 312      50.643  46.868  15.703  1.00 42.52           C  
ATOM   2025  CD  LYS A 312      50.341  45.542  15.031  1.00 46.07           C  
ATOM   2026  CE  LYS A 312      51.537  45.086  14.201  1.00 46.83           C  
ATOM   2027  NZ  LYS A 312      51.326  43.748  13.582  1.00 48.32           N1+
ATOM   2028  N   LYS A 313      46.918  47.024  18.643  1.00 30.11           N  
ATOM   2029  CA  LYS A 313      46.016  47.729  19.545  1.00 29.89           C  
ATOM   2030  C   LYS A 313      45.692  46.932  20.811  1.00 28.61           C  
ATOM   2031  O   LYS A 313      44.966  47.414  21.679  1.00 26.75           O  
ATOM   2032  CB  LYS A 313      44.712  48.061  18.823  1.00 30.68           C  
ATOM   2033  CG  LYS A 313      44.877  48.843  17.519  1.00 31.58           C  
ATOM   2034  CD  LYS A 313      43.511  49.162  16.917  1.00 33.59           C  
ATOM   2035  CE  LYS A 313      43.624  49.917  15.602  1.00 34.83           C  
ATOM   2036  NZ  LYS A 313      42.275  50.215  15.036  1.00 35.68           N1+
ATOM   2037  N   ALA A 314      46.216  45.714  20.913  1.00 28.15           N  
ATOM   2038  CA  ALA A 314      45.951  44.873  22.085  1.00 27.21           C  
ATOM   2039  C   ALA A 314      46.344  45.605  23.353  1.00 25.63           C  
ATOM   2040  O   ALA A 314      47.385  46.261  23.401  1.00 25.93           O  
ATOM   2041  CB  ALA A 314      46.723  43.546  21.979  1.00 28.41           C  
ATOM   2042  N   TYR A 315      45.525  45.496  24.393  1.00 22.70           N  
ATOM   2043  CA  TYR A 315      45.848  46.190  25.623  1.00 19.68           C  
ATOM   2044  C   TYR A 315      45.236  45.616  26.885  1.00 18.57           C  
ATOM   2045  O   TYR A 315      45.594  46.046  27.976  1.00 20.30           O  
ATOM   2046  CB  TYR A 315      45.438  47.669  25.494  1.00 22.06           C  
ATOM   2047  CG  TYR A 315      43.937  47.910  25.477  1.00 20.96           C  
ATOM   2048  CD1 TYR A 315      43.243  48.194  26.651  1.00 22.52           C  
ATOM   2049  CD2 TYR A 315      43.209  47.813  24.292  1.00 21.70           C  
ATOM   2050  CE1 TYR A 315      41.861  48.375  26.658  1.00 21.49           C  
ATOM   2051  CE2 TYR A 315      41.811  47.992  24.288  1.00 20.90           C  
ATOM   2052  CZ  TYR A 315      41.154  48.270  25.476  1.00 20.51           C  
ATOM   2053  OH  TYR A 315      39.784  48.413  25.502  1.00 18.94           O  
ATOM   2054  N   ARG A 316      44.349  44.629  26.757  1.00 17.97           N  
ATOM   2055  CA  ARG A 316      43.682  44.106  27.950  1.00 15.92           C  
ATOM   2056  C   ARG A 316      43.201  42.666  27.904  1.00 11.04           C  
ATOM   2057  O   ARG A 316      42.614  42.202  28.884  1.00 14.67           O  
ATOM   2058  CB  ARG A 316      42.459  44.947  28.267  1.00 15.20           C  
ATOM   2059  CG  ARG A 316      41.479  44.971  27.117  1.00 13.02           C  
ATOM   2060  CD  ARG A 316      40.067  45.164  27.606  1.00 16.84           C  
ATOM   2061  NE  ARG A 316      39.152  45.363  26.488  1.00 18.54           N  
ATOM   2062  CZ  ARG A 316      37.834  45.419  26.605  1.00 16.59           C  
ATOM   2063  NH1 ARG A 316      37.265  45.283  27.796  1.00 16.07           N  
ATOM   2064  NH2 ARG A 316      37.090  45.678  25.535  1.00 17.23           N  
ATOM   2065  N   ASP A 317      43.420  41.988  26.795  1.00 16.12           N  
ATOM   2066  CA  ASP A 317      42.982  40.605  26.638  1.00 15.96           C  
ATOM   2067  C   ASP A 317      44.178  39.665  26.665  1.00 19.46           C  
ATOM   2068  O   ASP A 317      45.206  39.949  26.045  1.00 19.96           O  
ATOM   2069  CB  ASP A 317      42.229  40.485  25.320  1.00 15.07           C  
ATOM   2070  CG  ASP A 317      40.985  41.363  25.291  1.00 18.26           C  
ATOM   2071  OD1 ASP A 317      40.595  41.809  24.191  1.00 19.08           O  
ATOM   2072  OD2 ASP A 317      40.387  41.597  26.365  1.00 19.89           O  
ATOM   2073  N   VAL A 318      44.013  38.545  27.371  1.00 14.91           N  
ATOM   2074  CA  VAL A 318      45.059  37.537  27.541  1.00 16.61           C  
ATOM   2075  C   VAL A 318      44.509  36.150  27.204  1.00 17.80           C  
ATOM   2076  O   VAL A 318      43.424  35.791  27.645  1.00 17.64           O  
ATOM   2077  CB  VAL A 318      45.569  37.554  29.015  1.00 17.03           C  
ATOM   2078  CG1 VAL A 318      46.675  36.507  29.224  1.00 19.51           C  
ATOM   2079  CG2 VAL A 318      46.083  38.959  29.365  1.00 16.90           C  
ATOM   2080  N   ALA A 319      45.239  35.396  26.393  1.00 15.43           N  
ATOM   2081  CA  ALA A 319      44.839  34.035  26.033  1.00 16.70           C  
ATOM   2082  C   ALA A 319      45.843  33.088  26.681  1.00 18.99           C  
ATOM   2083  O   ALA A 319      47.051  33.316  26.611  1.00 19.68           O  
ATOM   2084  CB  ALA A 319      44.842  33.849  24.524  1.00 17.77           C  
ATOM   2085  N   TRP A 320      45.347  32.043  27.330  1.00 20.15           N  
ATOM   2086  CA  TRP A 320      46.207  31.055  27.976  1.00 19.53           C  
ATOM   2087  C   TRP A 320      45.687  29.743  27.403  1.00 19.74           C  
ATOM   2088  O   TRP A 320      44.640  29.255  27.823  1.00 20.63           O  
ATOM   2089  CB  TRP A 320      46.010  31.087  29.487  1.00 19.51           C  
ATOM   2090  CG  TRP A 320      47.019  30.290  30.243  1.00 22.08           C  
ATOM   2091  CD1 TRP A 320      48.190  30.752  30.798  1.00 23.66           C  
ATOM   2092  CD2 TRP A 320      46.971  28.885  30.523  1.00 21.97           C  
ATOM   2093  CE2 TRP A 320      48.139  28.563  31.257  1.00 24.10           C  
ATOM   2094  CE3 TRP A 320      46.057  27.865  30.227  1.00 22.23           C  
ATOM   2095  NE1 TRP A 320      48.863  29.715  31.410  1.00 22.86           N  
ATOM   2096  CZ2 TRP A 320      48.411  27.261  31.699  1.00 25.15           C  
ATOM   2097  CZ3 TRP A 320      46.334  26.569  30.669  1.00 24.23           C  
ATOM   2098  CH2 TRP A 320      47.497  26.283  31.396  1.00 24.45           C  
ATOM   2099  N   LEU A 321      46.415  29.184  26.439  1.00 23.27           N  
ATOM   2100  CA  LEU A 321      45.987  27.966  25.747  1.00 22.59           C  
ATOM   2101  C   LEU A 321      46.463  26.668  26.377  1.00 25.35           C  
ATOM   2102  O   LEU A 321      47.662  26.373  26.423  1.00 24.50           O  
ATOM   2103  CB  LEU A 321      46.450  28.007  24.291  1.00 26.16           C  
ATOM   2104  CG  LEU A 321      46.172  29.273  23.473  1.00 25.00           C  
ATOM   2105  CD1 LEU A 321      46.631  29.059  22.030  1.00 28.04           C  
ATOM   2106  CD2 LEU A 321      44.688  29.591  23.515  1.00 28.92           C  
ATOM   2107  N   GLY A 322      45.504  25.890  26.849  1.00 23.41           N  
ATOM   2108  CA  GLY A 322      45.808  24.622  27.478  1.00 23.05           C  
ATOM   2109  C   GLY A 322      44.542  24.168  28.175  1.00 23.69           C  
ATOM   2110  O   GLY A 322      43.495  24.784  28.009  1.00 23.80           O  
ATOM   2111  N   GLU A 323      44.641  23.106  28.962  1.00 22.93           N  
ATOM   2112  CA  GLU A 323      43.491  22.582  29.694  1.00 23.24           C  
ATOM   2113  C   GLU A 323      42.983  23.555  30.755  1.00 20.36           C  
ATOM   2114  O   GLU A 323      43.771  24.207  31.446  1.00 18.11           O  
ATOM   2115  CB  GLU A 323      43.874  21.261  30.354  1.00 26.31           C  
ATOM   2116  CG  GLU A 323      44.193  20.191  29.346  1.00 34.13           C  
ATOM   2117  CD  GLU A 323      43.009  19.916  28.460  1.00 37.14           C  
ATOM   2118  OE1 GLU A 323      41.968  19.455  28.984  1.00 41.50           O  
ATOM   2119  OE2 GLU A 323      43.104  20.174  27.243  1.00 42.84           O  
ATOM   2120  N   CYS A 324      41.660  23.657  30.872  1.00 15.77           N  
ATOM   2121  CA  CYS A 324      41.064  24.530  31.860  1.00 15.54           C  
ATOM   2122  C   CYS A 324      41.601  24.232  33.261  1.00 17.41           C  
ATOM   2123  O   CYS A 324      41.958  25.150  34.006  1.00 17.86           O  
ATOM   2124  CB  CYS A 324      39.534  24.399  31.827  1.00 15.60           C  
ATOM   2125  SG  CYS A 324      38.824  25.108  30.302  1.00 23.10           S  
ATOM   2126  N   ASP A 325      41.668  22.955  33.631  1.00 16.26           N  
ATOM   2127  CA  ASP A 325      42.182  22.629  34.957  1.00 18.05           C  
ATOM   2128  C   ASP A 325      43.607  23.130  35.114  1.00 16.93           C  
ATOM   2129  O   ASP A 325      43.951  23.639  36.172  1.00 19.15           O  
ATOM   2130  CB  ASP A 325      42.181  21.122  35.239  1.00 16.92           C  
ATOM   2131  CG  ASP A 325      40.803  20.585  35.578  1.00 18.01           C  
ATOM   2132  OD1 ASP A 325      39.878  21.391  35.802  1.00 17.95           O  
ATOM   2133  OD2 ASP A 325      40.653  19.347  35.644  1.00 18.04           O  
ATOM   2134  N   GLN A 326      44.438  22.954  34.090  1.00 16.36           N  
ATOM   2135  CA  GLN A 326      45.825  23.420  34.181  1.00 18.88           C  
ATOM   2136  C   GLN A 326      45.874  24.944  34.328  1.00 18.15           C  
ATOM   2137  O   GLN A 326      46.646  25.470  35.124  1.00 20.08           O  
ATOM   2138  CB  GLN A 326      46.624  22.976  32.947  1.00 21.02           C  
ATOM   2139  CG  GLN A 326      46.820  21.449  32.900  1.00 25.28           C  
ATOM   2140  CD  GLN A 326      47.659  20.986  31.728  1.00 30.05           C  
ATOM   2141  NE2 GLN A 326      47.143  20.028  30.971  1.00 35.47           N  
ATOM   2142  OE1 GLN A 326      48.766  21.472  31.516  1.00 36.47           O  
ATOM   2143  N   GLY A 327      45.039  25.649  33.571  1.00 14.92           N  
ATOM   2144  CA  GLY A 327      45.011  27.102  33.662  1.00 15.71           C  
ATOM   2145  C   GLY A 327      44.596  27.616  35.027  1.00 12.90           C  
ATOM   2146  O   GLY A 327      45.166  28.584  35.537  1.00 16.02           O  
ATOM   2147  N   CYS A 328      43.598  26.990  35.643  1.00 13.24           N  
ATOM   2148  CA  CYS A 328      43.156  27.426  36.968  1.00 14.74           C  
ATOM   2149  C   CYS A 328      44.188  27.064  38.017  1.00 16.73           C  
ATOM   2150  O   CYS A 328      44.320  27.749  39.030  1.00 18.64           O  
ATOM   2151  CB  CYS A 328      41.817  26.805  37.329  1.00 15.09           C  
ATOM   2152  SG  CYS A 328      40.546  27.461  36.245  1.00 17.00           S  
ATOM   2153  N   LEU A 329      44.896  25.963  37.779  1.00 18.88           N  
ATOM   2154  CA  LEU A 329      45.951  25.567  38.697  1.00 19.48           C  
ATOM   2155  C   LEU A 329      47.004  26.665  38.628  1.00 19.13           C  
ATOM   2156  O   LEU A 329      47.410  27.217  39.662  1.00 21.95           O  
ATOM   2157  CB  LEU A 329      46.573  24.217  38.285  1.00 20.07           C  
ATOM   2158  CG  LEU A 329      45.741  22.972  38.575  1.00 21.80           C  
ATOM   2159  CD1 LEU A 329      46.487  21.720  38.059  1.00 19.63           C  
ATOM   2160  CD2 LEU A 329      45.479  22.870  40.081  1.00 18.84           C  
ATOM   2161  N   ALA A 330      47.417  26.992  37.409  1.00 20.25           N  
ATOM   2162  CA  ALA A 330      48.432  28.025  37.200  1.00 21.29           C  
ATOM   2163  C   ALA A 330      48.016  29.335  37.878  1.00 22.19           C  
ATOM   2164  O   ALA A 330      48.753  29.890  38.687  1.00 18.43           O  
ATOM   2165  CB  ALA A 330      48.665  28.232  35.715  1.00 19.74           C  
ATOM   2166  N   LEU A 331      46.816  29.818  37.577  1.00 21.04           N  
ATOM   2167  CA  LEU A 331      46.338  31.064  38.170  1.00 20.91           C  
ATOM   2168  C   LEU A 331      46.286  31.017  39.690  1.00 21.86           C  
ATOM   2169  O   LEU A 331      46.691  31.973  40.356  1.00 20.83           O  
ATOM   2170  CB  LEU A 331      44.929  31.391  37.664  1.00 20.63           C  
ATOM   2171  CG  LEU A 331      44.632  32.828  37.243  1.00 22.69           C  
ATOM   2172  CD1 LEU A 331      43.123  32.950  37.019  1.00 18.31           C  
ATOM   2173  CD2 LEU A 331      45.111  33.846  38.276  1.00 21.35           C  
ATOM   2174  N   ALA A 332      45.785  29.909  40.243  1.00 20.46           N  
ATOM   2175  CA  ALA A 332      45.651  29.772  41.688  1.00 18.77           C  
ATOM   2176  C   ALA A 332      47.005  29.879  42.354  1.00 20.95           C  
ATOM   2177  O   ALA A 332      47.129  30.485  43.416  1.00 21.90           O  
ATOM   2178  CB  ALA A 332      45.005  28.441  42.050  1.00 21.49           C  
ATOM   2179  N   GLU A 333      48.013  29.301  41.714  1.00 22.91           N  
ATOM   2180  CA  GLU A 333      49.361  29.320  42.256  1.00 24.57           C  
ATOM   2181  C   GLU A 333      49.872  30.759  42.318  1.00 26.39           C  
ATOM   2182  O   GLU A 333      50.442  31.169  43.320  1.00 26.84           O  
ATOM   2183  CB  GLU A 333      50.281  28.456  41.392  1.00 28.05           C  
ATOM   2184  CG  GLU A 333      51.599  28.126  42.062  1.00 33.73           C  
ATOM   2185  CD  GLU A 333      52.421  27.124  41.274  1.00 35.43           C  
ATOM   2186  OE1 GLU A 333      53.536  26.791  41.724  1.00 41.22           O  
ATOM   2187  OE2 GLU A 333      51.959  26.669  40.209  1.00 39.45           O  
ATOM   2188  N   LEU A 334      49.635  31.522  41.254  1.00 26.00           N  
ATOM   2189  CA  LEU A 334      50.082  32.912  41.185  1.00 25.01           C  
ATOM   2190  C   LEU A 334      49.427  33.766  42.265  1.00 24.66           C  
ATOM   2191  O   LEU A 334      50.026  34.718  42.779  1.00 27.11           O  
ATOM   2192  CB  LEU A 334      49.775  33.488  39.804  1.00 21.93           C  
ATOM   2193  CG  LEU A 334      50.438  32.823  38.595  1.00 23.97           C  
ATOM   2194  CD1 LEU A 334      49.955  33.509  37.341  1.00 25.88           C  
ATOM   2195  CD2 LEU A 334      51.974  32.924  38.685  1.00 24.79           C  
ATOM   2196  N   LEU A 335      48.204  33.408  42.626  1.00 24.08           N  
ATOM   2197  CA  LEU A 335      47.447  34.129  43.638  1.00 22.72           C  
ATOM   2198  C   LEU A 335      47.773  33.680  45.058  1.00 23.56           C  
ATOM   2199  O   LEU A 335      47.304  34.281  46.025  1.00 23.98           O  
ATOM   2200  CB  LEU A 335      45.948  33.936  43.380  1.00 22.74           C  
ATOM   2201  CG  LEU A 335      45.433  34.466  42.039  1.00 21.11           C  
ATOM   2202  CD1 LEU A 335      44.033  33.902  41.787  1.00 20.72           C  
ATOM   2203  CD2 LEU A 335      45.392  36.008  42.049  1.00 21.06           C  
ATOM   2204  N   GLY A 336      48.571  32.623  45.186  1.00 25.19           N  
ATOM   2205  CA  GLY A 336      48.886  32.115  46.514  1.00 24.87           C  
ATOM   2206  C   GLY A 336      47.758  31.262  47.064  1.00 25.62           C  
ATOM   2207  O   GLY A 336      47.597  31.110  48.283  1.00 24.06           O  
ATOM   2208  N   TRP A 337      46.952  30.700  46.161  1.00 25.35           N  
ATOM   2209  CA  TRP A 337      45.822  29.873  46.575  1.00 22.60           C  
ATOM   2210  C   TRP A 337      46.030  28.386  46.247  1.00 23.84           C  
ATOM   2211  O   TRP A 337      45.093  27.608  46.383  1.00 22.97           O  
ATOM   2212  CB  TRP A 337      44.514  30.298  45.876  1.00 25.03           C  
ATOM   2213  CG  TRP A 337      44.091  31.737  45.944  1.00 27.15           C  
ATOM   2214  CD1 TRP A 337      44.487  32.687  46.845  1.00 28.56           C  
ATOM   2215  CD2 TRP A 337      43.098  32.362  45.115  1.00 26.65           C  
ATOM   2216  CE2 TRP A 337      42.940  33.686  45.571  1.00 27.90           C  
ATOM   2217  CE3 TRP A 337      42.326  31.919  44.028  1.00 28.68           C  
ATOM   2218  NE1 TRP A 337      43.798  33.862  46.627  1.00 26.57           N  
ATOM   2219  CZ2 TRP A 337      42.036  34.583  44.979  1.00 26.87           C  
ATOM   2220  CZ3 TRP A 337      41.425  32.812  43.440  1.00 25.83           C  
ATOM   2221  CH2 TRP A 337      41.292  34.128  43.918  1.00 26.25           C  
ATOM   2222  N   LYS A 338      47.230  27.996  45.814  1.00 23.40           N  
ATOM   2223  CA  LYS A 338      47.482  26.592  45.460  1.00 26.06           C  
ATOM   2224  C   LYS A 338      47.010  25.581  46.502  1.00 28.10           C  
ATOM   2225  O   LYS A 338      46.238  24.662  46.191  1.00 22.27           O  
ATOM   2226  CB  LYS A 338      48.973  26.356  45.184  1.00 30.62           C  
ATOM   2227  CG  LYS A 338      49.282  24.905  44.790  1.00 30.84           C  
ATOM   2228  CD  LYS A 338      50.766  24.661  44.584  1.00 34.09           C  
ATOM   2229  CE  LYS A 338      51.027  23.184  44.287  1.00 36.00           C  
ATOM   2230  NZ  LYS A 338      52.470  22.899  44.073  1.00 38.34           N1+
ATOM   2231  N   LYS A 339      47.465  25.732  47.742  1.00 26.07           N  
ATOM   2232  CA  LYS A 339      47.062  24.784  48.769  1.00 27.78           C  
ATOM   2233  C   LYS A 339      45.574  24.851  49.087  1.00 26.91           C  
ATOM   2234  O   LYS A 339      44.923  23.812  49.212  1.00 27.50           O  
ATOM   2235  CB  LYS A 339      47.840  24.992  50.073  1.00 28.30           C  
ATOM   2236  CG  LYS A 339      47.679  23.803  51.005  1.00 30.91           C  
ATOM   2237  CD  LYS A 339      48.046  24.113  52.453  1.00 34.12           C  
ATOM   2238  CE  LYS A 339      49.478  24.547  52.618  1.00 35.04           C  
ATOM   2239  NZ  LYS A 339      49.777  24.718  54.083  1.00 35.22           N1+
ATOM   2240  N   GLU A 340      45.032  26.059  49.232  1.00 24.36           N  
ATOM   2241  CA  GLU A 340      43.619  26.190  49.548  1.00 24.45           C  
ATOM   2242  C   GLU A 340      42.758  25.492  48.479  1.00 20.73           C  
ATOM   2243  O   GLU A 340      41.795  24.786  48.807  1.00 21.49           O  
ATOM   2244  CB  GLU A 340      43.231  27.666  49.674  1.00 25.91           C  
ATOM   2245  CG  GLU A 340      41.756  27.886  49.974  1.00 30.45           C  
ATOM   2246  CD  GLU A 340      41.432  29.317  50.385  1.00 33.17           C  
ATOM   2247  OE1 GLU A 340      42.011  30.258  49.801  1.00 34.73           O  
ATOM   2248  OE2 GLU A 340      40.578  29.493  51.281  1.00 36.43           O  
ATOM   2249  N   LEU A 341      43.112  25.668  47.216  1.00 20.61           N  
ATOM   2250  CA  LEU A 341      42.341  25.036  46.144  1.00 22.33           C  
ATOM   2251  C   LEU A 341      42.526  23.534  46.316  1.00 23.60           C  
ATOM   2252  O   LEU A 341      41.558  22.769  46.329  1.00 19.56           O  
ATOM   2253  CB  LEU A 341      42.850  25.498  44.776  1.00 22.70           C  
ATOM   2254  CG  LEU A 341      42.177  24.958  43.507  1.00 23.44           C  
ATOM   2255  CD1 LEU A 341      40.662  25.103  43.604  1.00 21.23           C  
ATOM   2256  CD2 LEU A 341      42.708  25.701  42.317  1.00 23.19           C  
ATOM   2257  N   GLU A 342      43.790  23.137  46.472  1.00 23.69           N  
ATOM   2258  CA  GLU A 342      44.185  21.740  46.675  1.00 26.78           C  
ATOM   2259  C   GLU A 342      43.308  21.062  47.734  1.00 27.00           C  
ATOM   2260  O   GLU A 342      42.707  20.006  47.488  1.00 24.92           O  
ATOM   2261  CB  GLU A 342      45.653  21.711  47.132  1.00 30.11           C  
ATOM   2262  CG  GLU A 342      46.256  20.337  47.357  1.00 36.18           C  
ATOM   2263  CD  GLU A 342      46.928  19.771  46.119  1.00 38.43           C  
ATOM   2264  OE1 GLU A 342      46.231  19.584  45.097  1.00 39.95           O  
ATOM   2265  OE2 GLU A 342      48.162  19.513  46.175  1.00 37.69           O  
ATOM   2266  N   ASP A 343      43.240  21.666  48.924  1.00 26.90           N  
ATOM   2267  CA  ASP A 343      42.457  21.103  50.017  1.00 27.03           C  
ATOM   2268  C   ASP A 343      40.959  21.117  49.732  1.00 26.61           C  
ATOM   2269  O   ASP A 343      40.219  20.261  50.205  1.00 24.27           O  
ATOM   2270  CB  ASP A 343      42.710  21.861  51.325  1.00 30.05           C  
ATOM   2271  CG  ASP A 343      44.165  21.833  51.746  1.00 32.88           C  
ATOM   2272  OD1 ASP A 343      44.878  20.884  51.353  1.00 33.97           O  
ATOM   2273  OD2 ASP A 343      44.586  22.754  52.485  1.00 33.44           O  
ATOM   2274  N   LEU A 344      40.523  22.118  48.971  1.00 23.18           N  
ATOM   2275  CA  LEU A 344      39.120  22.249  48.630  1.00 22.46           C  
ATOM   2276  C   LEU A 344      38.710  21.094  47.736  1.00 16.02           C  
ATOM   2277  O   LEU A 344      37.732  20.396  48.032  1.00 19.36           O  
ATOM   2278  CB  LEU A 344      38.879  23.571  47.914  1.00 18.95           C  
ATOM   2279  CG  LEU A 344      37.472  23.789  47.360  1.00 21.75           C  
ATOM   2280  CD1 LEU A 344      36.416  23.665  48.460  1.00 17.07           C  
ATOM   2281  CD2 LEU A 344      37.449  25.156  46.702  1.00 17.86           C  
ATOM   2282  N   VAL A 345      39.461  20.883  46.668  1.00 18.98           N  
ATOM   2283  CA  VAL A 345      39.138  19.799  45.738  1.00 20.33           C  
ATOM   2284  C   VAL A 345      39.221  18.452  46.440  1.00 21.85           C  
ATOM   2285  O   VAL A 345      38.296  17.650  46.369  1.00 20.17           O  
ATOM   2286  CB  VAL A 345      40.097  19.739  44.547  1.00 18.95           C  
ATOM   2287  CG1 VAL A 345      39.726  18.565  43.655  1.00 18.98           C  
ATOM   2288  CG2 VAL A 345      40.024  21.033  43.747  1.00 22.53           C  
ATOM   2289  N   ARG A 346      40.331  18.210  47.127  1.00 23.30           N  
ATOM   2290  CA  ARG A 346      40.489  16.936  47.808  1.00 23.99           C  
ATOM   2291  C   ARG A 346      39.330  16.689  48.769  1.00 20.54           C  
ATOM   2292  O   ARG A 346      38.724  15.612  48.743  1.00 20.44           O  
ATOM   2293  CB  ARG A 346      41.841  16.881  48.549  1.00 25.02           C  
ATOM   2294  CG  ARG A 346      42.235  15.464  48.932  1.00 30.35           C  
ATOM   2295  CD  ARG A 346      43.558  15.377  49.722  1.00 27.88           C  
ATOM   2296  NE  ARG A 346      44.685  15.936  48.984  1.00 30.91           N  
ATOM   2297  CZ  ARG A 346      45.217  17.132  49.217  1.00 30.39           C  
ATOM   2298  NH1 ARG A 346      44.727  17.903  50.179  1.00 29.81           N  
ATOM   2299  NH2 ARG A 346      46.229  17.562  48.472  1.00 33.68           N  
ATOM   2300  N   ARG A 347      38.992  17.682  49.592  1.00 19.44           N  
ATOM   2301  CA  ARG A 347      37.916  17.553  50.570  1.00 19.45           C  
ATOM   2302  C   ARG A 347      36.497  17.410  50.005  1.00 19.77           C  
ATOM   2303  O   ARG A 347      35.678  16.678  50.556  1.00 18.37           O  
ATOM   2304  CB  ARG A 347      37.922  18.728  51.546  1.00 23.76           C  
ATOM   2305  CG  ARG A 347      36.783  18.684  52.564  1.00 27.67           C  
ATOM   2306  CD  ARG A 347      35.853  19.863  52.396  1.00 34.65           C  
ATOM   2307  NE  ARG A 347      36.534  21.125  52.666  1.00 37.56           N  
ATOM   2308  CZ  ARG A 347      36.089  22.315  52.278  1.00 39.26           C  
ATOM   2309  NH1 ARG A 347      34.953  22.416  51.593  1.00 40.67           N  
ATOM   2310  NH2 ARG A 347      36.791  23.405  52.558  1.00 38.98           N  
ATOM   2311  N   GLU A 348      36.197  18.125  48.924  1.00 18.69           N  
ATOM   2312  CA  GLU A 348      34.870  18.037  48.336  1.00 18.42           C  
ATOM   2313  C   GLU A 348      34.687  16.721  47.586  1.00 13.84           C  
ATOM   2314  O   GLU A 348      33.606  16.138  47.633  1.00 14.79           O  
ATOM   2315  CB  GLU A 348      34.618  19.219  47.397  1.00 18.72           C  
ATOM   2316  CG  GLU A 348      34.480  20.536  48.137  1.00 24.70           C  
ATOM   2317  CD  GLU A 348      33.212  20.636  48.953  1.00 29.88           C  
ATOM   2318  OE1 GLU A 348      33.098  21.589  49.758  1.00 34.94           O  
ATOM   2319  OE2 GLU A 348      32.313  19.783  48.788  1.00 34.12           O  
ATOM   2320  N   HIS A 349      35.738  16.273  46.909  1.00 14.78           N  
ATOM   2321  CA  HIS A 349      35.708  14.997  46.185  1.00 13.99           C  
ATOM   2322  C   HIS A 349      35.530  13.876  47.204  1.00 17.40           C  
ATOM   2323  O   HIS A 349      34.817  12.904  46.958  1.00 14.21           O  
ATOM   2324  CB  HIS A 349      36.999  14.781  45.401  1.00 16.87           C  
ATOM   2325  CG  HIS A 349      36.999  15.394  44.032  1.00 15.25           C  
ATOM   2326  CD2 HIS A 349      37.823  15.201  42.975  1.00 16.35           C  
ATOM   2327  ND1 HIS A 349      36.094  16.360  43.640  1.00 18.77           N  
ATOM   2328  CE1 HIS A 349      36.367  16.735  42.402  1.00 13.03           C  
ATOM   2329  NE2 HIS A 349      37.411  16.047  41.977  1.00 21.30           N  
ATOM   2330  N   ALA A 350      36.168  14.010  48.365  1.00 15.48           N  
ATOM   2331  CA  ALA A 350      36.016  12.957  49.365  1.00 17.08           C  
ATOM   2332  C   ALA A 350      34.603  12.944  49.952  1.00 18.05           C  
ATOM   2333  O   ALA A 350      34.058  11.874  50.246  1.00 19.14           O  
ATOM   2334  CB  ALA A 350      37.079  13.105  50.479  1.00 18.67           C  
ATOM   2335  N   SER A 351      33.997  14.119  50.123  1.00 17.41           N  
ATOM   2336  CA  SER A 351      32.652  14.196  50.649  1.00 18.78           C  
ATOM   2337  C   SER A 351      31.717  13.526  49.656  1.00 17.11           C  
ATOM   2338  O   SER A 351      30.782  12.826  50.048  1.00 17.84           O  
ATOM   2339  CB  SER A 351      32.231  15.646  50.873  1.00 19.42           C  
ATOM   2340  OG  SER A 351      33.055  16.248  51.861  1.00 26.12           O  
ATOM   2341  N   ILE A 352      31.973  13.738  48.366  1.00 15.72           N  
ATOM   2342  CA  ILE A 352      31.135  13.103  47.357  1.00 17.16           C  
ATOM   2343  C   ILE A 352      31.258  11.585  47.442  1.00 15.39           C  
ATOM   2344  O   ILE A 352      30.245  10.906  47.412  1.00 16.50           O  
ATOM   2345  CB  ILE A 352      31.463  13.624  45.938  1.00 14.27           C  
ATOM   2346  CG1 ILE A 352      31.071  15.103  45.858  1.00 15.41           C  
ATOM   2347  CG2 ILE A 352      30.693  12.821  44.883  1.00 16.35           C  
ATOM   2348  CD1 ILE A 352      31.419  15.785  44.551  1.00 15.08           C  
ATOM   2349  N   ASP A 353      32.478  11.042  47.563  1.00 20.49           N  
ATOM   2350  CA  ASP A 353      32.599   9.585  47.715  1.00 22.82           C  
ATOM   2351  C   ASP A 353      31.834   9.126  48.971  1.00 24.57           C  
ATOM   2352  O   ASP A 353      31.056   8.165  48.940  1.00 22.18           O  
ATOM   2353  CB  ASP A 353      34.053   9.134  47.884  1.00 27.03           C  
ATOM   2354  CG  ASP A 353      34.889   9.324  46.639  1.00 29.33           C  
ATOM   2355  OD1 ASP A 353      34.395   9.025  45.533  1.00 26.96           O  
ATOM   2356  OD2 ASP A 353      36.059   9.742  46.782  1.00 32.76           O  
ATOM   2357  N   ALA A 354      32.065   9.811  50.084  1.00 23.35           N  
ATOM   2358  CA  ALA A 354      31.415   9.440  51.335  1.00 25.65           C  
ATOM   2359  C   ALA A 354      29.904   9.587  51.274  1.00 27.59           C  
ATOM   2360  O   ALA A 354      29.171   8.836  51.927  1.00 26.13           O  
ATOM   2361  CB  ALA A 354      31.967  10.293  52.477  1.00 27.01           C  
ATOM   2362  N   GLN A 355      29.462  10.542  50.453  1.00 27.35           N  
ATOM   2363  CA  GLN A 355      28.070  10.924  50.289  1.00 30.80           C  
ATOM   2364  C   GLN A 355      27.745  11.748  51.508  1.00 37.23           C  
ATOM   2365  O   GLN A 355      27.427  12.931  51.406  1.00 36.47           O  
ATOM   2366  CB  GLN A 355      27.121   9.733  50.235  1.00 32.48           C  
ATOM   2367  CG  GLN A 355      26.645   9.387  48.850  1.00 28.95           C  
ATOM   2368  CD  GLN A 355      27.682   8.629  48.063  1.00 30.13           C  
ATOM   2369  NE2 GLN A 355      27.340   7.411  47.645  1.00 33.62           N  
ATOM   2370  OE1 GLN A 355      28.785   9.118  47.840  1.00 34.12           O  
ATOM   2371  N   SER A 356      27.857  11.073  52.654  1.00 39.66           N  
ATOM   2372  CA  SER A 356      27.626  11.586  53.999  1.00 39.59           C  
ATOM   2373  C   SER A 356      26.653  12.738  54.170  1.00 41.99           C  
ATOM   2374  O   SER A 356      26.087  13.223  53.164  1.00 41.36           O  
ATOM   2375  CB  SER A 356      28.964  11.943  54.652  1.00 40.22           C  
ATOM   2376  OG  SER A 356      28.793  12.308  56.011  1.00 42.10           O  
TER    2377      SER A 356 
HETATM 2378 ZN   ZN2 A1001       0.854  21.685  38.228  1.00 27.34          ZN2+
TER    2379      ZN2 A1001 
HETATM 2380  N   ALY B   1      16.309  30.984  23.095  1.00  0.00           N1+
HETATM 2381  CA  ALY B   1      17.505  30.170  22.970  1.00  0.00           C  
HETATM 2382  C   ALY B   1      17.654  29.636  21.541  1.00  0.00           C  
HETATM 2383  O   ALY B   1      16.757  28.969  21.039  1.00  0.00           O  
HETATM 2384  CB  ALY B   1      17.530  29.048  24.003  1.00  0.00           C  
HETATM 2385  CG  ALY B   1      18.795  28.222  24.050  1.00  0.00           C  
HETATM 2386  CD  ALY B   1      18.661  27.237  25.201  1.00  0.00           C  
HETATM 2387  CE  ALY B   1      19.720  26.138  25.203  1.00  0.00           C  
HETATM 2388  NZ  ALY B   1      19.258  25.049  26.106  1.00  0.00           N  
HETATM 2389  CH  ALY B   1      20.227  24.068  26.393  1.00  0.00           C  
HETATM 2390  CH3 ALY B   1      19.786  22.963  27.319  1.00  0.00           C  
HETATM 2391  OH  ALY B   1      21.435  24.118  25.911  1.00  0.00           O  
HETATM 2392  HAA ALY B   1      16.330  31.707  22.402  1.00  0.00           H  
HETATM 2393  HAB ALY B   1      15.506  30.411  22.961  1.00  0.00           H  
HETATM 2394  HAC ALY B   1      16.280  31.391  24.010  1.00  0.00           H  
HETATM 2395  HAD ALY B   1      18.334  25.017  26.472  1.00  0.00           H  
HETATM 2396  PA  CNA B   1      30.204  23.728  22.996  1.00  0.00           P  
HETATM 2397  PN  CNA B   1      28.774  25.455  24.639  1.00  0.00           P  
HETATM 2398  C4' CNA B   1      26.510  22.938  25.000  1.00  0.00           C  
HETATM 2399  C1B CNA B   1      36.031  24.237  24.141  1.00  0.00           C  
HETATM 2400  C1D CNA B   1      25.625  21.892  25.015  1.00  0.00           C  
HETATM 2401  N1A CNA B   1      39.117  23.608  28.236  1.00  0.00           N  
HETATM 2402  N1N CNA B   1      26.137  21.095  26.137  1.00  0.00           N  
HETATM 2403  O1A CNA B   1      30.238  22.262  23.146  1.00  0.00           O  
HETATM 2404  O1N CNA B   1      29.291  26.596  23.868  1.00  0.00           O1-
HETATM 2405  C2A CNA B   1      38.860  24.780  27.413  1.00  0.00           C  
HETATM 2406  C2B CNA B   1      35.823  23.988  22.727  1.00  0.00           C  
HETATM 2407  C2D CNA B   1      24.303  22.570  25.370  1.00  0.00           C  
HETATM 2408  C2N CNA B   1      26.074  21.442  27.588  1.00  0.00           C  
HETATM 2409  O2A CNA B   1      29.545  24.151  21.729  1.00  0.00           O1-
HETATM 2410  O2B CNA B   1      36.872  24.570  21.895  1.00  0.00           O  
HETATM 2411  O2D CNA B   1      23.041  22.032  25.069  1.00  0.00           O  
HETATM 2412  O2N CNA B   1      29.113  25.867  25.940  1.00  0.00           O  
HETATM 2413  C3B CNA B   1      34.438  24.405  22.447  1.00  0.00           C  
HETATM 2414  C3D CNA B   1      24.448  23.905  24.674  1.00  0.00           C  
HETATM 2415  C3N CNA B   1      26.651  20.507  28.522  1.00  0.00           C  
HETATM 2416  N3A CNA B   1      37.971  24.745  26.329  1.00  0.00           N1+
HETATM 2417  O3  CNA B   1      29.329  24.227  24.066  1.00  0.00           O  
HETATM 2418  O3B CNA B   1      34.401  25.629  21.635  1.00  0.00           O  
HETATM 2419  O3D CNA B   1      23.549  24.054  23.487  1.00  0.00           O  
HETATM 2420  C4A CNA B   1      37.321  23.419  26.081  1.00  0.00           C  
HETATM 2421  C4B CNA B   1      33.812  24.868  23.685  1.00  0.00           C  
HETATM 2422  C4D CNA B   1      25.780  24.136  24.802  1.00  0.00           C  
HETATM 2423  C4N CNA B   1      27.280  19.268  28.034  1.00  0.00           C  
HETATM 2424  O4B CNA B   1      34.832  24.734  24.679  1.00  0.00           O  
HETATM 2425  C5A CNA B   1      37.505  22.200  26.814  1.00  0.00           C  
HETATM 2426  C5B CNA B   1      32.587  24.129  24.086  1.00  0.00           C  
HETATM 2427  C5D CNA B   1      26.467  25.436  24.759  1.00  0.00           C  
HETATM 2428  C5N CNA B   1      27.323  18.968  26.605  1.00  0.00           C  
HETATM 2429  O5B CNA B   1      31.573  24.296  23.029  1.00  0.00           O  
HETATM 2430  O5D CNA B   1      27.561  25.526  23.772  1.00  0.00           O  
HETATM 2431  C6A CNA B   1      38.455  22.324  27.946  1.00  0.00           C  
HETATM 2432  C6N CNA B   1      26.774  19.838  25.587  1.00  0.00           C  
HETATM 2433  N6A CNA B   1      38.767  21.324  28.752  1.00  0.00           N  
HETATM 2434  C7N CNA B   1      26.673  20.694  29.989  1.00  0.00           C  
HETATM 2435  N7A CNA B   1      36.715  21.168  26.256  1.00  0.00           N  
HETATM 2436  N7N CNA B   1      27.761  20.270  30.786  1.00  0.00           N1+
HETATM 2437  O7N CNA B   1      25.518  21.338  30.493  1.00  0.00           O  
HETATM 2438  C8A CNA B   1      36.051  21.754  25.192  1.00  0.00           C  
HETATM 2439  N9A CNA B   1      36.402  23.115  25.065  1.00  0.00           N  
HETATM 2440  HAA CNA B   1      37.756  24.210  22.186  1.00  0.00           H  
HETATM 2441  HAB CNA B   1      22.934  21.145  25.527  1.00  0.00           H  
HETATM 2442  HAC CNA B   1      34.805  25.447  20.744  1.00  0.00           H  
HETATM 2443  HAD CNA B   1      22.616  23.802  23.748  1.00  0.00           H  
HETATM 2444  HAE CNA B   1      24.888  21.549  29.751  1.00  0.00           H  
HETATM 2445  HAF CNA B   1      28.447  19.836  30.215  1.00  0.00           H  
HETATM 2446  HAG CNA B   1      28.153  21.060  31.259  1.00  0.00           H  
HETATM 2447  HAH CNA B   1      27.438  19.608  31.466  1.00  0.00           H  
HETATM 2448  HAI CNA B   1      39.761  23.674  29.003  1.00  0.00           H  
HETATM 2449  HAJ CNA B   1      37.785  25.548  25.767  1.00  0.00           H  
HETATM 2450  HAK CNA B   1      39.418  21.465  29.498  1.00  0.00           H  
HETATM 2451  HAL CNA B   1      38.352  20.424  28.607  1.00  0.00           H  
TER    2452      CNA B   1 
CONECT  912 2437
CONECT 1057 2389 2391
CONECT 1058 2387
CONECT 1059 2389
CONECT 1060 2391
CONECT 1061 2387
CONECT 1839 2416 2449
CONECT 2380 2381 2392 2393 2394
CONECT 2381 2380 2382 2384
CONECT 2382 2381 2383
CONECT 2383 2382
CONECT 2384 2381 2385
CONECT 2385 2384 2386
CONECT 2386 2385 2387
CONECT 2387 1058 1061 2386 2388
CONECT 2388 2387 2389 2395
CONECT 2389 1057 1059 2388 2390
CONECT 2389 2391
CONECT 2390 2389
CONECT 2391 1057 1060 2389
CONECT 2392 2380
CONECT 2393 2380
CONECT 2394 2380
CONECT 2395 2388
CONECT 2396 2403 2409 2417 2429
CONECT 2397 2404 2412 2417 2430
CONECT 2398 2400 2422
CONECT 2399 2406 2424 2439
CONECT 2400 2398 2402 2407
CONECT 2401 2405 2431 2448
CONECT 2402 2400 2408 2432
CONECT 2403 2396
CONECT 2404 2397
CONECT 2405 2401 2416
CONECT 2406 2399 2410 2413
CONECT 2407 2400 2411 2414
CONECT 2408 2402 2415
CONECT 2409 2396
CONECT 2410 2406 2440
CONECT 2411 2407 2441
CONECT 2412 2397
CONECT 2413 2406 2418 2421
CONECT 2414 2407 2419 2422
CONECT 2415 2408 2423 2434
CONECT 2416 1839 2405 2420 2449
CONECT 2417 2396 2397
CONECT 2418 2413 2442
CONECT 2419 2414 2443
CONECT 2420 2416 2425 2439
CONECT 2421 2413 2424 2426
CONECT 2422 2398 2414 2427
CONECT 2423 2415 2428
CONECT 2424 2399 2421
CONECT 2425 2420 2431 2435
CONECT 2426 2421 2429
CONECT 2427 2422 2430
CONECT 2428 2423 2432
CONECT 2429 2396 2426
CONECT 2430 2397 2427
CONECT 2431 2401 2425 2433
CONECT 2432 2402 2428
CONECT 2433 2431 2450 2451
CONECT 2434 2415 2436 2437
CONECT 2435 2425 2438
CONECT 2436 2434 2445 2446 2447
CONECT 2437  912 2434 2444
CONECT 2438 2435 2439
CONECT 2439 2399 2420 2438
CONECT 2440 2410
CONECT 2441 2411
CONECT 2442 2418
CONECT 2443 2419
CONECT 2444 2437
CONECT 2445 2436
CONECT 2446 2436
CONECT 2447 2436
CONECT 2448 2401
CONECT 2449 1839 2416
CONECT 2450 2433
CONECT 2451 2433
END
